# Supplementary material for: Cooperation between bHLH transcription factors and histones for DNA access
Source: Nature. 2023 Jul 5;619(7969):385–93. doi: 10.1038/s41586-023-06282-3 (PMC10338342; doi:10.1038/s41586-023-06282-3)
Supplement: Supplementary file 3 — Cross-linking mass spectrometry data for MYC-MAX and CLOCK-BMAL1–nucleosome complexes. [file 41586_2023_6282_MOESM3_ESM.xlsx]

## Sheet: MYC MAX SHL+5.8
Id	Protein A	Sequence A	Construct SeqPos A	Model SeqPos A	Protein B	Sequence B	Construct SeqPos B	Model SeqPos B	Max XlinkX Score	Number of CSMs	Shortest distance (Å, Cα-Cα)	Xwalk SolventAccessibleSurfaceDistance	Shortest distance flipped MYC-MAX (Å, Cα-Cα)	Xwalk SolventAccessibleSurfaceDistance flipped MYC-MAX				Legend:
1	hH2B	LAHYN[K]R	89	85	hH2A	[K]GNYSER	40	36	109.53	9	10.8035	11.6	10.8035	11.6				Relevant crosslinks
2	hH2B	AVT[K]YTSA	124	120	hH2A	AKA[K]TR	19	15	72.05	3	13.0203	32.7	13.0203	32.7				N/A = not inside modelled regions
3	hcMYC	DQIPELENNE[K]APK	45	389	hcMYC	RNEL[K]R	27	371	234.49	176	11.845	14.1	11.845	14.1
4	hH3.1	YQ[K]STELLIR	60	56	hH2A	DNK[K]TR	79	75	202.96	23	15.0662	20.4	15.0662	20.4
5	hH3.1	YQ[K]STELLIR	60	56	hH2A	DN[K]KTR	78	74	188.07	46	14.8263	15.7	14.8263	15.7
6	hcMYC	DQIPELENNEKAP[K]VVILK	48	392	hcMYC	NEL[K]R	27	371	56.99	1	9.4416	11.3	9.4416	11.3
7	hH2A	NDEELN[K]LLGR	99	95	hH4	[K]VLR	24	20	274.71	39	N/A	N/A	N/A	N/A
8	hMAX	AQILD[K]ATEYIQYMR	45	66	hMAX	DSVPSLQGE[K]ASR	36	57	162.26	55	12.5332	-2	12.5332	-2
9	hMAX	AQILD[K]ATEYIQYMR	45	66	hcMYC	DQIPELENNE[K]APK	45	389	170.11	1	21.3936	-2	21.3936	-2
10	hcMYC	DQIPELENNE[K]APK	45	389	hH2B	ESYSIYVY[K]VLK	47	43	55.68	1	19.8657	23.4	44.3561	-3
11	hH2B	LLLPGELA[K]HAVSEGTK	112	108	hH3.1	EIAQDF[K]TDLR	83	79	222.66	24	16.0788	-2	16.0788	-2
12	hcMYC	DQIPELENNE[K]APK	45	389	hcMYC	VVIL[K]K	53	397	107.5	1	14.8088	20.9	14.8088	20.9
13	hH2A	DNK[K]TR	79	75	hcMYC	NEL[K]R	27	371	61.3	1	17.454	20.7	29.7324	32.5
14	hH2A	DN[K]KTR	78	74	hcMYC	NEL[K]R	27	371	60.87	1	18.0662	18.6	31.0001	-1
15	hcMYC	NEL[K]R	27	371	hMAX	ADKR	0	21	41.04	1	N/A	N/A	N/A	N/A
16	hH2A	[K]GNYSER	40	36	hH2B	[K]DGKK	28	24	85.16	1	N/A	N/A	N/A	N/A
17	hH4	[K]TVTAMDVVYALK	83	79	hH3.1	EIAQDF[K]TDLR	83	79	194.98	2	9.00956	-2	9.00956	-2

## Sheet: MYC MAX +5.1
Id	Protein A	Sequence A	Construct SeqPos A	Model SeqPos A	Protein B	Sequence B	Construct SeqPos B	Model SeqPos B	Max XlinkX Score	Number of CSMs	Shortest distance (Å, Cα-Cα)	Xwalk SolventAccessibleSurfaceDistance	Shortest distance flipped MYC-MAX (Å, Cα-Cα)	Xwalk SolventAccessibleSurfaceDistance flipped MYC-MAX				Legend:
1	hH3.1	T[K]QTAR	8	4	hH3.1	[G]SHMAR	1	-3	196.36	11	N/A	N/A	N/A	N/A				Relevant crosslinks
2	hH2A	GKQGG[K]AR	13	9	hH2A	A[K]TR	19	15	49.79	1	N/A	N/A	N/A	N/A				N/A = not inside modelled regions
3	hH3.1	KSTGG[K]APR	18	14	hH3.1	T[K]QTAR	8	4	118.2	5	N/A	N/A	N/A	N/A
4	hH2A	G[K]QGGKAR	9	5	hH2A	GSHMSGR	0	-4	67.76	2	N/A	N/A	N/A	N/A
5	hH2A	GSHMSGR	0	-4	hH2A	A[K]AKTR	17	13	41.24	2	N/A	N/A	N/A	N/A
6	hH3.1	T[K]QTAR	8	4	hcMYC	NEL[K]R	27	371	61.3	2	N/A	N/A	N/A	N/A
7	hH3.1	[K]STGGKAPR	13	9	hH3.1	T[K]QTAR	8	4	71.79	2	N/A	N/A	N/A	N/A
8	hH2B	LAHYN[K]R	89	85	hH2A	[K]GNYSER	40	36	143.94	11	N/A	N/A	N/A	N/A
9	hcMYC	NEL[K]R	27	371	hMAX	ADKR	0	21	44.28	2	N/A	N/A	N/A	N/A
10	hH2B	AVT[K]YTSA	124	120	hH2A	A[K]TR	19	15	48.12	1	13.5304	22	13.5304	22
11	hH3.1	KQLAT[K]AAR	27	23	hH3.1	T[K]QTAR	8	4	87.25	3	N/A	N/A	N/A	N/A
12	hH3.1	[K]QLATKAAR	22	18	hH3.1	GSHMAR	0	-4	62.09	2	N/A	N/A	N/A	N/A
13	hH3.1	[K]QLATKAAR	22	18	hH3.1	[K]STGGKAPR	13	9	63.64	3	N/A	N/A	N/A	N/A
14	hcMYC	DQIPELENNE[K]APK	45	389	hcMYC	RNEL[K]R	27	371	210.82	271	12.1	11.7	12.1	11.7
15	hH3.1	YQ[K]STELLIR	60	56	hH2A	DN[K]KTR	78	74	176.51	33	N/A	N/A	N/A	N/A
16	hcMYC	DQIPELENNEKAP[K]VVILK	48	392	hcMYC	NEL[K]R	27	371	56.99	1	8.3	8.3	8.3	8.3
17	hMAX	AQILD[K]ATEYIQYMR	45	66	hMAX	DSVPSLQGE[K]ASR	36	57	198.06	50	20.5	12.5	20.5	12.5
18	hH2A	[K]GNYSER	40	36	hH2B	[K]DGKK	28	24	93.16	1	N/A	N/A	N/A	N/A
19	hH2A	[K]GNYSER	40	36	hH2B	DG[K]KR	31	27	93.16	2	N/A	N/A	N/A	N/A
20	hH3.1	KSTGG[K]APR	18	14	hH3.1	[G]SHMAR	1	-3	153.88	3	N/A	N/A	N/A	N/A
21	hH3.1	[K]SAPATGGVK	31	27	hH3.1	T[K]QTAR	8	4	134.29	1	N/A	N/A	N/A	N/A
22	hcMYC	RNEL[K]R	27	371	hcMYC	NEL[K]R	27	371	172.03	1	N/A	N/A	N/A	N/A
23	hcMYC	DQIPELENNE[K]APK	45	389	hH2A	A[K]AKTR	17	13	107.13	2	25.6803	25.9	40.6979	-1
24	hH3.1	YQ[K]STELLIR	60	56	hH2A	DNK[K]TR	79	75	179.2	14	15.2	13.8	15.2	13.8
25	hH3.1	YQ[K]STELLIR	60	56	hH3.1	T[K]QTAR	8	4	181.87	3	N/A	N/A	N/A	N/A
26	hcMYC	DQIPELENNE[K]APK	45	389	hH2A	[K]GNYSER	40	36	127.3	3	24	22.7	51.4377	-3
27	hcMYC	EQL[K]HKLEQLR	84	428	hH3.1	KSTGG[K]APR	18	14	58.07	1	N/A	N/A	N/A	N/A
28	hcMYC	EQLKH[K]LEQLR	86	430	hH3.1	T[K]QTAR	8	4	87.8	1	N/A	N/A	N/A	N/A
29	hMAX	AQILD[K]ATEYIQYMR	45	66	hH3.1	KQLAT[K]AAR	27	23	198.85	4	N/A	N/A	N/A	N/A
30	hMAX	AQILD[K]ATEYIQYMR	45	66	hH3.1	T[K]QTAR	8	4	152.11	2	N/A	N/A	N/A	N/A
31	hH2A	GKQGG[K]AR	13	9	hH2A	GSHMSGR	0	-4	56.22	1	N/A	N/A	N/A	N/A
32	hH2A	G[K]QGGKAR	9	5	hMAX	ADKR	0	21	49.79	1	N/A	N/A	N/A	N/A
33	hH2A	G[K]QGGKAR	9	5	hcMYC	NEL[K]R	27	371	92.68	2	N/A	N/A	N/A	N/A
34	hH3.1	[K]QLATKAAR	22	18	hH3.1	T[K]QTAR	8	4	64.21	1	N/A	N/A	N/A	N/A
35	hH3.1	KQLAT[K]AAR	27	23	hH3.1	GSHMAR	0	-4	45.03	1	N/A	N/A	N/A	N/A
36	hH3.1	KQLAT[K]AAR	27	23	hH3.1	[K]STGGKAPR	13	9	40.85	1	N/A	N/A	N/A	N/A
37	hcMYC	NEL[K]R	27	371	hH2A	A[K]TR	19	15	125.08	1	30.9673	31.7	28.8381	-1
38	hH2A	G[K]QGGKAR	9	5	hH2A	AKA[K]TR	19	15	98.41	2	14.6906	22.7	14.6906	22.7
39	hH3.1	KQLAT[K]AAR	27	23	hcMYC	NEL[K]R	27	371	99.79	1	N/A	N/A	N/A	N/A
40	hMAX	R[K]NHTHQQDIDDLK	56	77	hMAX	[K]NHTHQQDIDDLKR	57	78	180.3	2	N/A	N/A	N/A	N/A
41	hMAX	AQILD[K]ATEYIQYMR	45	66	hcMYC	DQIPELENNE[K]APK	45	389	147.1	1	21.3148	-1	21.3148	-1

## Sheet: CLOCK BMAL SHL-6.2
Id	Protein A	Sequence A	Construct SeqPos A	Model SeqPos A	Protein B	Sequence B	Construct SeqPos B	Model SeqPos B	Max XlinkX Score	Number of CSMs	Shortest distance (Å, Cα-Cα)	Xwalk SolventAccessibleSurfaceDistance						Legend:
1	hH2B	[G]SHMPEPAKSAPAPK	1	-3	hH2A	[G]SHMSGR	1	-3	241.96	66	N/A	N/A						Relevant crosslinks
2	hH3.1	EIAQDF[K]TDLR	83	79	hH2A	[G]SHMSGR	1	-3	206.8	14	N/A	N/A						N/A = not inside modelled regions
3	mBMAL1_62_441	V[K]EQLSSSDTAPR	156	212	hH3.1	YQ[K]STELLIR	60	56	202.61	3	15	13.9
4	hH2A	NDEELN[K]LLGR	99	95	hH2A	[G]SHMSGR	1	-3	229.86	8	N/A	N/A
5	hH2B	LLLPGELA[K]HAVSEGTK	112	108	hH3.1	EIAQDF[K]TDLR	83	79	154.13	5	19	16.7
6	hH2B	[G]SHMPEPAK	1	-3	hH3.1	[G]SHMAR	1	-3	238.31	15	N/A	N/A
7	hH3.1	[K]SAPATGGVK	31	27	hH3.1	[G]SHMAR	1	-3	108.93	1	N/A	N/A
8	hH2B	[K]ESYSIYVYK	38	34	hH2A	[K]GNYSER	40	36	214.83	3	N/A	N/A
9	hH2A	NDEELN[K]LLGR	99	95	hH4	GGA[K]R	20	16	90.73	1	N/A	N/A
10	hH2A	NDEELN[K]LLGR	99	95	hH3.1	[G]SHMAR	1	-3	172.92	3	N/A	N/A
11	hH2A	NDEELN[K]LLGR	99	95	hH4	GG[K]GLGK	12	8	220.5	1	N/A	N/A
12	hH2B	LLLPGELA[K]HAVSEGTK	112	108	hH3.1	T[K]QTAR	8	4	155.62	1	N/A	N/A
13	hH2B	LLLPGELA[K]HAVSEGTK	112	108	hH2A	[G]SHMSGR	1	-3	211.39	30	N/A	N/A
14	hH2B	LLLPGELA[K]HAVSEGTK	112	108	hH2B	[G]SHMPEPAK	1	-3	205.92	7	N/A	N/A
15	hH3.1	T[K]QTARK	8	4	hH3.1	[G]SHMAR	1	-3	181.15	5	N/A	N/A
16	hH3.1	STGG[K]APR	18	14	hH3.1	T[K]QTAR	8	4	41.44	1	N/A	N/A
17	hH2A	[G]SHMSGR	1	-3	hH3.1	[G]SHMAR	1	-3	214.14	4	N/A	N/A
18	hH3.1	STGG[K]APR	18	14	hH3.1	[K]QLATK	22	18	135.55	2	N/A	N/A
19	hH2B	AVT[K]YTSAK	124	120	hH2A	A[K]TR	19	15	43.9	1	N/A	N/A
20	hH3.1	[K]QLATK	22	18	hH3.1	[G]SHMAR	1	-3	143.85	2	N/A	N/A
21	hH2B	[G]SHMPEPAK	1	-3	hH2B	[K]AVTK	20	16	165.9	1	N/A	N/A
22	hH3.1	[K]SAPATGGVK	31	27	hH3.1	[K]QLATK	22	18	202.82	1	N/A	N/A
23	hH3.1	[K]SAPATGGVK	31	27	hH3.1	QLAT[K]AAR	27	23	67.06	3	N/A	N/A
24	mBMAL1_62_441	V[K]EQLSSSDTAPR	156	212	mBMAL1_62_441	LIDA[K]TGLPVK	174	230	211.96	1	N/A	N/A
25	mBMAL1_62_441	TGLPV[K]TDITPGPSR	180	236	mBMAL1_62_441	V[K]EQLSSSDTAPR	156	212	118.08	2	N/A	N/A
26	hH3.1	[K]QLATK	22	18	hH3.1	[K]STGGK	13	9	135.55	1	N/A	N/A
27	hH3.1	[K]SAPATGGVK	31	27	hH3.1	T[K]QTAR	8	4	91.5	1	N/A	N/A
28	hH3.1	[K]SAPATGGVK	31	27	hH2A	[G]SHMSGR	1	-3	78.47	1	N/A	N/A
29	hH3.1	QLAT[K]AAR	27	23	hH3.1	STGG[K]APR	18	14	116.25	1	N/A	N/A
30	hH2B	AVT[K]YTSAK	124	120	hH3.1	[G]SHMAR	1	-3	140.16	1	N/A	N/A
31	hH4	GG[K]GLGK	12	8	hH4	[K]VLR	24	20	116.3	1	N/A	N/A
32	hH4	[K]VLR	24	20	hH4	GGA[K]R	20	16	80.38	1	N/A	N/A
33	hH4	GLG[K]GGAK	16	12	hH4	[K]VLR	24	20	74.17	1	N/A	N/A
34	hH2B	[G]SHMPEPAK	1	-3	hH3.1	[K]SAPATGGVK	31	27	130.66	1	N/A	N/A
35	hH3.1	YQ[K]STELLIR	60	56	hH3.1	[K]STGGK	13	9	155	1	N/A	N/A
36	mBMAL1_62_441	LIDA[K]TGLPVK	174	230	mCLOCK_26_395	[K]MDK	42	67	156.26	1	N/A	N/A
37	mBMAL1_62_441	LIDA[K]TGLPVK	174	230	hH2A	[G]SHMSGR	1	-3	180.18	2	N/A	N/A
38	hH3.1	YQ[K]STELLIR	60	56	hH3.1	[G]SHMAR	1	-3	175.34	4	N/A	N/A
39	hH3.1	EIAQDF[K]TDLR	83	79	hH4	GGA[K]R	20	16	117.2	1	N/A	N/A
40	hH3.1	YQ[K]STELLIR	60	56	hH3.1	[K]SAPATGGVK	31	27	199.67	1	N/A	N/A
41	hH3.1	YQ[K]STELLIR	60	56	hH2B	[G]SHMPEPAK	1	-3	220.71	2	N/A	N/A
42	hH3.1	EIAQDF[K]TDLR	83	79	hH2B	[G]SHMPEPAK	1	-3	154.35	2	N/A	N/A
43	hH2B	HAVSEGT[K]AVTK	120	116	hH2A	[G]SHMSGR	1	-3	211.68	7	N/A	N/A
44	hH2B	HAVSEGT[K]AVTK	120	116	hH3.1	[G]SHMAR	1	-3	229.82	5	N/A	N/A
45	hH2B	HAVSEGT[K]AVTK	120	116	hH2B	[G]SHMPEPAK	1	-3	223.26	2	N/A	N/A
46	hH2B	LLLPGELA[K]HAVSEGTK	112	108	hH3.1	[G]SHMAR	1	-3	161.03	2	N/A	N/A
47	hH2B	[G]SHMPEPAK	1	-3	hH2B	[K]GSKK	16	12	120.46	4	N/A	N/A
48	hH4	GLG[K]GGAKR	16	12	hH4	[G]SHMSGR	1	-3	131.87	2	N/A	N/A
49	hH3.1	STGG[K]APRK	18	14	hH3.1	[G]SHMAR	1	-3	137.13	1	N/A	N/A
50	hH2B	GSHMPEPA[K]SAPAPK	9	5	hH2A	[G]SHMSGR	1	-3	211.22	15	N/A	N/A

## Sheet: CLOCK BMAL SHL+5.8
Id	Protein A	Sequence A	Construct SeqPos A	Model SeqPos A	Protein B	Sequence B	Construct SeqPos B	Model SeqPos B	Max XlinkX Score	Number of CSMs	Shortest distance (Å, Cα-Cα)	Xwalk SolventAccessibleSurfaceDistance						Legend:
1	hH3.1	T[K]QTAR	8	4	hH3.1	[G]SHMAR	1	-3	186.84	7	N/A	N/A						Relevant crosslinks
2	hH3.1	STGG[K]APR	18	14	hH3.1	T[K]QTAR	8	4	119.29	2	N/A	N/A						N/A = not inside modelled regions
3	hH3.1	T[K]QTAR	8	4	hH3.1	[K]QLATK	22	18	126.93	2	N/A	N/A
4	hH3.1	QLAT[K]AAR	27	23	hH3.1	STGG[K]APR	18	14	40.95	2	N/A	N/A
5	hH2B	[G]SHMPEPAK	1	-3	hH2B	[K]AVTK	20	16	171.14	1	N/A	N/A
6	hH2B	[G]SHMPEPAKSAPAPK	1	-3	hH2A	[G]SHMSGR	1	-3	275.29	148	N/A	N/A
7	hH2B	[G]SHMPEPAK	1	-3	hH3.1	[G]SHMAR	1	-3	231	31	N/A	N/A
8	mBMAL1_62_441	TGLPV[K]TDITPGPSR	180	236	mBMAL1_62_441	V[K]EQLSSSDTAPR	156	212	207.8	5	N/A	N/A
9	hH3.1	STGG[K]APR	18	14	hH3.1	[K]QLATK	22	18	155	2	N/A	N/A
10	hH2B	AVT[K]YTSAK	124	120	hH2A	[G]SHMSGR	1	-3	96.69	1	N/A	N/A
11	hH3.1	[K]SAPATGGVK	31	27	hH3.1	[K]QLATK	22	18	188.3	3	N/A	N/A
12	hH2A	[G]SHMSGR	1	-3	hH3.1	[G]SHMAR	1	-3	131.59	1	N/A	N/A
13	hH4	[K]VLR	24	20	hH4	GGA[K]R	20	16	77.72	1	N/A	N/A
14	hH3.1	YQ[K]STELLIR	60	56	mCLOCK_26_395	N[K]SEK	16	41	155	1	19	20.2
15	mCLOCK_26_395	GTIDP[K]EPSTYEYVR	180	205	hH2A	[G]SHMSGR	1	-3	209.25	6	N/A	N/A
16	mBMAL1_62_441	V[K]EQLSSSDTAPR	156	212	mBMAL1_62_441	LIDA[K]TGLPVK	174	230	143.25	2	N/A	N/A
17	hH3.1	EIAQDF[K]TDLR	83	79	hH2A	[G]SHMSGR	1	-3	107.29	1	N/A	N/A

## Sheet: CLOCK BMAL POR1
Id	Protein A	Sequence A	Construct SeqPos A	Model SeqPos A	Protein B	Sequence B	Construct SeqPos B	Model SeqPos B	Max XlinkX Score		Shortest distance single CLOCK-BMAL (free internal conformation, Å, Cα-Cα)	Xwalk SolventAccessibleSurfaceDistance single CLOCK-BMAL (free internal conformation)	Shortest distance tandem CLOCK-BMAL (inter-crosslinks, Å, Cα-Cα)	Xwalk SolventAccessibleSurfaceDistance tandem CLOCK-BMAL					Legend:
1	hH3.1	YQKSTELLIR	60	56	mBMAL1_62_441	IKNAR	15	78	193.83		37.8502	-3	37.8502	-3					Relevant Crosslinks
2	hH3.1	YQKSTELLIR	60	56	hH2A	DNKKTR	78	74	238.52		14.654	15.1	14.654	15.1					N/A = not inside modelled regions
3	mBMAL1_62_441	LIDAKTGLPVKTDITPGPSR	167	230	mBMAL1_62_441	VKEQLSSSDTAPR	149	212	218.12		N/A	N/A	N/A	N/A
4	hH3.1	YQKSTELLIR	60	56	hH3.1	KQLATKAAR	22	18	76.59		N/A	N/A	N/A	N/A
5	hH3.1	EIAQDFKTDLR	83	79	hH4	DAVTYTEHAKR	81	77	205.07		12.1856	-2	12.1856	-2
6	hH2A	NDEELNKLLGR	99	95	hH4	KVLR	24	20	216.35		N/A	N/A	N/A	N/A
7	mCLOCK_26_395	GTIDPKEPSTYEYVR	185	205	mBMAL1_62_441	VKSMEYVSR	279	342	215.34		16.3174	20.6	16.3174	20.6
8	mBMAL1_62_441	HAIDGKFVFVDQR	292	355	mBMAL1_62_441	DIAKVK	147	210	47.92		20.9095	27.1	20.3407	24.6
9	hH3.1	YQKSTELLIR	60	56	hH3.1	KLPFQR	68	64	202.96		20.7062	27.9	20.7062	27.9
10	mBMAL1_62_441	HAIDGKFVFVDQR	292	355	mBMAL1_62_441	VKSMEYVSR	279	342	197.31		27.4989	-1	40	-3
11	hH3.1	YQKSTELLIR	60	56	mBMAL1_62_441	LIDAKTGLPVK	167	230	190.96		N/A	N/A	N/A	N/A
12	mBMAL1_62_441	LIDAKTGLPVKTDITPGPSR	173	236	mBMAL1_62_441	VKEQLSSSDTAPR	149	212	100.48		N/A	N/A	N/A	N/A
13	mCLOCK_26_395	STVLQKSIDFLR	56	76	mCLOCK_26_395	KMDK	47	67	183.12		12.7822	16.3	12.7822	16.3
14	mCLOCK_26_395	GTIDPKEPSTYEYVR	185	205	mBMAL1_62_441	LIDAKTGLPVK	167	230	171.85		N/A	N/A	N/A	N/A
15	mCLOCK_26_395	KHKETTAQSDASEIR	65	85	mCLOCK_26_395	STVLQKSIDFLR	56	76	234.24		13.7464	28.7	13.7464	28.7
16	mBMAL1_62_441	LIDAKTGLPVKTDITPGPSR	173	236	mBMAL1_62_441	MAVQHMKTLR	67	130	49.59		N/A	N/A	N/A	N/A
17	mCLOCK_26_395	KHKETTAQSDASEIR	63	83	mCLOCK_26_395	STVLQKSIDFLR	56	76	232.93		10.2539	16.2	10.2539	16.2
18	mCLOCK_26_395	GTIDPKEPSTYEYVR	185	205	mBMAL1_62_441	HAIDGKFVFVDQR	292	355	184.03		35.9246	-1	35.1128	-1
19	mCLOCK_26_395	GTIDPKEPSTYEYVR	185	205	mBMAL1_62_441	KLDKLTVLR	52	115	167.22		73.1834	-3	52.4389	-3
20	mBMAL1_62_441	LIDAKTGLPVKTDITPGPSR	173	236	mBMAL1_62_441	LIDAKTGLPVK	167	230	185.29		N/A	N/A	N/A	N/A
21	mBMAL1_62_441	HAIDGKFVFVDQR	292	355	mBMAL1_62_441	IKDGSFITLR	352	415	216.12		17.0925	31.5	17.0925	31.5
22	hH4	KTVTAMDVVYALK	83	79	hH3.1	EIAQDFKTDLR	83	79	219.93		9.16232	-3	9.16233	-3
23	mBMAL1_62_441	LIDAKTGLPVKTDITPGPSR	173	236	mCLOCK_26_395	GTIDPKEPSTYEYVR	185	205	63.16		N/A	N/A	N/A	N/A
24	mBMAL1_62_441	LIDAKTGLPVKTDITPGPSR	173	236	mBMAL1_62_441	TGLPVKTDITPGPSR	173	236	49.37		N/A	N/A	N/A	N/A
25	hH2B	LLLPGELAKHAVSEGTK	112	108	hH3.1	EIAQDFKTDLR	83	79	90.64		16.771	18.8	16.771	18.8
26	mCLOCK_26_395	GTIDPKEPSTYEYVR	185	205	mCLOCK_26_395	HSLEWKFLFLDHR	265	285	170.79		36.1396	-1	25.3078	28.6
27	mBMAL1_62_441	LIDAKTGLPVKTDITPGPSR	173	236	mCLOCK_26_395	STVLQKSIDFLR	56	76	48.74		N/A	N/A	N/A	N/A
28	mBMAL1_62_441	GATNPYTEANYKPTFLSDDELKHLILR	82	145	mBMAL1_62_441	MAVQHMKTLR	67	130	169.9		N/A	N/A	N/A	N/A
29	hH4	TVTAMDVVYALKR	95	91	hH2A	NDEELNKLLGR	99	95	186.46		16.7818	22.3	16.7818	22.3
30	mCLOCK_26_395	DQFNVLIKELGSMLPGNAR	35	55	mCLOCK_26_395	GTIDPKEPSTYEYVR	185	205	63.16		53.8486	-3	37.9013	-1
31	mCLOCK_26_395	DQFNVLIKELGSMLPGNAR	35	55	mBMAL1_62_441	LIDAKTGLPVKTDITPGPSR	167	230	107.79		N/A	N/A	N/A	N/A
32	mCLOCK_26_395	DQFNVLIKELGSMLPGNAR	35	55	mBMAL1_62_441	VKEQLSSSDTAPR	149	212	58.37		40.9074	-3	40.9074	-3
33	hH2B	VLKQVHPDTGISSKAMGIMNSFVNDIFER	61	57	hH2B	KESYSIYVYK	38	34	47.07		17.4878	18.7	17.4878	18.7
34	hH2B	AVTKYTSA	124	120	hH2A	AKTR	19	15	104.2		13.9989	14.9	13.9989	14.9
35	mBMAL1_62_441	LIDAKTGLPVK	167	230	mCLOCK_26_395	NKSEK	21	41	194.94		N/A	N/A	N/A	N/A
36	hH3.1	YQKSTELLIR	60	56	mCLOCK_26_395	NKSEK	21	41	181.53		18.6758	21	18.6758	21
37	hH3.1	YQKSTELLIR	60	56	hH3.1	TKQTAR	8	4	137.89		N/A	N/A	N/A	N/A
38	hH3.1	YQKSTELLIR	60	56	hH3.1	GSHMAR	1	-3	165.35		N/A	N/A	N/A	N/A
39	hH2B	KESYSIYVYK	38	34	hH2A	KGNYSER	40	36	204.79		14.8191	16.7	14.8191	16.7
40	hH2B	KESYSIYVYK	38	34	hH2B	LAHYNKR	89	85	101.33		13.4623	17.8	13.4623	17.8
41	hH3.1	YQKSTELLIR	60	56	hH3.1	KSTGGKAPR	18	14	113.67		N/A	N/A	N/A	N/A
42	mCLOCK_26_395	GTIDPKEPSTYEYVR	185	205	mBMAL1_62_441	IKNAR	15	78	99.93		79.771	-3	66.0629	-3
43	hH2A	NDEELNKLLGR	99	95	hH3.1	TKQTAR	8	4	165.7		N/A	N/A	N/A	N/A
44	mBMAL1_62_441	KLDKLTVLR	55	118	mBMAL1_62_441	IKNAR	15	78	74.19		30.942	-1	30.942	-1
45	mBMAL1_62_441	EAHSQIEKR	26	89	mBMAL1_62_441	KLDKLTVLR	55	118	108.47		16.3218	21.1	16.3218	21.1
46	hH3.1	VTIMPKDIQLAR	126	122	hH3.1	TKQTAR	8	4	112.76		N/A	N/A	N/A	N/A
47	hH2A	NDEELNKLLGR	99	95	hH3.1	KSTGGKAPR	18	14	118.87		N/A	N/A	N/A	N/A
48	hH3.1	VTIMPKDIQLAR	126	122	hH3.1	GSHMAR	1	-3	145.95		N/A	N/A	N/A	N/A
49	hH2B	LLLPGELAKHAVSEGTK	112	108	hH3.1	TKQTAR	8	4	135.86		N/A	N/A	N/A	N/A
50	hH3.1	VTIMPKDIQLAR	126	122	hH3.1	KSTGGKAPR	18	14	79.63		N/A	N/A	N/A	N/A
51	mCLOCK_26_395	GTIDPKEPSTYEYVR	185	205	mBMAL1_62_441	VKEQLSSSDTAPR	149	212	125.84		45.3059	-3	18.6457	22
52	mBMAL1_62_441	MAVQHMKTLR	67	130	mBMAL1_62_441	LIDAKTGLPVK	167	230	177.78		N/A	N/A	N/A	N/A
53	hH4	KTVTAMDVVYALK	83	79	hH4	DAVTYTEHAKR	81	77	184.71		6.95626	10	6.95626	10
54	mCLOCK_26_395	GTIDPKEPSTYEYVR	185	205	mBMAL1_62_441	MAVQHMKTLR	67	130	102.52		N/A	N/A	N/A	N/A
55	mCLOCK_26_395	GTIDPKEPSTYEYVR	185	205	hH3.1	YQKSTELLIR	60	56	115		75.0335	-3	39.1007	-1
56	mBMAL1_62_441	GAMNPEYAEHQGRIK	1	64	mCLOCK_26_395	STVLQKSIDFLR	56	76	257.26		N/A	N/A	N/A	N/A
57	hH4	TVTAMDVVYALKR	95	91	hH2B	KESYSIYVYK	38	34	195.79		21.2345	-3	21.2345	-3
58	mCLOCK_26_395	GTIDPKEPSTYEYVR	185	205	mCLOCK_26_395	STVLQKSIDFLR	56	76	186.58		52.7089	-3	48.553	-3
59	mBMAL1_62_441	GATNPYTEANYKPTFLSDDELK	82	145	mCLOCK_26_395	STVLQKSIDFLR	56	76	96.87		25.785	-3	25.785	-3
