# Supplementary material for: Cooperation between bHLH transcription factors and histones for DNA access
Source: Nature. 2023 Jul 5;619(7969):385–93. doi: 10.1038/s41586-023-06282-3 (PMC10338342; doi:10.1038/s41586-023-06282-3)
Supplement: Supplementary file 4 — Processed DNA sequencing reads for single-molecule footprinting of the Por enhancer locus in the mouse liver. [file 41586_2023_6282_MOESM4_ESM.xls]

## Sheet: WT_ZT06_rep1
	0
0	GGTTTTTTGAGTATAGAATTTTTTTTTTATTTTTATCTTATCTTTATCTTATTTTTATTTIGATTTTGTTTTTGGATTTGTTATGCAATTTAAGCTTTAATTTTGGGTTTGTAGTGTGTTTAGGATCTTGAGGGGAGAGGGATTTTGAAAGCTACGCTTTTTTTTTAGCTTTATTCTTTATGTTTGTGGTTTATGTGCTGTTAGGCTAAGAAATCTTATTGTTTTTTTTTTTTAGTGTAGCAAATAATTCGCTGATTGATTTTTTTTGTTTCGCGATTTTTTTGGCTATAGCTGAATGTTGCTATGGCAATTGTAATTTGCTGTGAAAGGGCTTTTAAGGAGTTTTTTGCTGTGCTTTTGCTGTTAGCATTTTTTGTGGTTTTTAATTTTAGTTATAAG…
1	GGTTTTTTGAGTATAGAATTTTTTTTTTATTTTTATTTTATTTTTATTTTATTTTTATTTTGATTTTGTTTTTGGATTTGTTATGTAATTTAAGCTTTAATTTTGTGTTTGTAGTGTGTTTIGGATTTTGTGGGGAGTGGGATTTTGAAAGTTATGCTTTTTTTTTAGCTTTATTTTTTATGTTTGTGGTTTATGTGTTGTTAGGTTAAGAAATTTTATTGCTTTTTTTTTTTAGTGTAGTAAATAATTTGTTGATTGATTTTTTTTGTTTTGCGATTTTTTTGGTTATAGTTGAATGTTGTTATGGTAATTGTAATTTGCTGTGAAAGGGTTTTTAAGGAGTTTTTTGTTGTGTTTTTGTTGTTAGTATTTTTTGTGGTTTTTAATTTTAGTTATAAG…
2	GGTTTTTTGAGTATAGAATTTTTTTTTTATTTTTATTTTATTTTTATTTTATTTTTATTTTGATTTTGTTTTTGGATTTGTTATGTAATTTAAGTTTTATTTTTGGGGTTGTAGTGTGTTTAGGATTTTGTGGGGAGATGGATTTTGAAAGTTATGTTTTTTTTTTTGITTTATTTTTTTTGTTTTTGGTTTATGTGCTGTTTGGCTAAGAAATCCTATTTCTTTTTTTTTTTAGTGTAGCAAATAATTCGCTGATTGATTTTTTTTGTTTCGCGATTTTTTIGGCTATAGCTGAATGTTGCTATGGCAATTGTAATCTGCTGTGAAAGGTCTTTTAAGGAGTTTTTTGCTGTGCTTTTGCTGTTAGCATTTTTTGTGGTTTTTAATTTTAGITATAAG…
3	GGTTTTTTGAGTATAGAATTTTTTTTTTATCTTTATTTTATTTTTATTTTATTTTTATTTTGTTTTTGTTTTTGGATTTGTTATGCATTTTAATTTTTATTTTTGGTTTTGTAGTGTGTTTAGGATCTTGAGGGGTGTGGGTTTTTGAATGCTATGCTTTTTTTTTAGCTTTATTTTTTATGTTTGTGGTTTATGTGTTGTTTGGCTAAGAAATTTTATTGCTTTTTTTTTTTAGTGTAGCAAATAATTCGCTGATTGATTTTTTTTGTTTCGCGATTTTTTTGGCTATAGCTGAATGTTGCTATGGCAATTGTAATCTGCTGTGAAAGGGCTTTTAAGGAGTTTTTTGCTGTGCTTTTGCTGTTAGCATTTTTTGTGGTTTTTAATTTTAGTTATAAG…
4	GGTTTTTTGAGTATAGAATTTTTTTTTTATTTTTATTTTATTTTTATTTTATTTTTATTTTGATTTTGTTTTTGGATTTGTTATGCAATTTAAGCTTTATTTTTGGGTTTGTAGTGTGTTTAGGATTTTGAGGGGAGAGGGATTTTGAAAGCTATGCTTTTTTTTTAGCTTTATTTTTTATGTTTGTGGTTTATGTGTTGTTAGGCTAAGAAATTTTATTGCTTTTTTTTTTTAGTGTAGCAAATAATTTGCTGATTGATTTTTTTTGTTTTGCGATTTTTTTGGCTATAGCTGAATGTTGCTATGGCAATTGTAATTTGCTGTGAAAGGGTTTTTAAGGAGTTTTTTGTTGTGTTTTTGTTGTTAGTATTTTTTGTGGTTTTTAATTTTAGTTATAAG…
5	GGTTTTTTGAGTATAGAATTTTTTTTTTATTTTTATTTCATTTTTATTTTATTTTTATTTTGATTTTGTTTTTGGATTTGTTATGTAATTTAAGCTTTATTTTTGGGTTTGTAGTGTGTTTAGGATTTTGAGGGGAGTGGGATTTTGAAAGTTATGTTTTTTTTTTATTTTTATTTTTTATGTTTGTGGTTTATGTGTTGTTAGGTTAAGAAATTTTATTGTTTTTTTTTTTTAGTGTAGTAAATAATTTGCTGATTGATTTTTTTTGTTTTGTGATTTTTTTGGTTATAGTTGAATGTTGTTATGGTAATTGTAATTTGTTGTGAAAGGGTTTTTAAGGAGTTTTTTGTTGTGTTTTTGTTGTTAGTATTTTTTGTGGTTTTTAATTTTAGTTATAAG…
6	GGTTTTTTGAGCATAGAATTTTTTTTTTATTTTTATTTTATTTTTATTTTATTTTTATTTTTATTTTGTTTTTGGATTTGTTATGTAATTTAAGCTTTAATTTTGGGTTTGTAGTGTTTTTAGGATTTTGAGGGGAGAGGGATTTTGAAAGTTATGTTTTTTTTTTAGTTTTATTTTTTATGTTTGTGGTTTATGTGTTGTTAGGTTAAGAAATTTTATTGITTTTTTTTTTTAGTGTAGTAAATAATTTGTTGATTGATTTTTTTTGTTTTGCGATTTTTTTGGCTATAGCTGAATGTTGTTATGGTAATTGTAATTTGCTGTGAAAGGGCTTTTAAGGAGTTTTTTGCTGTGCTTTTGTTGTTAGTATTTTTTGTGGTTTTTAATTTTAGTTATAAG…
7	GGTTTTTTGAGTATAGAATTTTTTTTTTATTTTTATTTTATTTTTATTTTATTTTTATTTTGATTTTTTTTTTGGATTTGTTATGTAATTTAAGTTTTAATTTTGGGTTTGTAGTGTGTTTAGGATTTTGAGGGGAGAGGGATTTTGAAAGTTATGTTTTTTTTTTAGCTTTATTTTTTTTGTTTGTGGTTTATGTGCTGTTAGGTTAAGAAATTTTATTGTTTTTTTTTTTTAGTGTAGTAAATAATTTGTTGATTGATTTTTTTTGTTTTGTGATTTTTTTGGTTATAGTTGAATGTTGTTATGGTAATTGTAATTTGTTGTGAAAGGGTTTTTAAGGAGTTTTTTGTTGTGTTTTTGTTGTTAGTATTTTTTGTGGTTTTTAATTTTAGCTATAAG…
8	GGTTTTTTGAGCATAGAATTTTTTTTTTATTTTTATTTTATTTTTATTTTATTTTTATTTTGATTTTGTTTTTGGATTTGTTATGTAATTTAAGTTTTAATTTTGGGTTTGTAGTGTGTTTAGGATTTTGAGGGGAGAGGGATTTTGAAAGTTATGTTTTTTTTTTAGTTTTATTTTTTATGTTTGTGGTTTATGTGTTGTTAGGTTAAGAAATTTTATTGTTTTTTTTTTTTAGTGTAGTAAATAATTTGTTGATTGATTTTTTTIGTTTTGTGATTTTTTTGGTTATAGTTGAATGTTGTTATGGTAATTGTAATTTGTTGTGAAAGGGTTTTTAAGGAGTTTTTTGTTGTGTTTTTGTTGTTAGTATTTTTTGTGGTTTTTAATTTTAGTTATAAG…
9	GGTTTTTTGAGTATAGAATTTTTTTTTTATTTTTATTTTATTTTTATTTTATTTTTATTTTGATTTTGTTTTTGGTTTTGTTATGTAATTTAAGTTTTATTTTTGGGTTTGTAGTGTGTTTAGGATTTTGTGGGGAGAGGGATTTTGAATGTTATGTTTTTTTTTTAGTTTTATTTTTTATGTTTGTGGTTTATGTGTTGTTAGGCTAAGTAATTTTATTGCTTTTTTTTTTTAGTGTAGCAAATAATTTGCTGATTGATTTTTTTTGTTTCGCGATTTTTTIGGCTATAGCTGAATGTTGCTATGGCAATTGTAATCTGCTGTGAAAGGGTTTTTAAGGAGTTTTTTGCTGTGCTTTTGCTGTTAGTATTTTTTGTGGTTTTTAATTTTAGTTATAAG…
10	GGTTTTTTGAGTATAGAATTTTTTTTTTATTTTTATTTTACTTTTATTTTATTTTTATTTTGATTTTGTTTTTGGTTTTGTTATGTAATTTAAGTTTTATTTTTGGGTTTGTAGTGTGTTTAGGATTTTGAGGGGAGAGGGATTTTGAAAGCTATGCTTTTTTTTTAGCTTTATTTTTTATGTTTGTGGTTTATGTGTTGTTAGGCTAAGAAATTTTTTTGCTTTTTTTTTTTAGTGTAGCAAATAATTTGCTGATTGATTTTTTTTGTTTTGCGATTTTTTTGGCTATAGCTGAATGTTGTTATGGTAATTGTAATTTGCTGTGAAAGGGCTTTTAAGGAGTTTTTTGTTGTGTTTTTGTTGTTAGTATTTTTTGTGGTTTTTAATTTTAGTTATAAG…
11	GGTTTTTTGAGTATAGAATTTTTTTTTTATTTTTATTTTATTTTTATTTTATTTTTATTTTGATTTTGTTTTTGGATTTGTTATGTAATTTATGTTTTATTTTTGTGTTTGTAGTGTGTTTAGGATTTTGAGGGGAGTGGGTTTTTGAAAGTTACGTTTTTTTTTTAGTTTTATTTTTTATGTTTGTGGTTTATGTGTTGTTAGGTTAAGAAATTTTATTGTTTTTTTTTTTTTGTGTAGTAAATAATTTGTTGATTGATTTTTTTTGTTTTGTGATTTTTTTGGTTATAGCTGAATGTTGTTATGGTAATTGTAATTTGTTGTGAAAGGGCTTTTAAGGAGTTTTTTGTTGTGCTTTTGTTGTTAGCATTTTTTGTGGTTTTTAATTTTAGTTATAAG…
12	GGTTTTTTGAGTATAGAATTTTTTTTTTATTTTCATTTTGTTTTTATTTTATTTTTATTTTGATTTTGTTTTTGGATTTGTTATGTAATTTAAGCTTTAATTTTGGGTTTGTAGTGTGTTTAGGATTTTGAGGGGAGAGGGATTTTGAAAGCTATGCTTTTTTTTTAGCTTTATTTTTTATGTTTGTGGTTTATGTGTTGTTAGGCTAAGAAATTTTATTGCTTTTTTTTTTTAGTGTAGCAAATAATTTGCTGATTGATTTTTTTTGTTTCGCGATTTTTTTGGCTATAGCTGAATGTTGTTATGGTAATTGTAATTTGCTGTGAAAGGGCTTTTAAGGAGTTTTTTGCTGTGCTTTTGCTGTTAGTATTTTTTGTGGTTTTTAATTTTAGTTATAAG…
13	GGTTTTTTGAGCATAGAATTTTTTTTTCATTTTTATCTTATCTTTATCTTATTTTTATTTIGATTTTGTTTTTGGATTTGTTATGCAATTTAAGCTTTAATTTTGGGTTTGTAGTGTGTTTAGGATCTTGAGGGGAGAGGGATTTTGAAAGCTACGCTTTTTTTTTAGCTTTATTCTTTATGTTTGTGGTTTATGTGCTGTTAGGCTAAGAAATCTTATTGCTTTTTTTTTTIAGTGTAGCAAATAATTCGCTGATTGATTTTTTTTGTTTCGCGATTTTTTTGGCTATAGCTGAATGTTGCTATGGCAATTGTAATTTGCTGTGAAAGGGCTTTTAAGGAGTTTTTTGCTGTGCTTTTGCTGTTAGCATTTTTTGTGGTTTTTAATTTTAGTTATAAG…
14	GGTTTTTTGAGCATAGAATTTTTTTTTTATTTTTATTTTATTTTTATTTTATTTTTATTTTGTTTTTGTTTTTTTTTTTTTTATTTATTTTTATTTTTATTTTTTTTTTTTTTGTGTGTTTAGTATCTTGTGGGGTTTTGGTTTTTGATTGCTGTGCTTTTTTTTTAGCTTTATTTTTTATGTTTGTGGTTTTTGTGTTGTTAGGCTAATATATTTTTTTGCTTTTTTTTTTTAGTGTAGTAAATAATTTGCTGATTGATTTTTTTTGTTTCGCGATTTTTTCGGCTATAGCTGAATGTTGCTATGGCAATTGTAATCTGCTGTGAAAGGGCTTTTAAGGAGTTTTTTGCTGTGCTTTTGCTGTTAGCATTTTTTGTGGTTTTTAATTTTAGTTATAAG…
15	GGTTTTTTGAGTATAGAATTTTTTTTTTATTTTTATTTTATTTTTATTTTATTTTTATTTTGATTTTGTTTTTGGATTTGTTATGTAATTTAAGTTTTAATTTTGGGTTTGTAGTGTGTTTAGGATTTTGAGGGGAGAGGGATTTTGAAAGTTATGTTTTTTTTTTAGTTTTATTTTTTATGTTTGTGGTTTATGTGTTGTTAGGTTAAGAAATTTTATTGTTTTTTTTTTTTAGTGTGGTAAATAATTTGTTGATTGATTTTTTTTGTTTCGTGATTTTTTTGGTTATAGTTGAATGTTGTTATGGTAATTGTAATTTGTTGTGAAAGGGTTTTTAAGGAGTTTTTTGTTGTGCTTTTGTTGTTAGTATTTTTTGTGGTTTTTAATTTTAGTTATAAG…
16	GGTTTTTTGAGTATAGAATTTTTTTTTTATTTTTATTTCATTTTTATTTTATTTTTATTTTGATTTTGTTTTTGGATTTGTTATGCAATTTAAGCTTTAATTTTGGGTTTGTAGTGTGTTTAGGATCTTGAGGGGAGAGGGATTTTGAAAGCTACGCTTTTTTTTTAGCTTTATTTTTTATGTTTGTGGTTTATGTGTTGTTAGGCTAAGAAATCTTATTGCTTTTTTTTTTTAGTGTAGCAAATAATTCGCTGATTGATTTTTTTTGTTTCGCGATTTTTTTGGCTATAGCTGAATGTTGTTATGGTAATTGTAATTTGCTGTGAAAGGGCTTTTAAGGAGTTTTTTGCTGTGCTTTTGCTGTTAGTATTTTTTGTGGTTTTTAATTTTAGTTATAAG…
17	GGTTTTTTGAGTATAGAATTTTTTTTTTATCTTTATTTTATTTTTATTTTATTTTTATTTTGATTTTGTTTTTGGATTTGTTATGCAATTTAAGCTTTAATTTTGGGTTTGTTGTGTGTTTAGGATCTTGAGGGGAGAGGGATTTTGAAAGCTATGCTTTTTTTTTAGCTTTATTTTTTTTGTTTGTGGTTTATGTGCTGTTAGGCTAAGAAATTCTATTGCTTTTTTTTCTTAGTGTAGCAAATAATTCGCTGATTGATTTTTTTTGTTTCGCGATTTTTTTGGCTATAGCTGAATGTTGTTATGGTAATTGTAATCTGCTGTGAAAGGGCTTTTAAGGAGTTTTTTGCTGTGCTTTTGCTGTTAGCATTTTTTGTGGTTTTTAATTTTAGCTATAAG…
18	GGTTTTTTGAGTATAGAATTTTTTTTTTATTTTTATTTTATTTTTATTTCATTTTTATTTTGATTTTGTTTTTGGATTTGTTATGCAATTTAAGCTTTAATTTTGGGTTTGTAGTGTGTTTAGGATTTTGAGGGGAGAGGGATTTTGAAAGCTATGCTTTTTTTTTAGCTTTATTTTTTATGTTTGTGGTTTATGTGTTGTTAGGCTAAGAAATTTTATTGCTTTTTTTTCTTAGTGTAGCAAATAATTTGCTGATTGATTTTTTTTGTTTTGCGATTTTTTTGGCTATAGCTGAATGTTGCTATGGCAATTGTAATCTGCTGTGAAAGGGCTTTTAAGGAGTTTTTTGCTGTGCTTTTGCTGTTAGCATTTTTTGTGGTTTTTAATTTTAGCTATAAG…
19	GGTTTTTTGAGCATAGAATTTTTTTTTTATTCTTATTTTATCTTTATCTTATCTTCATTTIGATTTTGTTTTTGGATTTGTTATGCAATCTAAGCTTTAATTTTGGGTTTGTAGTGTGTTTAGGATCTTGTGGGGAGTGGGATTTTGAAAGCTATGCTTTTTTTTTAGCTTTATTTTTTATGTTTGTGGTTTATGTGTTGTTAGGCTAAGAAATTTTATTGCTCTTTTTTTTTAGTGTAGCAAATAATTTGCTGATTGATTTTTTTTGTTTTGCGATTTTTTCGGCTATAGCTGAATGTTGTTATGGCAATTGTAATCTGCTGTGAAAGGGCTTTTAAGGAGTTTTTCGCTGTGCTTTTGCTGTTAGCATCTTTTGTGGTTTTTAATTTTAGCTATAAG…
20	GGTTTTTTGAGTATAGAATTTTTTTTTTATTTTTATTTTATTTTTATTTTATTTTTATTTTGATTTTGTTTTTGGATTTGTTATGCAATTTAAGCTTTAATTTTGGGTTTGTAGTGTGTTTAGGATCTTAAGGGGAGAGGGATTTTGAAAGCTATGCTTTTTTTTTAGCTTTATTTTTTATGTTTGTGGTTTATGTGCTGTTAGGCTAAGAAATTTTATTGCTTTTTTTTTTIAGTGTAGCAAATAATTTGCTGATTGATTTTTTTTGTTTIGCGATTTTTTCGGCTATATCTGAATGTTGCTATGGCAATTGTAATTTGCTGTGAAAGGGCTTTTAAGGAGTTTTTTGCTGTGTTTTTGCTGTTAGTATTTTTTGTGGTTTTTAATTTTAGTTATAAG…
21	GGTTTTTTGAGTATAGAATTTTTTTTTTATTTTTATTTTATTTTTATTTTATTTTTATTTTGATTTTGTTTTTGGATTTGTTATGCAATTTAAGCTTTAATTTTGGGTTTGTAGTGTGTTTAGGATTTTGTGGGGAGAGGGATTTTGAAAGCTATGTTTTTTTTTTAGTTTTATTTTTTGGGTTTGTGGTTTATGTGTTGTTAGGCTAAGAAATCTTATTGCTTTTTTTTTTTAGTGTAGCAAATAATTCGCTGATTGATTTTTTTTGTTTCGCGATTTTTTTGGCTATAGCTGAATGTTGCTATGACAATTGTAATTTGCTGTGAAAGGGCTTTTAAGGAGTTTTTTGTTGTGCTTTTGTTGTTAGTATTTTTTGTGGTTTTTAATTTTAGTTATAAG…
22	GGTTTTTTGAGTATAGAATTTTTTTTTTATTTTTATTTTATTTTTATTTTATTTTTATTTTGATTTTGTTTTTGGATTTGTTATGTAATTTAAGCTTTAATTTTGGGTTTGTAGTGTGTTTAGGATTTTGAGGGGAGAGGGATTTTGAAAGTTATGTTTTTTTTTTAGCTTTATTTTTTATGTTTGTGGTTTATGTGTTGTTAGGCTAAGAAATCTTATTGCTTTTTTTTTIIAGTGTAGCAAACAATTTGCTGATTGATTTTTTTTGTTTCGCGATTTTCTCGGCTATAGCTGAATGTTGCTATGGCAATTGTAATTTGCTGTGAAAGGGCTTTTAAGGAGTTTTTTGTTGTGTTTTTGTTGTTAGTATTTTTTGTGGTTTTTAATTTTAGTTATAAG…
23	GGTTTTTTGAGTATAGAATTTTTTTTTTATTTTTATTTTATTTTTATTTTATTTTTATTTTGTTTTTGTTTTTGGATTTGTTATGCTTTTTAAGTTTTAATTTTGGGTTTGTAGTGTGTTTAGGATTTTGAGGGGTGTGGGATTTTGAAAGCTATGCTTTTTTTTTAGCTTTATTTTTTATGTTTGTGGTTTATGTGCTGTTAGGCTAAGAAATTTTATTGCTTTTTTTTTTTAGTGTAGCAAATAATTTGCTGATTGATTTTTTTTGTTTTGCGATTTTTTTGGCTATAGCTGAATGTTGCTATGGCAATTGTAATTTGCTGTGAAAGGGCTTTTAAGGAGTTTTTTGTTGTGTTTTTGTTGTTAGTATTTTTTGTGGTTTTTAATTTTAGTTATAAG…
24	GGTTTTTTGAGTATAGAATTTTTTTTTTATTTTTATTTTATTTTTATTTTATTTTTATTTTGATTTTGTTTTTGGATTTGTTATGTAATTTAAGTTTTAATTTTGGGTTTGTAGTGTGTTTAGGATTTTGAGGGGAGAGGGATTTTGAAAGCTATGCTTTTTTTTTAGCTTTATTTTTTATGTTTGTGGTTTATGTGTTGTTAGGCTAAGAAATTTTATTGCTTTTTTTTTTIAGTGTAGCAAATAATTTGCTGATTGATTTTTTTTGTTTTGCGATTTTTTTGGCTATAGCTGAATGTTGCTATGGCAATTGTAATTTGCTGTGAAAGGGCTTTTAAGGAGTTTTTTGCTGTGCTTTTGCTGTTAGTATTTTTTGTGGTTTTTAATTTTAGTTATAAG…
25	GGTTTTTTGAGTATAGAATTTTTTTTTTATTTTTATTTTATTTTTATTTTATTTTTATTTTGATTTTGTTTTTGGATTTGTTATGTAATTTAATCTTTATTTTTGGTTTTGTTGTGTGTTTAGGATTTTGTGTGGAGTGGGATTTTGAAAGTTATGTTTTTTTTTTTGTTTTATTTTTTATGTTTGTGGTTTATGTGTTGTTAGGTTAAGTAATTTTATTGTTTTTTTTTTTTAGTGTAGTAAATAATTTGTTGATTGATTTTTTTTGTTTTGTGATTTTTTTGGTTATAGTTGAATGTTGTTATGGTAATTGTAATTTGTTGTGAAAGGGTTTTTAAGGAGTTTTTIGTTGTGTTTTTGTTGTTAGTATTTTTTGTGGTTTTTAATTTTAGTTATAAG…
26	GGTTTTTTGAGTATAGAATTTTTTTTTTATTTTTATTTTATTTTTATTTTATTTTTATTTTGATTTTGTTTTTGGATTTGTTATGTAATTTAAGCTTTAATTTTGGGTTTGTAGTGTGTTTAGGATTTTGAGGGGAGAGGGATTTTGAAAGCTATGCTTTTTTTTTAGCTTTATCCTTTATGTTTGTGGTTTATGTGCTGTTAGGCTAAGAAATTTTATTGCTCTTTTTTTTTAGTGTAGCAAATAATTTGCTGATTGATTTTCTTTGTTTTGCGATTTTTTTGGCTATAGTTGAATGTTGCTATGGTAATTGTAATTTGCTGTGAAAGGGCTTTTAAGGAGTTTTTCGTTGTGCTTTTGCTGTTAGTATTTTTTGTGGTTTTTAATTTTAGCTATAAG…
27	GGTTTTTTGAGTATAGAATTTTTTTTTTATTTTTATTTTATTTTTATTTTATTTTTATTTTGATTTTGTTTTTGGATTTGTTATGCAATCTAAGCTTTAATTTTGGGTTTGTAGTGTGTTTAGGATCTTGAGGGGAGAGGGATTTTGAAAGCTATGCTTTTTTTTTAGCTTTATTTTTTATGTTTGTGGTTTATGTGTTGTTAGGCTAAGAAATCTTATTGCTTTTTTTTTTTAGTGTAGCAAATAATTTGCTGATTGATTTTTTTTGTTTCGCGATTTTTTCGGCTATAGCTGAATGTTGCTATGGCAATTGTAATTTGCTGTGAAAGGGCTTTTAAGGAGTTTTTTGCTGTGCTTTTGCTGTTAGTATTTTTTGTGGTTTTTAATTTTAGTTATAAG…
28	GGTTTTTTGAGTATAGAATTTTTTTTTTATTTTTATTTTATTTTTATTTTATTTTTATTTTGATTTTTTTTTTGGTTTTGTTATGCTATTTAAGCTTTATTTTTGTGTTTGTAGTGTGTTTTGGATTTTGTGTGGAGTGTGATTTTGAAAGTTATGCTTTTTTTTTAGCTTTGTTTTTTAGGTTTTTGGTTTATGTGTTGTTAGGCTAAGAAATTCTATTGCTTTTTTTTTTTAGTGTAGCAAATAATTTGCTGATTGATTTTTTTTGTTTCGCGATTTTTTTGGCTATAGCTGAATGTTGTTATGGTAATTGTAATTTGTTGTGAAAGGGTTTTTAAGGAGTTTTTTGTTGTGTTTTTGTTGTTAGTATTTTTTGTGGTTTTTAATTTTAGTTATAAG…
29	GGTTTTTTGAGCATAGAATTTTTTTTTTATCTTTATTTTATTTTTATTTTATGTTTATTTCGATTTTGTTTTTGGATTTGTTATGTAATTTAAGTTTTAATTTTGGGTTTGTAGTGTGTTTAGGATTTTGAGGGGAGAGGGATTTTGAAAGCTATGCTTTTTTTTIAGTTTTATTTTTTATGTTTGTGGTTTATGTGCTGTTAAGCTAAGATATCTTATTGCTTTTTTTTTTTATTGTAGCAAATAATTTGCTGATTGATTTTTTTTGTTTIGCGATTTTTTTGGCTATAGCTGAATGTTGCTATGGCAATTGTAATCTGCTGTGAAAGGGCTTTTAAGGAGTTTTTTGCTGTGCTTTTGCTGTTAGCATTTTTTGTGGTTTTTAATTTTAGTTATAAG…
30	GGTTTTTTGAGTATAGAATTTTTTTTTTATTTTTGTTTTATTTTTATTTTATTTTTATTTTGATTTTGTTTTTGGATTTGTTATGTAATTTATGTTTTAATTTTGGGTTTGTAGTGTGTTTAGGGTTTTGAGGGGTGTGGGTTTTTGAAAGCTATGCTTTTTTTTTTGCTTTATTCTTTATGTTTGTGGTTTATGTGCTGTTAGGCTAAGAAATTTTATTGCTTTTTTTTTTTAGTGTAGCAAATAATTCGCTGATTGATTTTTTTTGTTTCGCGATTTTTTCGGCTATAGCTGAATGTTGCTATGGCAATTGTAATCTGCTGTGAAAGGGCTTTTAAGGAGTTTTTTGCTGTGCTTTTGCTGTTAGCATCTTTTGTGGTTTTTAATTTTAGCTATAAG…
31	GGTTTTTTGAGTATAGAATTTTTTTTTTATTTTTATTTTATTTTTATTTTATTTTTATTTTGATTTTGTTTTTGGATTTGTTATGTAATTTAAGCTTTATTTTTGGGTTTGTAGTGTGTTTAGGATTTTGAGGGGAGTGGGATTTTGAAAGCTATGCTTTTTTTTTAGCTTTATTTTTTATGTTTGTGGTTTATGTGCTGTTAGGCTAAGAAATTTTATTGCTCTTTTTTTTTAGTGTAGTAAATAATTTGCTGATTGATTTTTTTIGTTTTGCGATTTTTTTGGCTATAGCTGAATGTTGCTATGGCAATTGTAATTTGCTGTGAAAGGGTTTTTAAGGAGTTTTTTGTTGTGTTTTTGTTGTTAGTATTTTTTGTGGTTTTTAATTTTAGTTATAAG…
32	GGTTTTTTGAGTATAGAATTTTTTTTTTATTTTTATTTTATTTTTATTTTATTTTTATTTTGATTTTGTTTCTGGTTTTGTTTTGCAATTTATGCTTTAITTTTGGTTTTGTAGTGTGTTTAGGATCTTGTGGGGAGTGGGATTTTGAAAGCTATGCTTTTTCTTTAGCTTTATCTTTTATGTTTGTGGTTTATGTGCTGTTAGGCTAAGAAATCTTATTGCTTTTTTTTCTTAGTGTAGCAAATAATTTGCTGATTGATTTTTTTTGTTTCGCGATTTTTTTGGCTATAGTTGAATGTTGTTATGGTAATTGTAATTTGTTGTGAAAGGGTTTTTAAGGAGTTTTTTGTTGTGTTTTTGTTGTTAGTATTTTTTGTGGTTTTTAATCTTAGTTATAAG…
33	GGTTTTTTGAGTATAGAATTTTTTTTTTATTTTTATTTTATTTTTATTTTATTTTTATTTTGATTTTGTTTTTGGTTTTGTTATGTAATTTAAGCTTTAATTTTGGGTTTGTAGTGTGTTTAGGATTTTGTGGGGAGTGGGATTTTGTATGTTATGTTTTTTTTTTAGTTTTGTTTTTTATGTTTTTGGTTTATGTGTTGTTAGGCCAAGAAATTTTATTGCTTTTTCTTTTTAGTGTAGCAAATAATTTGCTGATTGATTTTTTTTGTTTCGCGATTTTTTTGGCTATAGCTGAATGTTGTTATGGTAATTGTAATTTGCTGTGAAAGGGCTTTTAAGGAGTTTTTTGTTGTGCTTTTGTTGTTAGTATTTTTTGTGGTTTTTAATTTTAGTTATAAG…
34	GGTTTTTTGAGTATAGAATTTTTTTTTTATTTTTATTTTATTTTTATTTTATTTTTATTTTGATTTTGTTTTTGGTTTTGTTATGTAATTTAAGTTTTTATTTTGTGTTTGTAGTGTGTTTAGGATTTTTAGGGGATAGGAATTTTGATAGTTATGTTTTTTTTTTTGTTTTATTTTTTATGTTTTTGGTTTTTTTGTTTTTAGGTTCATATTTTTTATTGTTTTTTTTTTTTAGTGTAGTAAATAATTTGTTGATTGATTTTTTTTGTTTTGTGATTTTTTTGGTTATAGTTGAATGTTGTTATGGTAATTGTAATTTGTTGTGAAAGGGTTTTTAAGGAGTTTTTTGTTGTGTTTTTGTTGTTAGTATTTTTTGTGGTTTTTAATTTTAGCTATAAG…
35	GGTTTTTTGAGCATAGAATTTTTTTTTTATTTTTATTTTATTTTTATTTTATTTTTATTTTGATTTTGTTTTTGGATTTGTTATGTAATTTAAGCTTTAATTTTGGGTTTGTAGTGTGTTTAGGATTTTGAGGGGAGAGGGATTTTGAAAGTTATGCTTTTTTTTTAGTTTTATTTTTTATGTTTGTGGTTTATGTGTTGTTAGGTTAAGAAATCTTATTGCTTTTTTTTTIIAGTGTAGCAAATAATTTGCTGATTGATTTTTTTTGTTTTGCGATTTTTTTGGCTATAGCTGAATGTTGTTATGGTAATTGTAATCTGCTGTGAAAGGGCTTTTAAGGAGTTTTTTGCTGTGCTTTTGCTGTTAGTATTTTTTGTGGTTTTTAATTTTAGTTATAAG…
36	GGTTTTTTGAGTATAGAATTTTTTTTTTATTTTTATTTTATTTTTATTTTATTTTTATTTTGATTTTGTTTTTGGATTTGTTATGTAATTTAAGTTTTAATTTTGGGTTTGTAGTGTGTTTAGGATTTTGAGGGGAGATGGATTTTGAAAGCTATGCTTTTTTTTTAGCTTTATTTTTTATGTTTGTGGTTTATGTGTTGTTAGGCTAAGAAATTTTATTGCTTTTTTTTTTTAGTGTAGCAAATAATTIGCTGATTGATTTTTTTTGTTTTGCGATTTTTTTGGCTATAGCTGAATGTTGTTATGGTAATTGTAATTTGCTGTGAAAGGGCTTTTAAGGAGTTTTTTGTTGTGTTTTTGTTGTTAGTATTTTTTGTGGTTTTTAATTTTAGTTATAAG…
37	GGTTTTTTGAGTATAGAATTTTTTTTTTATTTTTTTTTTTTTTTTTTTTTATTTTTATTTTGTTTTTTTTTTTTTTTTTTTTTTGCATTTTAGGTTTTATTTTTGGTTTTTTTTTGTTTTTAGTATTTTIAGGGGGGTGGGTTTTTGAAAGCTTTGTTTTTTTTTTTGITTTATTTTTTATGTTTGTGGTTTATGTGCTGTTAGGCTAAGAAATCTTATTGCTTTTTTTTTTTAGTGTAGCAAATAATTTGCTGATTGATTTTTTTTGTTTCGCGATTTTTTTGGCTATAGCTGAATGTTGCTATGGCAATTGTAATTTGCTGTGAAAGGGCTTTTAAGGAGTTTTTTGCTGTGCTTTTGCTGTTAGCATTTTTTGTGGTTTTTAATTTTAGTTATAAG…
38	GGTTATTTGAGTATAGAATTTTTTTTTTATTTTCATCTTATCTTTCTCTTAATTTTATTTIGTTTTTGTCTTTGGCTTTGTTATCIAATTTAAGCTTTAATTTTGGGTTTGTAGTGTCTTTAGGATTTTGATGGGTGAGGCTTTTTGTTAGCTACGCTTTTTTTTTAGCTTTATTCTTTATGTTTGTGGTTTATGTGCTGTTAGGCTAAGAAATCTTATTGCTTTTTTTTTTTAGTGTAGCAAATAATTCGCTGATTGATTTTTTTTGTTTCGCGATTTTTTTGGCTATAGCTGAATGTTGCTATGGCAATTGTAATTTGCTGTGAAAGGGCTTTTAAGGAGTTTTTTGCTGTGCTTTTGCTGTTAGCATTTTTTGTGGTTTTTAATTTTAGTTATAAG…
39	GGTTTTTTGAGTATAGAATTTTTTTTTTATTTTTATTTTATTTTTATTTTATTTTTATTTTTATTTTGTTTTTGGATTTGTTATGCAATTTAAGCTTTAATTTTGGGTTTGTAGTGTGTTTAGGATTTTGAGGGGAGAGGGATTTTGAAAGCTATGITTTTTTTTTAGCTTTATTTTTTATGTTTGTGGTTTATGTGTTGTTAGGCTAAGAAATCTTATTGCTTTTTTTTTTTAGTGTAGCAAATAATTCGCTGATTGATTTTTTTTGTTTCGCGATTTTTTTGGCTATAGCTGAATGTTGCTATGGCAATTGTAATTTGCTGTGAAAGGGCTTTTAAGGAGTTTTTTGTTGTGCTTTTGTTGTTAGTATTTTTTGTGGTTTTTAATTTTAGTTATAAG…
40	GGTTTTTTGAGCATAGAATTTTTTTTTTATTTTTATTTTATTTTTATTTTATTTTTATTTTGATTTTGTTTTTGGATTTGTTATGTAATTTAAGTTTTAATTTTGGGTTTGTAGTGTGTTTAGGATTTTGAGGGGAGAGGGATTTTGAAAGCTATGCTTTTTCTTTAGCTTTATTTTTTATGTTTGTGGTTTATGTGTTGTTAGGCTAAGAAATTTTATTGCTTTTTTTTCTTAGTGTAGCAAATAATTTGCTGATTGATTTTTTTTGTTCCGCGATTTTTTCGGCTACAGCTGAATGTTGCTATGGCAATTGTAATCTGCTGTGAAAGGGCTTTTAAGGAGTTTTTTGCTGTGCTTTTGCTGTTAGCATTTTTTGTGGTTTTTAATTTTAGTTATAAG…
41	GGTTTTTTGAGTATAGAATTTTTTTTTTATTTTTATTTTATTTTTATTTTATTTTTATTTTGATTTTGTTTTTGGTTTTGTTATGTAATTTAAGCTTTAATTTTGGGTTTGTAGTGTGTTTAGGTTTTTGTGGGGAGTGGGTTTTTGAATGCTATGCTTTTTTTTTAGCTTTATTTTTTATGTTTGTGGTTTATGTGCTGTTAGGCTAAGAAATTTTATTGCTTTTTTTTTTTAGTGTAGCAAATAATTTGCTGATTGATTTTTTTTGTTTTGCGATTTTTTTGGCTATAGCTGAATGTTGTTATGGTAATTGTAATTTGCTGTGAAAGGGCTTTTAAGGAGTTTTTTGTTGTGTTTTTGTTGTTAGTATTTTTTGTGGTTTTTAATTTTAGTTATAAG…
42	GGTTTTTTGAGTATAGAATTTTTTTTTTATTTTTATTTTATTTTTATTTTATTTTCATTTIGTTTTTTTTTTTGGATTCGTTATGCAATTTAAGTTTTAATTTTGGGTTTTTAGTGTGTTTAGGATCTTGAGGGGAGTGGTTTTTTGAATGCTATGCTTTTTTTTTAGCTTTATTTTTTGTGTTTGTGGTTTATGTGTTGTTTGGCTAAGAAATTTTATTGCTTTTTTTTTTTAGTGTAGCAAATAATTTGCTGATTGATTTTTTTTGTTTCGCGATTTTTTCGGCTATAGCTGAATGTTGCTATGGCAATTGTAATCTGCTGTGAAAGGGCTTTTAAGGAGTTTTTTGCTGTGCTTTTGCTGTTAGCATTTTTTGTGGTTTTTAATTTTAGTTATAAG…
43	GGTTTTTTGAGTATAGAATTTTTTTTTTATTTTTATTTTATTTTTATTTTATTTTTATTTTGATTTTTTTTTTGGATTTGTTATGCAATTTAAGCTTTAATTTTGGGTTTGTAGTGTGTTTAGGATTTTGAGGGGAGAGGGATTTTGAAAGCTATGTTTTTTTTTTAGCTTTATTTTTTATGTTTGTGGTTTATGTGTTGTTAGGCTAAGAAATCTTATTGCTTTTTTTTTTTAGTGTAGCAAATAATTCGCTGATTGATTTTTTTTGTTTCGCGATTTTTTTGGCTATAGCTGAATGTTGCTATGGCAATTGTAATTTGCTGTGAAAGGGCTTTTAAGGAGTTTTTTGTTGTGCTTTTGTTGTTAGTATTTTTTGTGGTTTTTAATTTTAGTTATAAG…
44	GGTTTTTTGAGTATAGAATTTTTTTTTTATTTTTATTTTATTTTTATTTTATTTTTATTTTGATTTTGTTTTTGGATTTGTTATGTAATTTAAGCTTTAATTTTGGGTTTGTAGTGTGTTTAGGATTTTGTGGGGAGAGGGATTTTGAAAGCTATGCTTTTTTTTTAGCTTTATTTTTTATGTTTGTGGTTTATGTGTTGTTAGGCTAAGTAATTTTATTGCTTTTTTTTTTTAGTGTAGCAAATAATTTGCTGATTGATTTTTTTTGTTTTGTGATTTTTTTGGCTATAGTTGAATGTTGTTATGGTAACTGTAATTTGTTGTGAAAGGGTTTTTAAGGAGTTTTTTGTTGTGTTTTTGTTGTTAGTATTTTTTGTGGTTTTTAATTTTAGCTATAAG…
45	GGTTTTTTGAGCATAGAATTTTTTTTTTATCTTTATTTTATTTTTATTTTATTTTTATTTTGATTTTGTTTTTGGATTTGTTATGCAATTTAAGCTTTAATTTTGGGTTTGTAGTGTGTTTAGGATCTTGTGGGGAGTGGGATTTTGAAAGCTATGCTTTTTTTTTAGCTTTATTTTTTATGTTTGTGGTTTATGTGTTGTTAGGCTAAGAAATTTTATTGCTTTTTTTTTTTAGTGTAGCAAATAATTTGCTGATTGATTTTTTTTGTTTCGCGATTTTTTCGGCTATAGCTGAATGTTGTTATGGTAATTGTAATCTGCTGTGAAAGGGCTTTTAAGGAGTTTTTTGCTGTGCTTTTGCTGTTAGCATTTTTTGTGGTTTTTAATTTTAGTTATAAG…
46	GGTTTTTTGAGTATAGAATTTTTTTTTTATTTTTATTTTATTTTTATTTTATTTTTATTTTGATTTTGTTTTTTGATTTGTTATGTAACTTATGTTTTAATTTTGGGTTTGTAGTGTGTTTAGGATTTTGAGGGGAGAGGGATTTTGAAAGCTATGCTTTTTTTTTATCTTTATTTTTTATGTTTGTGGTTTATGTGCTGTTAGGTTAAGTAATTTTATTGTTTTTTTTTTTTTGTGTAGTAAATAATTTGTTGATTGATTTTTTTTGTTTTGTGATTTTTTTGGTTATAGTTGAATGTTGTTATGGTAATTGTAATTTGTTGTGAAAGGGTTTTTAAGGAGTTTTTTGCTGTGCTTTTGCTGTTAGCATTTTTTGTGGTTTTTAATTTTAGCTATAAG…
47	GGTTTTTTGAGTATAGAATTTTTTTTTTATTTTTATTTTATTTTTATTTTATTTTTATTTTGATTTTGTTTTTGGATTTGTTAAGCAATTTAAGCTTTAATTTTGGGTTTGTAGTGTGTTTAGGATCTTGAGGGGAGAGGGATTTTGAAAGCTATGCTTTTTTTTTAGCTTTGTTTTTTATGTTTGTGGTTTATGTGCTGTTAGGCTAAGAAATTTTATTGCTTTTTTTTTTTAGTGTAGCAAATAATTTGCTGATTGATTTTTTTTGTTTIGCGATTTTTTCGGCTATAGCTGAATGTTGCTATGGCAATTGTAATTTGCTGTGAAAGGGCTTTTAAGGAGTTTTTTGCTGTGCTTTTGCTGTTAGTATTTTTTGTGGTTTTTAATTTTAGTTATAAG…
48	GGTTTTTTGAGTATAGAATTTTTTTTTTATTTTTATTTTATTTTTATTTTATCTTTATTTTGATTTTGTTTGTGGATTTGTTATGTAATTTAAGCTTTAATTTTGGGTTTGTAGTGTGTTTAGGATTTTGAGGGGAGAGGGATTTTGAAAGCTATGCTTTTTTTTTAGCTTTATTTTTTATGTTTGTGGTTTATGTGTTGTTAGGCTAAGAAATTTTATTGCTTTTTTTTTTTAGTGTAGCAAATAATTTGCTGATTGATTTTTTTTGTTTCGCGATTTTTTTGGCTATAGCTGAATGTTGCTATGGCAATTGTAATTTGTTGTGAAATTGTTTTTAAGGAGTTTTTTGTTGTGTTTTTGTTGTTAGTATTTTTTGTGGTTTTTAATTTTAGTTATAAG…
49	GGTTTTTTGAGTATAGAATTTTTTTTTTATTTTTATTTTATTTTTATTTTATTTTTATTTTGTTTTTTTTTTTTGTTTTTTTATGCTTTTTAATCTTTATTTTTGGGTTTGTAGTGTGTTTAGGTTTTTGAGGGGAGATGGTTTTTGAAAGCTATGTTTTTTTTTTTGTTTTGTTTTTTGTGTTTGTGGTTTATGTGTTGTTAGGCTAAGAAATTTTTTTGTTTTTTTTTTTTAGTGTAGTAAATAATTCGCTGATTGATTTTTTTTGTTTCGCGATTTTTTTGGCTATAGCTGAATGTTGCTATGGCAATTGTAATTTGCTGTGAAAGGGCTTTTAAGGAGTTTTTTGTTGTGCTTTTGTTGTTAGTATTTTTTGTGGTTTTTAATTTTAGTTATAAG…
50	GGTTTTTTGAGTATAGAATTTTTTTTTTATTTTTATTTTATTTTTTTTTTATTTTTATTTTGTTTTTTTTTTTTGTTTTATTTTGTAATTTATTTTTTATTTTTGTTTTTTTTTTTTGTTTTGTATTTTTTTTGTTGTGGTTTTTTGAAAGTTATTCTTTTTTTTTATTTTTATTTTTTCTGTTTGTGGTTTATGTGTTGTTAGGCTAAGAAATCTTATTGCTTTTTTTTTTTAGTGTAGCAAATAATTCGCTGATTGATTTTTTTTGTTTTGCGATTTTTTTGGCTATAGCTGAATGTTGCTATGGCAATTGTAATTTGCTGTGAAAGGGCTTTTAAGGAGTTTTTTGCTGTGCTTTTGTTGTTAGTATTTTTTGTGGTTTTTAATTTTAGTTATAAG…
51	GGTTTTTTGAGTATAGAATTTTTTTTTTATTTTTATTTTATTTTTATTTTATTTTTATTTTGATTTTGTTTTTGGATTTGTTATGTAATTTAAGCTTTAATTTTGGGTTTGTAGTGTGTTTAGGATTTTGAGGGGAGAGGGATTTTGAAAGCTATGTTTTTTTTTTAGCTTTATTTTTTATGTTTGTGGTTTATGTGTTGTTAGGCCAAGAAATTTTATTGCTTTTTCTTTTTAGTGTAGCAAATAATTTGCGGATTGATTTTTTTTGTTTCGCGATTTTTTGGGTTATAGTTGAAGGTTGTTATGGTAATTGTAATTTGCTGTGAAAGGGTTTTTAAGGAGTTTTTTGITGTGTTTTTGTTGTAAGTATTTTTTGGGGTTTTTAATTTAAGITATAAG…
52	GGTTTTTTGAGCATAGAATTTTTTTTTTATTTTTATTTTACTTTTATTTTATTTTTATTTTGATTTTGTTTTTGGATTTGTTATGTAATTTAAGTTTTAATTTTGGGTTTGTAGTGTGTTTAGGATTTTGAGGGGAGAGGGATTTTGAAAGCTATGCTTTTTTTTTAGCTTTATTTTTTATGTTTGTGGTTTATGTGTTGTTAGGCTAAGAAATTTTATTGCTTTTTTTTTTTAGTGTAGCAAATAATTTGCTGATTGATTTTTTTTGTTTTGCGATTTTTTTGGCTATAGCTGAATGTTGTTATGGTAATTGTAATTTGCTGTGAAAGGGCTTTTAAGGAGTTTTTTGTTGTGTTTTTGTTGTTAGTATTTTTTGTGGTTTTTAATTTTAGTTATAAG…
53	GGTTTTTTGAGCATAGAATTTTTTTTTTATCTTTATTTTATTTTTATTTTATTTTTATTTCGATTTTTTTTTTGGATTTGTTTTTTAATTTAAGCTTTAATTTTGGTTTTGTAGTGTGTTTAGGATTTTGAGGGGAGAGGGATTTTGAAAGCTATGCTTTTTTTTTAGCTTTATTTTTTATGTTTGTGGTTTATGTGCTGTTAGGCTAAGAAATTTTATTGCTTTTTTTTTTTAGTGTAGCAAATAATTTGCTGATTGATTTTTTTTGTTTIGCGATTTTTTTGGCTATAGCTGAATGTTGCTATGGCAATTGTAATCTGCTGTGAAAGGGCTTTTAAGGAGTTTTTTGCTGTGCTTTTGCTGTTAGCATTTTTTGTGGTTTTTAATTTTAGTTATAAG…
54	GGTTTTTTGAGTATAGAATTTTTTTTTTATTTTTATTTTATTTTTATTTTATTTTTATTTTGATTTTGTTTTTGGATTTGTTATGTAATTTAAGCTTTAATTTTGGGTTTGTAGTGTGTTTAGGATCTTGAGGGGAGAGGGATTTTGAAAGCTATGCTTTTCTTTTAGCTTTATTTTTTATGTTTGTGGTTTATGTGTTGTTAGGCTAAGAAATCTTATTGCTTTTTTTTTTTAGTGTAGCAAATAATTTGCTGATTGATTTTTTTTGTTTCGCGATTTTTTCGGCTATAGCTGAATGTTGCTATGGCAATTGTAATCTGCTGTGAAAGGGCTTTTAAGGAGTTTTTTGTTGTGITTTTGTTGTTAGTATTTTTTGTGGTTTTTAATTTTAGTTATAAG…
55	GGTTTTTTGAGTATAGAATTTTTTTTTTATTTTTATTTTATTTTTATTTTATTTTTATTTTGATTTTGTTTTTGGTTTTGTTATGTAATTTTTGTTTTAATTTTTGTTTTGTTGTGTGTTTAGTATTTTGTGGGGTGTGGGATTTTGATAGCTATGCTTTTTTTTTAGTTTTATTTTTTATGTTTGTGGTTTATGTGTTGTTAGGCTAAGATATTTTATTGCTTTTTTTTTTTAGTGTAGCAAATAATTCGCTGATTGATTTTTTTTGTTTTGCGATTTTTTTGGCTATAGCTGAATGTTGCTATGGCAATTGTAATTTGCTGTGAAAGGGCTTTTAAGGAGTTTTTTGCTGTGCTTTTGCTGTTAGTATTTTTTGTGGTTTTTAATTTTAGTTATAAG…
56	GGTTTTTTGAGTATAGAATTTTTTTTTTATTTTTATTTTATTTTTATCTTATTTTTATTTIGATTTTGTTTTTGGATTTGTTATGCAATCTAAGCTTTAATTTTGGTTTTGTAGTGTGTTTAGGATCTTGTGGGGAGAGGGTTTTTGAAAGCTACGCTTTTTTTTTAGCTTTATCTTTTATGTTTGTGGTTTATGTGCTGTTAGGCTAAGAAATTTTATTGCTTTTTTTTTTTAGTGTAGCAAATAATTCGCTGATTGATTTTTTTTGTTTCGCGATTTTTTCGGCTATAGCTGAATGTTGCTATGGCAATTGTAATCTGCTGTGAAAGGGCTTTTAAGGAGTTTTTTGCTGTGCTTTTGCTGTTAGTATTTTTTGTGGTTTTTAATTTTAGTTATAAG…
57	GGTTTTTTGAGCATAGAATTTTTTTTTTATTTTTATTTTATTTTTATTCTATCTTTATTTCGATTTTGTTTTTGGATTTGTTATGCAATTTAAGCTTTAATTTTGGGTTTGTAGTGTGTTTAGGATCTTGAGGGGAGAGGGATTTTGAAAGCTATGCTTTTTTTTTAGCTTTATTTTTTATGTTTGTGGTTTATGTGTTGTTAGGCTAAGAAATCTTATTGCTTTTTTTTTTTAGTGTAGCAAATAATTCGCTGATTGATTTTTTTTGTTTCGCGATTTTTTCGGCTATAGTTGAATGTTGCTATGGCAATTGTAATTTGCTGTGAAAGGGCTTTTAAGGAGTTTTTTGCTGTGCTTTTGCTGTTAGCATCTTTTGTGGTTTTTAATTTTAGCTATAAG…
58	GGTTTTTTGAGCATAGAATTTTTTTTTTATTTTTATTTTATTTTTATTTTATTTTTATTTTGATTTTGTTTTTGGATTTGTTATGCAATTTAAGCTTTAATTTTGGGTTTGTAGTGTGTTTAGGATCTTGAGGGGAGTGGGATTTTGAAAGCTATGCTTTTTCTTTAGCTTTATTTTTTATGTTTGTGGTTTATGTGTTGTTAGGCTAAGAAATCTTATTGCTTTTTTTTTTTAGTGTAGCAAATAATTCGCTGATTGATTTTTTTTGTTTCGCGATTTTTCCGGCTATAGCTGAATGTTGTTATGGCAATTGTAACTTGCTGTGAAAGGGCTTTTAAGGAGTTTTTTGCTGTGTTTTTGTTGTTAGTATTTTTTGTGGTTTTTAATTTTAGTTATAAG…
59	GGTTTTTTGAGTATAGAATTTTTTTTTTATTTTTATTTTATTTTTATTTTATTTTTATTTTGATTTTGTTTTTTGATTTGTTATGTAATTTAAGTTTTATTTTTGGGTTTGTTGTGTGTTTAGGATTTTGTGGGGTGAGGGATTTTGAATGTTATGTTTTTTTTTTATITTTATTTTTTATGTTTGTGGTTTATGTGTTGTTTGGTTAAGAATTTTTTTTGTTTTTTTTTTTTTTTTTAGTTTATAATTTGTTGATTGATTTTTTTTGTTTTGTGATTTTTTTGGTTATAGTTGAATGTTGTTATGGTAATTGTAATTTGTTGTGAAAGGGTTTTTAAGGAGTTTTTTGTTGTGTTTTTGTTGTTAGTATTTTTTGTGGTTTTTAATTTTAGCTATAAG…
60	GGTTTTTTGAGTATAGAATTTTTTTTTTATTTTTATTTTATTTTTATTTTATTTTTATTTTGATTTTGTTTTTGGATTTGTTATGCAATTTAAGCTTTAATTTTGTGTTTGTAGTGTGTTTAGGATTTTGTGGGGAGTGGGATTTTGAAAGCTATGTTTTTTTTTTAGCTTTATTTTTTATGTTTTTGGTTTATGTGTTGTTAGGCTAAGAAATTTTATTGCTTTTTTTTTTTAGTGTAGCAAATAATTCGCTGATTGATTTTTTTIGTTTCGCGATTTTTTTGGCTATAGCTGAATGTTGCTATGGCAATTGTAATTTGCTGTGAAAGGGCTTTTAAGGAGTTTTTTGTTGTGCTTTTGTTGTTAGTATTTTTTGTGGTTTTTAATTTTAGTTATAAG…
61	GGTTTTTTGAGTATAGAATTTTTTTTTTATTTTTATTTTATTTTTATTTTGTTTTTATTTTGATTTTGTTTTTGGTTTTGTTATGTAATTTAAGTTTTATTTTTGTGTTTTTTGTGTGTTTTGGITTTTGTGGGGTGTGGGATTTTGATTGTTATGTTTTTTTTTTAGCTTTGTTTTTGAGGTTTGTGGTTTATGTGTTGTTAGGCTAAGAAATTTTATTGCTTTTTTTTTTTAGTGTAGCAAATAATTTGCTGATTGATTTTTTTTGTTTIGCGATTTTTTCGGCTATAGCTGAATGTTGTTATGGTAATTGTAATTTGCTGTGAAAGGGCTTTTAAGGAGTTTTTTGCTGTGCTTTTGTTGTTAGTATTTTTTGTGGTTTTTAATTTTAGTTATAAG…
62	GGTTTTTTGAGTATAGAATTTTTTTTTTATCTTTATTTTATTTTTATTTTATTTTTATTTTGATTTTGTTTTTGGATTTGTTATGCAATTTAAGTTTTATTTTTGGGTTTGTAGTGTGTTTAGGITTTTGTGGGGAGTGGGTTTTTGTAAGCTATGCTTTTTTTTTAGCTTTATTCTTTATGTTTGTGGTTTATGTGCTGTTAGGTTAAGAAATTTTATTGCTTTTTTTTTTIAGTGTAGCAAATAATTCGCTGATTGATTTTTTTTGTTTCGCGATTTTTTTGGCTATAGCTGAATGTTGTTATGGTAATTGTAATTTGCTGTGAAAGGGCTTTTAAGGAGTTTTTTGCTGTGCTTTTGCTGTTAGCATCTTTTGTGGTTTTTAATTTTAGCTATAAG…
63	GGTTTTTTGAGTATAGAATTTTTTTTTTATTTCTAATTTGTTTTTCTTTTATTTTTATTTTTTTTTTATTTTTTGTTTTGTTATGTTATTTATGTTTTATTTTTTTGTTTTTAGCATGTTCAGGATTTTGIGGGIAGAGTTTTTTTGAAIGTTAIGITTTTTTTTTAGATTTAGTTTGTGTGTTTGTGGTTTATGTGTTATTAGACTCAGAAATTTTATTGCTTTTTTTTCTTAGTGTAGCAAATAATCTGCTGATTGATTTTTTTTGTTTCGCGATTTTTTTGGCTATAGCTGAATGTTGCTATGGCAATTGTAATTTGCTGTGAAAGGGCTTTTAAGGAGTTTTTTGTTGTGTTTTTGTTGTTAGTATTTTTTGTGGTTTTTAATTTTAGTTATAAG…
64	GGTTTTTTGAGTATAGAATTTTTTTTTTATTTTTATTTTATTTTTATTTTATTTTTATTTTGATTTTGTTTTTGGATTTGTTATGTAATTTAAGTTTTAATTTTGGGTTTGTAGTGTGTTTAGGATTTTGAGGGGAGAGTGATTTTGAAAGTTACGTTTTTTTTTTAGTTTTATTTTTTATGTTTGTGGTTTATGTGTTGTTAGGTTAAGAAATTTTATTGTTTTTTTTTTTTAGTGTAGTAAATAATTTGTTGATTGATTTTTTTTGTTTTGTGATTTTTTTGGTTATAGCTGAATGTTGTTATGGTAATTGTAATTTGTTGTGAAAGGGCTTTTAAGGAGTTTTTTGTTGTGCTTTTGTTGTTAGCATTTTTTGTGGTTTTTAATTTTAGTTATAAG…
65	GGTTTTTTGAGTATAGAATTTTTTTTTTATTTTTATTTTATTTTTATTTTATTTTTATTTTGATTTTGTTTTTGGATTTGTTATGTAATTTAAGCTTTAATTTTGGGTTTGTAGTGTGTTTAGGITTTTGTGGGGTGTGGGATTTTGAAAGCTATGCTTTTTTTTTAGCTTTATTTTTTATGTTTGTGGTTTATGTGTTGTTAGGCTAAGAAATTTTATTGCTTTTTTTTTTTAGTGTAGCAAATAATTTGCTGATTGATTTTTTTTGTTTIGCGATTTTTTTGGCTATAGCTGAATGTTGTTATGGTAATTGTAATCTGCTGTGAAAGGGCTTTTAAGGAGTTTTTTGCTGTGCTTTTGCTGTTAGTATTTTTTGTGGTTTTTAATTTTAGTTATAAG…
66	GITTTTTTGAGTATAGAATTTTTTTTTCATTTTTATCTTATCTTTATCTTATTTTTATTTIGTTTTTGTTTTTGGTTTTGTTATGCTATTTAATCTTTAATTTTGGTTTTGTAGTGTGTTTAGGATCTTGTGTGGAGTTGGTTTTTGAAAGCTACGCTTTTTTTTTCTCTTTATTCTTTATGTTTGTGGTTTATGTGCTGTTAGGCTAAGAAATCTTATTGCTTTTTTTTTTTAGTGTAGCAAATAATTCGCTGATTGATTTTTTTTGTTTCGCGATTTTTTTGGCTATAGCTGAATGTTGCTATGGCAATTGTAATTTGCTGTGAAAGGGCTTTTAAGGAGTTTTTTGCTGTGCTTTTGCTGTTAGCATTTTTTGTGGTTTTTAATTTTAGTTATAAG…
67	GGTTTTTTGAGTATAGAATTTTTTTTTCATTTTTATCTTATCTTTATCTTATTTTTATTTIGATTTTGTTTTTGGATTTGTTATGCAATTTAATCTTTAATTTTGGTTTTGTAGTGTGTTTAGGATCTTGAGGGGTGAGGGATTTTGAAAGCTACGCTTTTTTTTTAGCTTTATTCTTTATGTTTGTGGTTTATGTGCTGTTAGGCTAAGAAATCTTATTGCTTTTTTTTTTTAGTGTAGCAAATAATTCGCTGATTGATTTTTTTTGTTTCGCGATTTTTTTGGCTATAGCTGAATGTTGCTATGGCAATTGTAATTTGCTGTGAAAGGGCTTTTAAGGAGTTTTTTGCTGTGCTTTTGCTGTTAGCATTTTTTGTGGTTTTTAATTTTAGTTATAAG…
68	GGTTTTTTGAGCATAGAATTTTTTTTTTATTTTTATTTTATTTTTATTTTATTTTTATTTTGATTTTGTTTTTGGATTTGTTATGTAATTTAAGCTTTAATTTTGGGTTTGTAGTGTGTTTAGGATTTTGAGGGGAGAGGGATTTTGAAAGCTATGCTTTTTTTTTAGCTTTATCCTTTATGTTTGTGGTTTATGTGCTGTTAGGCTAAGAAATTTTATTGCTCTTTTTTTTTAGTGTAGCAAATAATTTGCTGATTGATTTTCTTTGTTTTGCGATTTTTTTGGCTATAGTTGAATGTTGCTATGGTAATTGTAATTTGCTGTGAAAGGGCTTTTAAGGAGTTTCTCGTTGTGCTTTTGCTGTTAGTATTTTTTGTGGTTTTTAATTTTAGCTATAAG…
69	GGTTTTTTGAGTATAGAATTTTTTTTTTATTTTTATTTTATTTTTATTCTATTTTTATTTIGATTTTGTTTTTGGATTTGTTATGCAATCTAAGCTTTAATTTTGGGTTTGTAGTGTGTTTAGGATCTTGAGGGGAGATGGATTTTGAAAGCTATGCTTTTTTTTTAGCTTTATTTTTTATGTTTGTGGTTTATGTGCTGTTAGGCTAAGAAACTCTATTGCTTTTTTTTCTTAGTGTAGCAAATAATTTGCTGATTGATTTTTTTTGTTTCGCGATTTTTTIGGCTATAGCTGAATGTTGCTATGGCAATTGTAATCTGCTGTGAAAGGGCTTTTAAGGAGTTTTTTGTTGTGTTTTTGTTGTTAGTATTTTTTGTGGTTTTTAATTTTAGTTATAAG…
70	GGTTTTTTGAGTATAGAATTTTTTTTTTATTTTTATTTTATTTTTATTTTATTTTTATTTTGATTTTGTTTTTGGATTTGTTATGTAATTTAAGCTTTAATTTTGGGTTTGTAGTGTGTTTAGGATTTTGAGGGGAGAGGGATTTTGAAAGCTATGCTTTTTTTTTAGCTTTATTTTTTATGTTTGTGGTTTATGTGTTGTTAGGCTAAGAAATTTTATTGCTTTTTTTTTTTAGTGTAGCAAATAATTTGCTGATTGATTTTTTTTGTTTTGTGATTTTTTTGGCTATAGTTGAATGTTGTTATGGTAACTGTAATTTGTTGTGAAAGGGTTTTTAAGGAGTTTTTTGTTGTGTTTTTGTTGTTAGTATTTTTTGTGGTTTTTAATTTTAGCTATAAG…
71	GGTTTTTTGAGTATAGAATTTTTTTTTTATTTTTATTTTATTTTTATTTCATTTTTATTTTGATTTTGTTTTTGGATTTGTTATGCAATTTAAGCTTTAATTTTGGGTTTGTAGTGTGTTTAGGATTTTGAGGGGAGAGGGATTTTGAAAGCTATGCTTTTTTTTTAGCTTTATTTTTTATGTTTGTGGTTTATGTGTTGTTAGGCTAAGAAATTTTATTGCTTTTTTTTCTTAGTGTAGCAAATAATTTGCTGATTGATTTTTTTTGTTTTGCGATTTTTTTGGCTATAGCTGAATGTTGCTATGGCAATTGTAATCTGCTGTGAAAGGGCTTTTAAGGAGTTTTTTGCTGTGCTTTTGCTGTTAGCATTTTTTGTGGTTTTTAATTTTAGCTATAAG…
72	GGTTTTTTGAGTATAGAATTTTTTTTTTATTTTTATTTTATTTTTATTTTATTTTTATTTTGATTTTGTTTTTGGATTTGTTATGCAATTTAAGCTTTAATTTTGGGTTTGTAGTGTGTTTAGGATTTTGAGGGGAGAGGGATTTTGAAAGCTATGCTTTTTTTTTAGCTTTATTTTTTATGTTTGTGGTTTATGTGTTGTTAGGCTAAGAAATTTTATTGCTTTTTTTTTTTAGTGTAGCAAATAATTTGCTGATTGATTTTTTTTGTTTTGCGATTTTTTTGGCTATAGCTGAATGTTGCTATGGCAATTGTAATTTGCTGTGAAAGGGTTTTTAAGGAGTTTTTTGTTGTGTTTTTGTTGTTAGTATTTTTTGTGGTTTTTAATTTTAGTTATAAG…
73	GGTTTTTTGAGTATAGAATTTTTTTTTTATTTTTATTTTATTTTTATTTTATTTTTATTTTGATTTTGTTTTTGGATTCGTTATGTAATTTAAGTTTTAATTTTGGGTTTTTAGTGTGTTTAGGATTTTGAGGGGAGAGGGATTTTGATAGTTATGITTTTTTTTTAGTTTTATTTTTTATGTTTGTGGTTTATGTGTTGTTAGGTTATGAAATTTTTTTGTTTTTTTTTTTTAGTGTAGTAAATAATTTGTTGATTGATTTTCTTTGTTTTGTGATTTTTTTGGTTATAGTTGAATGTTGTTATGGTAATTGTAATTTGTTGTGAAAGGGCTTTTAAGGAGTTTTTTGTTGTGTTTTTGTTGTTAGTATTTTTTGTGGTTTTTAATTTTAGTTATAAG…
74	GGTTTTTTGAGTATAGAATTTTTTTTTTATTTTTATTTTATTTTTATTTTATTTTTATTTTGATTTTGTTTTTGGATTTGTTATGTAATTTAAGTTTTAATTTTGGGTTTGTAGTGTGTTTAGGATTTTGAGGGGAGAGGGATTTTGAAAGTTATGCTTTTTTTTTAGTTTTATTTTTTATGTTTGTGGTTTATGTGTTGTTAGGTTAAGAAATTTTATTGTTTTTTTTTTTTAGTGTAGTAAATAATTTGTTGATTGATTTTTTTTGTTTTGTGATTTTTTTGGTTATAGTTGAATGTTGTTATGGTAATTGTAATTTGCTGTGAAAGGGCTTTTAAGGAGTTTTTTGCTGTGCTTTTGCTGTTAGCATCTTCTGTGGTTTTTAATCTTAGCTATAAG…
75	GGTTTTTTGAGTATAGAATTTTTTTTTIATTTTTATTTTATTTTTATTTTGTTTTTATTTTGATTTTGTTTTTGGATTTGTTATGTAATTTAAGTTTTAATTTTGGGTTTGTAGTGTGTTTAGGATTTTGTGGGGAGAGGGATTTTGAAAGCTATGCTTTTTTTTTAGTTTTATTTTTTATGTTTGTGGTTTATGTGCTGTTAGGCTAAGAAATTTTATTGCTTTTTTTTTTTAGTGTAGCAAATAATTTGCTGATTGATTTTTTTTGTTTTGCGATTTTTTTGGCTATAGTTGAATGTTGTTATGGTAATTGTAATTTGTTGTGAAAGGGTTTTTAAGGAGTTTTTTGTTGTGTTTTTGTTGTTAGTATTTTTTGTGGTTTTTAATTTTAGTTATAAG…
76	GGTTTTTTGAGTATAGAATTTTTTTTTTATTTTTATTTTCTTTTTCTTTTATTTTTATTTTGTTTTTGTTTTTTTTTTTTTTTTTCTATTTTAGTTTTTTTTTTTGGTTTTTTGTGTGTTTAGTITTTTGAAGGIAGTGGGTTTTTGTATGCTATGCTTTTTTTTTATCTTTATTTTTTTTGTTTGTGGTTTATGTGTTGTTAGGCTAAGAAATCTTATTGCTTTTTTTTTTTAGTGTAGCAAATAATTTGCTGATTGATTTTTTTTGTTTCGCGATTTTTTCGGCTATAGCTGAATGTTGCTATGGCAATTGTAATTTGCTGTGAAAGGGCTTTTAAGGAGTTTTTTGCTGTGCTTTTGCTGTTAGTATTTTTTGTGGTTTTTAATTTTAGTTATAAG…
77	GGTTTTTTGAGTATAGAATTTTTTTTTTATTTTTATCTTATTTTTATTTTATTTTTATTTTGATTTTGTTTTTGGTTTTGTTATGCTATTTAATCTTTAATTTTGGGTTTGTAGTGTGTTTAGGATTTTGTGGGGAGTGGGATTTTGAAAGCTATGCTTTTTTTTTAGCTTTACTTTTTATGTTTGTGGTTTATGTGTTGTTAGGCTAAGAAATTTTATTGCTTTTTTTTTTIAGTGTAGCAAATAATTTGCTGATTGATTTTTTTTGTTTCGCGATTTTTTTGGCTATAGCTGAATGTTGCTATGGCAATTGTAATTTGCTGTGAAAGGGTTTTTAAGGAGTTTTTTGTTGTGTTTTTGTTGTTAGTATTTTTTGTGGTTTTTAATTTTAGTTATAAG…
78	GGTTTTTTGAGTATAGAATTTTTTTTTTATTTTTATTTTATTTTTATTTTATTTTTATTTTGATTTTGTTTTTGGATTTGTTATGTAATTTATGTTTTATTTTTGGGTTTGTAGTGTGTTTAGGATTTTGTGGGGTGAGGGATTTTGAAAGTTATGTTTTTTTTTTAGTTTTTTTTTTTGTGGTTGTGGTTTATGTGTTGTTAGGCTAAGTAATTTTATTGCTTTTTTTTTTTAGTGTAGTAAATAATTTGCTGATTGATTTTTTTTGTTTTGCGATTTTTTTGGCTATAGCTGAATGTTGTTATGGCAATTGTAATTTGCTGTGAAAGGGCTTTTAAGGAGTTTTTTGTTGTGTTTTTGTTGTTAGTATTTTTTGTGGTTTTTAATTTTAGTTATAAG…
79	GGTTTTTTGAGTATAGAATTTTTTTTTTATTTTTATTTTATTTTTATTTTATTTTTATTTTGATTTTGTTTTTGGATTTGTTATGTAATTTAAGTTTTAATTTTGGGTTTGTAGTGTGTTTAGGATTTTGAGGGGAGAGGGATTTTGAAAGCTATGCTTTTTCTTTAGCTTTATTTTTTATGTTTGTGGTTTATGTGTTGTTAGGCTAAGAAATTTTATTGCTTTTTTTTCTTAGTGTAGCAAATAATTTGCTGATTGATTTTTTTTGTTCCGCGATTTTTTCGGCTACAGCTGAATGTTGCTATGGCAATTGTAATCTGCTGTGAAAGGGCTTTTAAGGAGTTTTTTGCTGTGCTTTTGCTGTTAGCATTTTTTGTGGTTTTTAATTTTAGTTATAAG…
80	GGTTTTTTGAGTATAGAATTTTTTTTTTATTTTCATTTTGTTTTTATTTTATTTTTATTTTGATTTTGTTTTTGGATTTGTTATGTAATTTAAGCTTTAATTTTGGGTTTGTAGTGTGTTTAGGATTTTGAGGGGAGAGGGATTTTGAAAGCTATGCTTTTCTTTTAGCTTTATTTTTTATGTTTGTGGTTTATGTGTTGTTAGGCTAAGAAATTTTATTGCTTTTTTTTTTTAGTGTAGCAAATAATTTGCTGATTGATTTTTTTTGTTTCGCGATTTTTTTGGCTATAGCTGAATGTTGTTATGGTAATTGTAATTTGCTGTGAAAGGGCTTTTAAGGAGTTTTTTGCTGTGCTTTTGCTGTTAGTATTTTTTGTGGTTTTTAATTTTAGTTATAAG…
81	GGTTTTTTGAGTATAGCATTTTTTTTTTATTTTTATTTTATTTTTATTTTATCTTTATTTTGTTTTTGTTTTTGGATTTGTTATGCAATTTAATCTTTAATTTTGGGTTTGTAGTGTGTTTAGGATTTTGAGGGGAGAGGGATTTTGAAAGCTATGCTTTTTTTTTATCTTTGTTTTTTATGTTTGTGGTTTATGTGTTGTTAGGCTAAGAAATTTTATTGCTTTTTTTTTTTAGTGTAGCAAATAATTCGCTGATTGATTTTTTTTGTTTCGCGATTTTTTTGGCTATAGCTGAATGTTGCTATGGCAATTGTAATTTGCTGTGAAAGGGCTTTTAAGGAGTTTTTTGCTGTGCTTTTGTTGTTAGTATTTTTTGTGGTTTTTAATTTTAGTTATAAG…
82	GGTTTTTTGAGTATAGAATTTTTTTTTTATCTTTATTTCATTTTTATTTTATTTTTATTTTGATTTTGTTTTTGGATTTGTTATGTAATTTAAGTTTTAATTTTGGGTTTGTTGTGTGTTTAGGATTTTGTGGGGAGAGGGATTTTGATAGTTATGTTTTTTTTTTAGTTTTATTTTTTATGTTTGTGGTTTATGTGCTGTTAGGCTAAGAAATTTTATTGCTTTTTTTTTTIAGTGTAGCAAATAATTCGTTGATTGATTTTTTTTGTTTTGCGATTTTTTTGGCTATAGCTGAATGTTGCTATGGCAATTGTAATTTGCTGTGAAAGGGTTTTTAAGGAGTTTTTTGCTGTGCTTTTGCTGTTAGCATTTTTTGTGGTTTTTAATTTTAGCTATAAG…
83	GGTTTTTTGAGTATAGAATTTTTTTTTTATTTTTATTTTATCTTTATTTTATTTTTATTTTGTTTTTGTTTTTTGTTTTGTTATTTAATTTAAGTTTTATTTTTGGGTTTGTAGTGTGTTTAGGTTTTTGAGGGGAGAGGGTTTTTGAAAGTTATGCTTTTTTTTTAGCTTTATTTTTTATGTTTTTGGTTTATGTGCTGTTAGGCTAAGAAATTTTATTGCTTTTTTTTTTTAGTGTAGCAAATAATTTGCTGATTGATTTTTTTTGTTTCGCGATTTTTTTGGCTATAGCTGAATGTTGTTATGGTAATTGTAATCTGCTGTGAAAGGGCTTTTAAGGAGTTTTTTGTTGTGTTTTTGTTGTTAGTATTTTTTGTGGTTTTTAATTTTAGTTATAAG…
84	GGTTTTTTGAGTATAGAATTTTTTTTTTATTTTTATTTTATTTTTATTTTATTTTTATTTTGATTTTGTTTTTGGATTTGTTATGTAATTTAAGTTTTAATTTTGGGTTTGTAGTGTGTTTAGGATTTTGAGGGGAGCTGGCTTTTGACAGCTCTGCTTTTTTTTTCTCTTTCTTTTTTCTGTTTGTGGTTTATGTGTTGTTCGGCTAAGAAATTTTCTTTCTTTTTTTTTTTAGTGTAGCAAATAATTTGCTGAGTGATTTTTTTTGTTTTGCGATTTTTTTGGCTATAGCTGAATGTTGCTATGGCAATTGTAATTTGCTGTGAAAGGGCTTTTAAGGAGTTTTTTGCTGTGCTTTTGCTGTTAGTATTTTTTGTGGTTTTTAATTTTAGTTATAAG…
85	GGTTTTTTGAGCATAGAATTTTTTTTTTATTTTTCTTTCATCTTTATTTTATTTTTATTTIGATTTTGTTTTTTTTTTTGTTATGCATTTTAAGTTTTATTTTTGGTTTTGTAGTGTGTTCAGGATTTTIAGGGGTGTGTGTTTTTGTAAGCTATGCTTTTTCTTTAGCTTTCTTTTTTATGTTTGTGGTTTATGTGTTGTTAGGCTAAGAAATCTTATTGCCCTTTTTTCTTAGTGTAGCAAATAATTCGCTGATTGATTTTTTTTGTTTCGCGATTTTTTCGGCTATAGCTGAATGTTGCTATGGCAATTGTAATCTGCTGTGAAAGGGCTTTTAAGGAGTTTTTTGTTGTGCTTTTGCTGTTAGCATTTTTTGTGGTTTTTAATTTTAGTTATAAG…
86	GGTTTTTTGAGCATAGAATTTTTTTTTTATTTTTATTTTATTTTTATTTTATTTTTATTTTGATTTTTTTTTTGGATTTGTTATGTATTTTAAGTTTTATTTTTGGGTTTGTAGTGTGTTTAGGATTTTGAGGGGTGTGGGTTTTTGATAGTTATGTTTTTTTTTTAGTTTTATTTTTTATGTTTGTGGTTTATGTGTTGTTAGGTTATGATATTTTTTTGTTTTTTTTTTTTAGTGTAGTAAATAATTTGTTGATTGATTTTTTTTGTTTTGTGATTTTTTTGGCTATAGCTGAATGTTGTTATGGTAATTGTAATTTGTTGTGAAAGGGTTTTTAAGGAGTTTTTTGTTGTGCTTTTGTTGTTAGCATTTTTTGTGGTTTTTAATTTTAGTTATAAG…
87	GGTTTTTTGAGCATAGAATTTTTTTTTIATTTTTATTTTATTTTTATTTTATTTTTATTTTGATTTTTTTTTTGGATTTGTTATGCAATTTAATCTTTAATTTTGGGTTTGTTGTGTGTTTTGGATTTTGAGGGGAGTGGTATTTTGAAAGCTATGCTTTTTTTTTAGCTTTATTTTTTATGTTTGTGGTTTATGTGTTGTTAGGCTAAGAAATTTTATTGCTTTTTTTTTTTAGTGTAGCAAATAATTTGCTGATTGATTTTTTTTGTTTTGCGATTTTTTTGGCTATAGCTGAATGTTGTTATGGTAATTGTAATTTGCTGTGAAAGGGTTTTTAAGGAGTTTTTTGTTGTGTTTTTGTTGTTAGTATTTTTTGTGGTTTTTAATTTTAGTTATAAG…
88	GGTTTTTTGAGTATAGAATTTTTTTTTTATTTTTATTTTATTTTTATTTTATTTTTATTTTGATTTTGTTTTTTGTTTTGTTATGTAATTTAAGTTTTAATTTTGGGTTTGTTGTGTGTTTAGGATTTTGTGGGGAGTGGGTTTTTGATAGTTATGTTTTTTTTTTAGTTTTATTTTTTATGTTTGTGGTTTATGTGTTGTTAGGTTAAGATATTTTTTTGTTTTTTTTTTTTAGTGTAGTAAATAATTTGTTGATTGATTTTTTTTGTTTTGCGATTTTTTTGGCTATAGTTGAATGTTGCTATGGCAATTGTAATTTGCTGTGAAAGGGTTTTTAAGGAGTTTTTTGTTGTGTTTTTGTTGTTAGTATTTTTTGTGGTTTTTAATTTTAGTTATAAG…
89	GGTTTTTTGAGTATAGAATTTTTTTTTTATTTTTATTTTATTTTTATTTTATTTTTATTTTGATTTTGTTTTTGGATTTGTTATGTAATTTAAGTTTTAATTTTGGGTTTGTAGTGTGTTTAGGATTTTGAGGGGAGTGGGTTTTTGATAGTTATGTTTTTTTTTTAGTTTTGTTTTTTATGTTTGTGGTTTATGTGTTGTTAGGTTAAGAAATTTTATTGTTTTTTTTTTTTAGTGTAGTAAATAATTTGTTGATTGATTTTTTTTGTTTTGTGATTTTTTTGGTTATAGTTGAATGTTGTTATGGTAATTGTAATTTGCTGTGAAAGGGCTTTTAAGGAGTTTTTIGTTGTGTTTTTGTTGTTAGCATTTTTTGTGGTTTTTAATTTTAGTTATAAG…
90	GGTTTTTTGAGTATAGAATTTTTTTTTIATTTTTATTTTATTTTTATTTTATTTTTATTTTGATTTTGTTTTTGGATTTGTTATGTAATTTAAGTTTTAATTTTGGGTTTGTAGTGTGTTTAGGATTTTGAGGGGAGAGTGATTTTGAAAGTTATGTTTTTTTTTTAGCTTTATTTTTTATGTTTGTGGTTTATGTGCTGTTAGGTTAAGAAATTTTATTGTTTTTTTTTTTTAGTGTAGTAAATAATTTGTTGATTGATTTTTTTTGTTTTGTGATTTTTTTGGTTATAGTTGAATGTTGTTATGGTAATTGTAATTTGTTGTGAAAGGGTTTTTAAGGAGTTTTTTGTTGTGTTTTTGTTGTTAGTATTTTTTGTGGTTTTTAATTTTAGCTATAAG…
91	GGTTTTTTGAGTATAGAATTTTTTTTTTATCTTTATTTTATTTTTATTTTATTTTTATTTTGTTTTTTTTTTTGGTTTTGTTATTCAATTTATGCTTTATTTTTGGGTTTGTAGTGTGTTTAGGGTCTTGAGGGGAGAGGGTTTTTGAAAGCTATGCTTTTTTTTTAGCTTTATTTTTTATGTTTTTGGTTTATGTGTTGTTAGGCTAAGAAATTTTTTTGTTTTTTTTTTTTAGTGTAGCAAATAATTCGCTGATTGATTTTTTTTGTTTCGCGATTTTTTTGGCTATAGCTGAATGTTGCTATGGCAATTGTAATCTGCTGTGAAAGGGCCTTTAAGGAGTTTTTTGCTGTGCTTTTGCTGTTAGCATTTTTTGTGGTTTTTAATTTTAGTTATAAG…
92	GGTTTTTTGAGTATAGAATTTTTTTTTTATTTTTATTTTATTTTTATTTTATTTTTATTTTGATTTTGTTTTTGGATTTGTTATGTAATTTAAGCTTTAATTTTGGGTTTGTAGTGTGTTTAGGATCTTGAGGGGAGAGGGATTTTGAAAGCTATGCTTTTTTTTTAGCTTTATTTTTTATGTTTGTGGTTTATGTGTTGTTAGGCTAAGAAATCTTATTGCTTTTTTTTTTIAGTGTAGCAAATAATTTGCTGATTGATTTTTTTTGTTTIGCGATTTTTTTGGCTATAGCTGAATGTTGTTATGGTAATTGTAATCTGCTGTGAAAGGGCTTTTAAGGAGTTTTTTGCTGTGCTTTTGCTGTTAGTATTTTTTGTGGTTTTTAATTTTAGTTATAAG…
93	GGTTTTTTGAGTATAGAATTTTTTTTTIATTTTTATTTTATTGTTATTTTATTTTAATTTTTATTTTTTTTTTTTTTTTATTTTTCTTTTTATGTTTTAITTTTGGTTTTGTTGGGTTTTTAGGATTTTTAGGGTAGAGTGATTTTGTAAGTTGTGCTTTTTTTTTIGITTTATCTTTTGGGTTTGTGGTTTATGTGCTGTTAGGCTAAGAAATTTTTTTGCTTTTTTTTTTTAGTGTAGCAAATAATTTGCTGATTGATTTTTTTTGTTCCGCGATTTTTTCGGCTATAGCTGAATGTTGTTATGGTAATTGTAATCTGCTGTGAAAGGGCTTTTAAGGAGTTTTTTGCTGTGCTTTTGTTGTTAGTATTTTTTGTGGTTTTTAATTTTAGTTATAAG…
94	GGTTTTTTGAGTATAGAATTTTTTTTTTATTTTTATTTTATTTTTATTTTATTTTTATTTTGATTTTGTTTTTGGATTTGTTATGTAATTTAAGTTTTAATTTTGTGTTTGTAGTGTGTTTAGGATTTTGAGGGGAGAGGGATTTTGAAAGTTATGTTTTTTTTTTAGTTTTATTTTTTATGTTTGTGGTTTATGTGCTGTTAGGCTAAGAAATTTTATTGCTTTTTTTTTTTAGTGTAGCAAATAATTCGCTGATTGATTTTTTTTGTTTTGCGATTTTTTTGGCTATAGCTGAATGTTGCTATGGTAATTGTAATTTGTTGTGAAAGGGTTTTTAAGGAGTTTTTTGTTGTGTTTTTGTTGTTAGTATTTTTTGTGGTTTTTAATTTTAGTTATAAG…
95	GGTTTTTTGAGTATAGAATTTTTTTTTIATTTTCATTTTGTTTTTATTTTATTTTTATTTTGATTTTGTTTTTGGATTTGTTATGTAATTTAAGCTTTAATTTTGGGTTTGTAGTGTGTTTAGGATTTTGAGGGGAGTGGGATTTTGAAAGCTATGCTTTTTTTTTAGCTTTATTTTTTATGTTTGTGGTTTATGTGTTGTTAGGCTAAGAAATTTTATTGCTTTTTTTTTTTAGTGTAGCAAATAATTTGCTGATTGATTTTTTTTGTTTCGCGATTTTTTTGGCTATAGCTGAATGTTGTTATGGTAATTGTAATTTGCTGTGAAAGGGCTTTTAAGGAGTTTTTTGCTGTGCTTTTGCTGTTAGTATTTTTTGTGGTTTTTAATTTTAGTTATAAG…
96	GGTTTTTTGAGCATAGAATTTTTTTTTTATTTTTATTTTATTTTTCTTTTGTTTTTTTTTTGATTTTGTTTTTTGATTTGTTATGTATTTTATGTTTTCTTTTTTTGTTTGTTTTGTTTTTAGGATTTTGAGTGGCGAGTGATTTTGACAGCTATGTTTTTTTTTTATTTTTATTTTTTATGTTTGTGTTTTATGTGCTTTTAGGCTAATAAATTTTTTTGCTTTTTTTTTTTAGTGTAGTAAATAATTTGCTGATTGATTTTTTTTGTTTTGCGATTTTTTTGGCTATAGTTGAATGTTGTTATGGTAATTGTAATTTGTTGTGAAAGGGTTTTTAAGGAGTTTTTTGTTGTGTTTTTGTTGTTAGTATTTTTTGTGGTTTTTAATTTTAGTTATAAG…
97	GGTTTTTTGAGTATAGAATTTTTTTTTTATTTTTATTTTATTTTTATTTTATTTTTATTTTGATTTTGTTTTTGGTTTTGTTATGCAATTTATGCTTTATTTTTGGGTTTGTTGTGTGTTTAGGATCTTGTGGGGAGAGGGTTTTTGAATGCTATGCTTTTTCTTTAGCTTTATTTTTTATGTTTGTGGTTTATGTGTTGTTAGGCTAAGAAATCTTATTGCTTTTTTTTTTIAGTGTAGCAAATAATTCGCTGATTGATTTTTTTTGTTTCGCGATTTTTCCGGCTATAGCTGAATGTTGTTATGGCAATTGTAACTTGCTGTGAAAGGGCTTTTAAGGAGTTTTTTGCTGTGTTTTTGTTGTTAGTATTTTTTGTGGTTTTTAATTTTAGTTATAAG…
98	GGTTTTTTGAGTATAGAATTTTTTTTTTATTTTTATCTTATTTTTATCTTATTTTTATTTTGATTTTTTTTTTGGATTTGTTATGTAATTTAAGCTTTAATTTTGGGTTTGTAGTGTGTTTAGGATTTTGAGGGGAGAGGGATTTTGAAAGCTATGCTTTTTCTTTAGCTTTATTTTTTATGTTTGTGGTTTATGTGTTGTTAGGCTAAGAAATCTTATTGCCTTTTTTTCTTAGTGTAGCAAATAATTTGCTGATTGATTTTTTTTGTTTCGCGATTTTTTCGGCTATAGCTGAATGTTGCTATGGCAATTGTAATTTGCTGTGAAAGGGCTTTTAAGGAGTTTTTTGCTGTGCTTTTGTTGTTAGTATTTTTTGTGGTTTTTAATTTTAGTTATAAG…
99	GGTTTTTTGAGTATAGAATTTTTTTTTTATTTTCATTTTGTTTTTATTTTATTTTTATTTTTATTTTGTTTTTGGATTTGTTATGTAATTTAAGCTTTAATTTTGGGTTTGTAGTGTGTTTAGGATTTTGAGGGGAGAGGGATTTTGAAAGCTATGCTTTTTTTTTAGCTTTATTTTTTATGTTTGTGGTTTATGTGTTGTTAGGCTAAGAAATTTTATTGCTTTTTTTTTTIAGTGTAGCAAATAATTTGCTGATTGATTTTTTTTGTTTCGCGATTTTTTTGGCTATAGCTGAATGTTGTTATGGTAATTGTAATTTGCTGTGAAAGGGCTTTTAAGGAGTTTTTTGCTGTGCTTTTGCTGTTAGTATTTTTTGTGGTTTTTAATTTTAGTTATAAG…
100	GGTTTTTTGAGTATAGAATTTTTTTTTTATTTTTATTTTATTTTTATTTTATTTTTATTTTGTTTTTGTTTTTGGATTTGTTTTGTAATTTAAGTTTTAATTTTGGGTTTGTTGTGTGTTTAGGATTTTGTGGGGAGTGGGTTTTTGTATGCTATGCTTTTTTTTTAGCTTTATTTTTTATGTTTGTGGTTTATGTGTTGTTAGGCTAAGAAATTTTATTGCTTTTTTTTTTTAGTGTAGCAAATAATTTGCTGATTGATTTTTTTTGTTTCGCGATTTTTTTGGCTATAGTTGAATGTTGTTATGGTAATTGTAATTTGCTGTGAAAGGGTTTTTAAGGAGTTTTTTGCTGTGCTTTTGCTGTTAGCATTTTTTGTGGTTTTTAATCTTAGCTATAAG…
101	GGTTTTTTGAGTATAGAATTTTTTTTTTATTTTTATTTTATTTTTATTTTATTTTTATTTIGATTTTGTTTTTGGATTTGTTATGTAATTTAAGTTTTAATTTTGGGTTTGTAGTGTGTTTAGGATTTTGAGGGGAGAGGGATTTTGAAAGTTATGITTTTTTTTTAGTTTTATTTTTTATGTTTGTGGTTTATGTGTTGTTAGGTTAATAATTTTTATTGTTTTTTTTTTTTAGTGTAGTTAATAATTTGTTGATTGATTTTTTTTGTTTTGCGATTTTTTTGGCTATAGTTGAATGTTGCTATGGCAATTGTAATTTGCTGTGAAAGGGTTTTTAAGGAGTTTTTTGTTGTGTTTTTGTTGTTAGTATTTTTTGTGGTTTTTAATTTTAGTTATAAG…
102	GGTTTTTTGAGTATAGAATTTTTTTTTTATTTTTATTTTATTTTTATTTTATTTTTATTTTGATTTTGTTTTTGGATTTGTTATGCAATTTAGGCTTTAATTTTGGGTTTGTAGTGTGTTTAGGATCTTGAGGGGAGAGGGATTTTGAAAGCTATGCTTTTTTTTTAGCTTTATTCTTTATGTTTGTGGTTTATGTGCTGTTAGGCTAAGAAATTTTATTGCTTTTTTTCTTTAGTGTAGCAAATAATTTGCTGATTGATTTTTTTTGTTTTGCGATTTTTTIGGCTATAGCTGAATGTTGCTATGGCAATTGTAATTTGCTGTGAAAGGGCTTTTAAGGAGTTTTTTGCTGTGCTTTTGCTGTTAGTATTTTTTGTGGTTTTTAATTTTAGTTATAAG…
103	GGTTTTTTGAGTATAGAATTTTTTTTTTATTTTTATTTTATTTTTATTTTATTTTTATTTTGATTTTGTTTTTGGTTTTGTTTTTCTATTTAAGCTTTTTTTTTGGTTTTGTAGTGTGTTTAGGATTTTGTGGGGAGTGGGATTTTGAAAGCTATGCTTTTTTTTTAGCTTTATTTTTTATGTTTGTGGTTTATGTGTTGTTAGGCTAAGAAATTTTATTGCTCTTTTTTTTTAGTGTAGCAAATAATTTGCTGATTGATTTTTTTTGTTTTGCGATTTTTTTGGCTATAGTTGAATGTTGCTATGGCAATTGTAATTTGCTGTGAAAGGGCTTTTAAGGAGTTTTTTGCTGTGCTTTTGCTGTTAGCATTTTTTGTGGTTTTTAATTTTAGCTATAAG…
104	GGTTTTTTGAGTATAGAATTTTTTTTTTATCTTTATTTTATTTTTATTTTATTTTTATTTTGATTTTGTTTTTGGTTTTGTTATGTATTTTATGCTTTATTTTTGGGTTTGTAGTGTGTTTAGGATTTTGTGGGGAGAGGGATTTTGAAAGCTATGCTTTTTTTTTTGCTTTATTTTTTATGTTTGTGGTTTATGTGTTGTTAGGCTAAGAAATCTTATTGCTTTTTTTTTTTAGTGTAGCAAATAATTTGCTGATTGATTTTTTTTGTTTCGTGATTTTTTTGGTTATAGCTGAATGTTGCTATGGCAATTGTAATTTGCTGTGAAAGGGCTTTTAAGGAGTTTTTTGTTGTGCTTTTGCTGTTAGTATTTTTTGTGGTTTTTAATTTTAGTTATAAG…
105	GGTTTTTTGAGTATAGAATTTTTTTTTTATTTTTATTTTATTTTTATTTTATTTTTATTTTGATTTTGTTTTTGGATTTGTTATGTAATTTAAGCTTTAATTTTGGGTTTGTAGTGTGTTTAGGATTTTGAGGGGAGAGGGATTTTGAAAGCTATGCTTTTTTTTTAGCTTTTTTTTTTATGTTTGTGGTTTATGTGTTGTTAGGCTAAGAAATTTTATTGCTTTCTCTTTTTAGTGTAGCAAATAATTCGCTGATTGATTTTTTTTGTTTCGCGATTTTTTIGGCTATAGCTGAATGTTGTTATGGTAATTGTAATCTGCTGTGAAAGGGCTTTTAAGGAGTTTTTTGCTGTGCTTTTGCTGTTAGTATTTTTTGTGGTTTTTAATTTTAGTTATAAG…
106	GGTTTTTTGAGTATAGAATTTTTTTTTTATTTTTATTTCATTTTTATTTTATTTTTATTTTGATTTTGTTTTTGGATTTGTTATGCAATTTAAGCTTTATTTTTGGTTTTGTTGTGTGTTTAGGATCTTGAGGGGAGTGGGTTTTTGAAAGTTACGCTTTTTTTTTAGCTTTATTTTTTATGTTTGTGGTTTATGTGTTGTTAGTCTAAGAAATCTTATTGCTTTTTTTTTTTAGTGTAGCAATTAATTCGCTGATTGATTTTTTTTGTTTCGCGATTTTTTTGGCTATAGCTGAATGTTGTTATGGTAATTGTAATTTGCTGTGAAAGGGCTTTTAAGGAGTTTTTTGCTGTGCTTTTGCTGTTAGTATTTTTTGTGGTTTTTAATTTTAGTTATAAG…
107	TTTTTTGAGTATAGAATTTTTTTTTCATTTTTATCTTATCTTTATCTTATTTTTATTTIGATTTTGTTTTTGGATTTGTTATGCAATTTAAGCTTTAATTTTGGGTTTGTAGTGTGTTTAGGATCTTGAGGGGAGAGGGATTTTGAAAGCTACGCTTTTTTTTTAGCTTTATTCTTTATGTTTGTGGGGTTTGTGTGGTTTTAGGAAGAGAAATTTTATTGCTTTTTTTTTTGAGTGTAGCAAATAATTCGCTGATTGATTTTTTTTGTTTCGCGATTTTTTTGGCTATAGCTGAATGTTGCTATGGCAATTGTAATTTGCTGTGAAAGGGCTTTTAAGGAGTTTTTTGCTGTGCTTTTGCTGTTAGCATTTTTTGTGGTTTTTAATTTTAGTTATAAG…
108	GGTTTTTTGAGTATAGAATTTTTTTTTIATCTTTATTTTATTTTTATTTTATTTTTATTTTGATTTTGTTTTTGGATTTGTTATGCAATTTAAGCTTTAATTTTGGGTTTGTAGTGTGTTTAGGATCTTGAGGGGAGAGGGATTTTGAAAGCTATGCTTTTTTTTTAGCTTTATTTTTTATGTTTGTGGTTTATGTGTTGTTAGGCTAAGAAATCTTATTGCTTTTTTTTTTTAGTGTAGCAAATAATTTGCTGATTGATTTTTTTTGTTTCGCGATTTTTTCGGCTATAGCTGAATGTTGTTATGGTAATTGTAATCTGCTGTGAAAGGGCTTTTAAGGAGTTTTTTGCTGTGCTTTTGCTGTTAGCATTTTTTGTGGTTTTTAATTTTAGTTATAAG…
109	GGTTTTTTGAGCATAGAATTTTTTTTTTATTTTTATTTTATTTTTATTTTATTTTTATTTTTATTTTGTTTTTGGATTTGTTATGTAATTTAAGTTTTAATTTTGGGTTTGTAGTGTGTTTAGGATTTTGAGGGGAGAGGGATTTTGAAAGCTATGCTTTTTCTTTAGCTTTATTTTTTATGTTTGTGGTTTATGTGTTGTTAGGCTAAGAAATTTTATTGCTTTTTTTTCTTAGTGTAGCAAATAATTTGCTGATTGATTTTTTTTGTTCCGCGATTTTTTCGGCTACAGCTGAATGTTGCTATGGCAATTGTAATCTGCTGTGAAAGGGCTTTTAAGGAGTTTTTTGCTGTGCTTTTGCTGTTAGCATTTTTTGTGGTTTTTAATTGTAGTTATAAG…
110	GGTTTTTTGAGTATAGAATTTTTTTTTTATTTTTATTTTATTTTTATTTTATTTATATTTTGATTTTGTTTTTGGATTTGTTTTGTTATTTAAGTTTTAATTTTGGGTTTGTTGTGTGTTTGGGTTTTTGAGGGGAGAGGGITTTTGAAAGGGATGCTTTTTATTTAGCTTTGTTTTTTTIGTTTTTGGTTTATGTGTTGTTAGGCTAAGAAATTTTATTGCTCTTTTTTTTTAGTGTAGTAAATAATTTGCTGATTGATTTTTTTTGTTTCGCGATTTTTTCGGCTATAGCTGAATGTTGCTATGGCAATTGTAACTTGCTGTGAAAGGGCTTTTAAGGAGTTTTTTGTTGTGTTTTTGTTGTTAGTATTTTTTGTGGTTTTTAATTTTAGTTATAAG…
111	GGTTTTTTGAGCATAGAATTTTTTTTTTATTTTTATTTTATTTTTATTTTATTTTTATTTTGATTTTGTTTTTGGATTTGTTATGTAATTTAAGTTTTAATTTTGGGTTTGTAGTGTGTTTAGGATTTTGAGGGGAGAGGGATTTTGAAAGTTATGTTTTTTTTTTAGTTTTATTTTTTATGTTTGTGGTTTATGTGTTGTTAGGTTAAGAAATTTTATTGTTTTTTTTTTTTAGTGTAGTAAATAATTTGTTGATTGATTTTTTTTGTTTTGTGATTTTTTTGGTTATAGTTGAATGTTGTTATGGTAATTGTAATTTGTTGTGAAAGGGTTTTTAAGGAGTTTTTTGTTGTGTTTTTGTTGTTAGTATTTTTTGTGGTTTTTAATTTTAGTTATAAG…
112	GGTTTTTTGAGCATAGAATTTTTTTTTTATTTTTATTTTATTTTTATTTTATTTTTATTTTGATTTTGTTTTTGGATTTGTTATGTATTTTTTGTTTTATTTTTGTGTTTGTAGTGTGTTTAGGTTTTTGATGGGTGTGGGTTTTTGAAAGTTATGCTTTTTTTTTAGTTTTATTTTTTATGTTTTTGGTTTATGTGTTGTTAGGCTAAGAAATTTTATTGCTTTTTCTTTTTAGTGTAGCAAATAATTTGCTGATTGATTTTTTTTGTTTCGCGATTTTTTTGGCTATAGCTGAATGTTGTTATGGTAATTGTAATTTGCTGTGAAAGGGCTTTTAAGGAGTTTTTTGCTGTGCTTTTGCTGTTAGCATTTTTTGTGGTTTTTAATTTTAGTTATAAG…
113	GGTTTTTTGAGTATAGAATTTTTTTTTTATTTTTATTTTATTTTTATTTTATTTTTATTTTTATTTTGTTTTTGGATTTGTTATGTAATTTAAGTTTTAATTTTGGGTTTGTAGTGTGTTTAGGATTTTGAGGGGAGAGGGATTTTGAAAGCTATGCTTTTTTTTTAGCTTTATTTTTTATGTTTGTGGTTTATGTGCTGTTAGGCTAAGAAATTTTATTGCTTTTTCTTTTTAGTGTAGCAAATAATTCGCTGATTGATTTTTTTTGTTTCGCGATCTTTTCGGCTATAGCTGAATGTTGCTATGGCAACTGTAATCTGCTGTGAAAGGGCTTTTAAGGAGTTTTTTGCTGTGCTTTTGCTGTTAGTATTTTTTGTGGTTTTTAATTTTAGTTATAAG…
114	GGTTTTTTGAGTATAGAATTTTTTTTTTATTTTTATTTTATTTTTATTTTATTTTTATTTTGATTTTTTTTTTGGATTTGTTATGCAATTTAAGCTTTAATTTTGGGTTTGTAGTGTGTTTAGGATTTTGAGGGGAGAGGGATTTTGAAAGCTATGCTTTTTTTTTAGCTTTATTTTTTATGTTTGTGGTTTATGTGTTGTTAGGCTAAGAAATTTTATTGCTTTTTTTTTTTAGTGTAGCAAATAATTTGCTGATTGATTTTTTTTGTTTTGCGATTTTTTTGGCTATAGCTGAATGTTGCTATGGCAATTGTAATTTGCTGTGAAAGGGTTTTTAAGGAGTTTTTTGTTGTGTTTTTGTTGTTAGTATTTTTTGTGGTTTTTAATTTTAGTTATAAG…
115	GGTTTTTTGAGCATAGAATTTTTTTTTTATTTTTATTTTATTTTTATTTTATTTTTATTTTGATTTTGTTTTTGGATTTGTTATGTAATTTAAGCTTTAATTTTGGGTTTGTAGTGTGTTTAGGATTTTGAGGGGAGAGGGTTTTTGAAAGCTATGCTTTTTTTTTAGCTTTATTTTTTATGTTTGTGGTTTATGTGTTGTTAGGCTAAGAAATTTTATTGCTTTTTTTTTTTAGTGTAGCAAATAATTTGTTGATTGATTTTTTTTGTTTTGTGATTTTTTTGGTTATAGTTGAATGTTGTTATGGTAATTGTAATTTGTTGTGAAAGGGTTTTTAAGGAGTTTTTTGTTGTGTTTTTGTTGTTAGTATTTTTTGTGGTTTTTAATTTTAGCTATAAG…
116	GGTTTTTTGAGTATAGAATTTTTTTTTTATTTTTATTTTATTTTTATTTTATTTTTATTTTGATTTTGTTTTTGGATTTGTTATGTTATTTATGTTTTATTTTTGTGTTTTTTGTGTGTTTAGGATTTTGTGGGGTGTGGGATTTTGAAAGCTATGCTTTTTTTTTAGCTTTATTTTTTGTGTTTGTGGTTTATGTGTTGTTAGGCTAAGAAATTTTATTGCTTTTTCTTTTTAGTGTAGCAAATAATTTGCTGATTGATTTTTTTTGTTTCGCGATTTTTTTGGCTATAGCTGAATGTTGTTATGGTAATTGTAATTTGCTGTGAAAGGGCTTTTAAGGAGTTTTTTGCTGTGCTTTTGTTGTTAGTATTTTTTGTGGTTTTTAATTTTAGTTATAAG…
117	GGTTTTTTGAGTATAGAATTTTTTTTTTAGTTTTATTTTATTTTTATTTTATTTTTATTTTGATTTTGTTTTTTGATTTTTTATGTAATTTAAGTTTTAATTTTGGGTTTGTAGTGTGTTTAGGATTTTGAGGGGGGTGTGATTTTGAAAGCTACGCTTTTTTTTGAGCTTTATTTTTTTTGGTTGTGGTTTTTGTGTTGTTAGGTTATGAAATTTTTTTGTTTTTTTTTTTTAGTGTAGTAAATAATTCGTTGATTGATTTTTTTTGTTTCGCGATTTTTTCGGTTATAGTTGAATGTTGTTATGGTAATTGTAATTTGTTGTGAAAGGGCTTTTAAGGAGTTTTTCGTTGTGTTTTTGCTGTTAGTATTTTTTGTGGTTTTTAATTTTAGTTATAAG…
118	GGTTTTTTGAGTATAGAATTTTTTTTTTATTTTTATTTTATTTTTATTTTATTTTTATTTIGATTTTGTTTTTGGTTTTGTTATGCAATCTAAGCTTTATTTTTGGTTTTGTAGTGTGTTTAGGATCTTGAGGGGAGAGGGATTTTGAAAGCTATGCTTTTTCTTTAGCTTTATTTTTTATGTTTGTGGTTTATGTGTTGTTAGGCTAAGAAATTTTATTGCTCTTTTTTTTTAGTGTAGCAAATAATTTGCTGATTGATTTTTTTTGTTTCGCGATTTTTTCGGCTATAGCTGAATGTTGCTATGGCAATTGTAACTTGCTGTGAAAGGGCTTTTAAGGAGTTTTTTGTTGTGTTTTTGTTGTTAGTATTTTTTGTGGTTTTTAATTTTAGTTATAAG…
119	GGTTTTTTGAGTATAGAATTTTTTTTTTATTTTTATTTTATTTTTATTTTATTTTTATTTTGATTTTGTTTTTGGATTTGTTATGTAATTTAAGCTTTAATTTTGGGTTTGTAGTGTGTTTAGGATTTTGAGGGGAGAGGGATTTTGAAAGCTATGCTTTTTTTTTAGCTTTATTTTTTATGTTTGTGGTTCATGTGTTGTTAGGCTAAGAAATTTTATTGCTTTTTTTTTTTAGTGTAGCAAATAATTTGCTGATTGATTTTTTTTGTTTTGCGATTTTTTTGGCTATAGCTGAATGTTGCTATGGCAATTGTAATTTGCTGTGAAAGGGCTTTTAAGGAGTTTTTTGCTGTGCTTTTGCTGTTAGTATTTTTTGTGGTTTTTAATTTTAGTTATAAG…
120	GGTTTTTTGAGTATAGAATTTTTTTTTTATTTTTATTTTATTTTTATTTTATCTTTATTTIGATTTTGTTTTTGGATTTTTTATGCAATCTAAGCTTTAATTTTGGGTTTGTAGTGTGTTTAGGATCTTGAGGGGAGAGGGATTTTGAAAGCTATGCTTTTTTTTTAGCTTTATTTTTTATGTTTGTGGTTTATGTGTTGTTAGGCTAAGAAATCTTATTGCTTTTTTTTTTTAGTGTAGCAAATAATTTGCTGATTGATTTTTTTTGTTTCGCGATTTTTTCGGCTATAGCTGAATGTTGCTATGGCAATTGTAATCTGCTGTGAAAGGGCTTTTAAGGAGTTTTTTGCTGTGCTTTTGCTGTTAGCATTTTTTGTGGTTTTTAATTTTAGTTATAAG…
121	GGTTTTTTGAGTATAGAATTTTTTTTTTATTTTTACTTTATTTTTATTTTATTTTTATTTTGATTTTGTTTTTGGATTTGTTATGTAATTTAAGCTTTAATTTTGGGTTTGTAGTGTGTTTAGGACTTTGAGGGGAGAGGGATTTTGAAAGTTATGTTTTTTTTTTAGTTTTATTTTTTATGTTTGTGGTTTATGTGTTGTTAGGCTAAGAAATTTTATTGCTTTTTTTTTTTAGTGTAGTAAATAATTTGCTGATTGATTCTTTTTGTTTTGCGATTTTTTTGGTTATAGTTGAATGTTGTTATGGTAATTGTAATTTGTTGTGAAAGGGTTTTTAAGGAGTTTTTTGTTGTGTTTTTGTTGTTAGTATTTTTTGTGGTTTTTAATTTTAGTTATAAG…
122	GGTTTTTTGAGTATAGAATTTTTTTTTTATTTTTATTTCATTTTTATTTTATTTTTATTTTGATTTTGTTTTTGGATTTGTTATGCAATTTAAGTTTTAATTTTGTGTTTTTAGTGTGTTTAGGATCTTGAGGGGAGAGGGATTTTGAAAGCTACGCTTTTTTTTTAGCTTTATTTTTTATGTTTGTGGTTTATGTGTTGTTAGGCTAAGAAATCTTATTGCTTTTTTTTTTTAGTGTAGCAAATAATTCGCTGATTGATTTTTTTTGTTTCGCGATTTTTTTGGCTATAGCTGAATGTTGTTATGGTAATTGTAATTTGCTGTGAAAGGGCTTTTAAGGAGTTTTTTGCTGTGCTTTTGCTGTTAGTATTTTTTGTGGTTTTTAATTTTAGTTATAAG…
123	GGTTTTTTGAGTATAGAATTTTTTTTTTATTTTTATTTTATTTTTATTTTATTTTTATTTTGATTTTGTTTTTGGATTTGTTATGTAATTTAAGTTTTATTTTTGGGTTTGTAGTGTGTTTAGGTTTTTGAGGGGTGTGGGATTTTGAAAGTTATGTTTTTTTTTTAGTTTTATTTTTTATGTTTGTGGTTTATGTGTTGTTAGGTTAAGAAATTTTATTGITTTTTTTTTTTAGTGTAGTAAATAATTTGTTGATTGATTTTTTTTGTTTTGTGATTTTTTTGGTTATAGTTGAATGTTGTTATGGTAATTGTAATTTGCTGTGAAAGGGCTTTTAAGGAGTTTTTIGTTGTGTTTTTGTTGTTAGCATTTTTTGTGGTTTTTAATTTTAGTTATAAG…
124	GGTTTTTTGAGTATAGAATTTTTTTTTTATTTTTATTTTATTTTTATTTTATCTTTATTTTGATTTTTTTTTTGGTTTTGTTATGCTATTTAAGCTTTATTTTTGGGTTTGTAGTGTGTTTAGGTTTTTGAGGGGAGAGGGTTTTTGAAAGCTATGCTTTTTTTTTAGCTTTATTTTTTATGTTTGTGGTTTATGTGTTGTTAGGCTAAGAAATTTTATTGCTTTTTTTTTTTAGTGTAGCAAATAATTCGCTGATTGATTTTTTTTGTTTCGCGATTTTTTTGGCTATAGCTGAATGTTGCTATGGCAATTGTAATTTGCTGTGAAAGGGCTTTTAAGGAGTTTTTTGCTGTGCTTTTGTTGTTAGTATTTTTTGTGGTTTTTAATTTTAGTTATAAG…
125	GGTTTTTTGAGTATAGAATTTTTTTTTTATTTTTATTTTATTTTTATTTTTTTTTTATTTTGTTTTTGTTTTTGGTTTTGTTATGTTATTTAAGTTTTATTTTTGGTTTTGTAGTGTGTTTAGGATTTTGAGGGGAGTGGGATTTTGTAAGCTATGCTTTTTTTTTAGCTTTATTTTTTATGTTTGTGGTTTATGTGCTGTTAGGTTAAGAAATTTTATTGITTTTTTTTTTTAGTGTAGTAAATAATTTGTTGATTGATTTTTTTTGTTTTGTGATTTTTTTGGTTATAGTTGAATGTTGTTATGGTAATTGTAATTTGTTGTGAAAGGGTTTTTAAGGAGTTTTTTGCTGTGCTTTTGCTGTTAGCATTTTTTGTGGTTTTTAATTTTAGCTATAAG…
126	GGTTTTTTGAGTATAGAATTTTTTTTTTATTTTTATTTTATTTTTATTTTATTTTTATTTTGATTTTGTTTTTGGATTTGTTATGTAATTTAAGTTTTAATTTTGGGTTTGTAGTGTGTTTAGGATTTTGAGGGGAGAGGGATTTTGAAAGTTATGTTTTTTTTTTAGTTTTATTTTTTTTGTTTGTGGTTTATGTGTTGTTAGGTTAAGAAATTTTATTGITTTTTTTTTTGAGTGTAGTAAATAATTTGTTGATTGATTTTTTTTGTTTTGTGATTTTTTTGGTTATAGTTGAATGTTGTTATGGTAATTGTAATTTGTTGTGAAAGGGTTTTTAAGGAGTTTTTTGTTGTGTTTTTGTTGTTAGTATTTTTTGTGGTTTTTAATTTTAGTTATAAG…
127	GGTTTTTTGAGTATAGAATTTTTTTTTTATTTTTATTTCATTTTTATTTTGTTTTTATTTTGATTTTGTTTTTGGTTTTTTTATGTTATTTAAGTTTTAATTTTGGGTTTTTTGTGTTTTTAGGTTTTTGAGGGGTGAGGGATTTTGAAAGCTATGCTTTTTTTTTAGCTTTATTTTTTATGTTTGTGGTTTATGTGTTGTTAGGCTAAGATATTTTATTGCTTTTTTTTTTTAGTGTAGCAAATAATTTGCTGATTGATTTTTTTTGTTTTGCGATTTTTTTGGCTATAGCTGAATGTTGTTATGGTAATTGTAATTTGCTGTGAAAGGGCTTTTAAGGAGTTTTTTGTTGTGTTTTTGTTGTTAGTATTTTTTGTGGTTTTTAATTTTAGTTATAAG…
128	GGTTTTTTGAGTATAGAATTTTTTTTTTATTTTTATTTTAGGTTTATTTTATATTGATTTTGATTTTGTTTTTTGTTTTGTTATGTAATTTAATTTTTATTTTTGGGTTTGTTGTGTGTTTAGGATTTTGAGGGGTGTGGGTTTTTGAATGCTATGATTTTTTTTTAGCTTTATTTTTTAGGTTTGTGGTTTATGTGTTGTTAGGCTAAGAAATCTTATTGCTTTCTTTTTTTAGTGTAGCAAATAATTTGCTGATTGATTTTTTTTGTTTTGTGATTTTTTTGGCTATAGTTGAATGTTGTTATGGTAATTGTAATTTGTTGTGAAAGGGTTTTTAAGGAGTTTTTTGTTGTGTTTTTGTTGTTAGTATTTTTTGTGGTTTTTAATTTTAGTTATAAG…
129	GGTTTTTTGAGTATAGAATTTTTTTTTTATTTTTATTTTATTTTTATTTTATTTTTATTTTGATTTTGTTTTTTGTTTTGTTATGTTATTTAAGCTTTATTTTTGGGTTTGTAGTGTGTTTAGGATTTTGTGGGGAGAGGGATTTTGAAAGTTATGTTTTTTTTTTAGTTTTATTTTTTATGTTTGTGGTTTATGTGTTGTTAGGTTAAGATATTTTATTGTTTTTTTTTTTTAGTGTAGCTAATAATTTGTTGATTGATTTTTTTTGTTTTGCGATTTTTTTGGCTATAGTTGAATGTTGTTATGGTAATTGTAATTTGTTGTGAAAGGGTTTTTAAGGAGTTTTTCGTTGTGTTTTTGTTGTTAGTATTTTTTGTGGTTTTTAATTTTAGTTATAAG…
130	GGTTTTTTGAGTATAGAATTTTTTTTTTATTTTTATTTTATTTTTATTTTATTTTTATTTTGATTTTGTTTTTGGATTTGTTATGCAATTTAAGCTTTAATTTTGGGTTTGTAGTGTGTTTAGGATTTTGAGGGGAGAGGGATTTTGAAAGCTATGCTTTTTTTTTAGTTTTATTTTTTATGTTTGTGGTTTATGTGTTGTTAGGCTAAGAAATTTTATTGCTTTTTTTTTIIAGTGTAGCAAATAATTCGCTGATTGATTTTTTTTGTTTCGTGATTTTTTTGGCTATAGCTGAATGTTGCTATGGCAATTGTAATTTGCTGTGAAAGGGCTTTTAAGGAGTTTTTTGCTGTGCTTTTGCTGTTAGTATTTTTTGTGGTTTTTAATTTTAGTTATAAG…
131	GGTTTTTTGAGCATAGAATTTTTTTTTTATTTTTATTTTATTTTTATTTTATTTTTATTTTGATTTTGTTTTTGGTTTTGTTATGCAATTTAAGTTTTATTTTTGGGTTTGTAGTGTGTTTAGGTTTTTGTGGGGAGTGGTATTTTGATAGCTATGCTTTTTTTTTAGTTTTATTTTTTATGTTTGTGGTTTATGTGTTGTTAGGCTAAGAAATTTTATTGCTTTTTTTTTTTAGTGTAGCAAATAATTTGCTGATTGATTTTTTTTGTTTTGCGATTTTTTTGGCTATAGTTGAATGTTGCTATGGCAATTGTAATTTGCTGTGAAAGGGCTTTTAAGGAGTTTTTTGCTGTGCTTTTGCTGTTAGCATTTTTTGTGGTTTTTAATTTTAGCTATAAG…
132	GGGTTTTTGAGTATAGAATTTTTTTTTTATTTTTATTTTATTTTTATTTTATTTTTATTTTGATTTTGTTTTTGGATTCGTTATGCAATTTAAGCTTTAATTTTGGGTTTGTAGTGTGTTTAGGATTTTGAGGGGAGAGGGATTTTGAAAGCTATGCTTTTTTTTTAGCTTTATTTTTTATGTTTGTGGTTTATGTGTTGTTAGGCTAAGAAATTTTATTGCTTTTTTTTTTTAGTGTAGTAAATAATTTGCTGATTGATTTTTTTTGTTTIGCGATTTTTTTGGCTATAGCTGAATGTTGTTATGGTAATTGTAATTTGCTGTGAAAGGGCTTTTAAGGAGTTTTTTGCTGTGCTTTTGCTGTTAGCATCTTTTGTGGTTTTTAATTTTAGCTATAAG…
133	GGTTTTTTGAGTATAGAATTTTTTTTTTATCTTTATTTCATTTTTATTTTATTTTTATTTTGATTTTGTTTTTGGATTTGTTATGTAATTTATGTTTTAATTTTGTGTTTGTTGTGTGTTTAGGATTTTGTGGGGTGTGGGATTTTGAAAGTTATGTTTTTTTTTTAGTTTTATTTTTTATGTTTGTGGTTTATGTGCTGTTAGGCTAAGAAATTTTATTGCTTTTTTTTTGTAGTGTAGCAAATAATTCGTTGATTGATTTTTTTTGTTTTGCGATTTTTTTGGCTATAGCTGAATGTTGCTATGGCAATTGTAATTTGCTGTGAAAGGGCTTTTAAGGAGTTTTTTGCTGTGCTTTTCCTGTTAGCATTTTTTGTGGTTTTTAATTTTAGCTATAAG…
134	GGTTTTTTGAGTATAGAATTTTTTTTTTATTTTTATCTTATTTTTATTTTATTTTTATTTTGATTTTGTTTTTGGATTTGTTATGCAATTTAAGCTTTAATTTTGGGTTTGTAGTGTGTTTAGGATTTTGTGGGGAGAGGGATTTTGAATGCTATGCTTTTTTTTTAGCTTTACTTTTTATGTTTGTGGTTTATGTGTTGTTAGGCTAAGAAATTTTATTGCTTTTTTTTTTIAGTGTAGCAAATAATTTGCTGATTGATTTTTTTTGTTTCGCGATTTTTTTGGCTATAGCTGAATGTTGCTATGGCAATTGTAATTTGCTGTGAAAGGGTTTTTAAGGAGTTTTTTGTTGTGTTTTTGTTGTTAGTATTTTTTGTGGTTTTTAATTTTAGTTATAAG…
135	GGTTTTTTGAGTATAGAATTTTTTTTTTATTTTTATTTTATTTTTATTTTCTGTTTATTTTGATTTTGTTTTTTAATTTGTTATTCAATTTAAGCTTTTATTTTGTGTTTTTTTTGTGTTTATGATCTTGTGGGGAGTGATATTTTGAATGCTATGCTTTTTTTTTTGTTTTATTTTTTTTGTTTTTGGTTTATGTGCTGTTAGGCTAAGTTATTTTATTGCTTTTTTTTTTTAGTGTAGCAAATAATTTGCTGATTGATTTTTTTTGTTTCGCGATTTTTTTGGCTATAGCTGTATGTTGCTATGGCAATTGTAATTTGCTGTGAAAGGGCTTTTAAGGAGTTTTTTGCTGTGCTTTTGCTGTTAGCATTTTTTGTGGTTTTTAATTTTAGITATAAG…
136	GGTTTTTTGAGCATAGAATTTTTTTTTTATTTTTATTTTATTTTTATTTTATTTTTATTTTGATTTTGTTTTTGGATTTGTTATGCAATTTAAGTTTTATTTTTGGGTTTGTAGTGTGTTCAGGATCTTGTGGGGAGAGGGATTTTGAAAGCTATGCTTTTTTTTTAGCTTTATTTTTTATGTTTGTGGTTTATGTGTTGTTAGGCTAAGAAATTTTATTGCTTTTTTTTTTTAGTGTAGCAAATAATTTGCTGATTGATTTTTTTTGTTTTGCGATTTTTTTGGCTATAGCTGAATGTTGTTGTGGTAATTGTAATTTGCTGTGAAAGGGCTTTTAAGGAGTTTTTTGTTGTGCTTTTGTTGTTAGTATTTTTTGTGGTTTTTAATTTTAGTTATAAG…
137	GGTTTTTTGAGTATAGAATTTTTTTTTTATTTTTATTTTATTTTTATTTTATTTTTATTTTGATTTTGTTTTTGGATTTGTTATGTAATTTAAGTTTTAATTTTGGGTTTGTAGTGTGTTTAGGATTTTGAGGGGAGAGGGATTTTGAAAGTTATGCTTTTTTTTTAGTTTTATTTTTTATGTTTGTGGTTTATGTGTTGTTAGGTTAAGAAATTTTATTGTTTTTTTTTTTTAGTGTAGTAAATAATTTGTTGATTGATTTTTTTTGTTTTGTGATTTTTTTGGTTATAGTTGAATGTTGTTATGGCAATTGTAATTTGTTGTGAAAGGGCTTTTAAGGAGTTTTTTGTTGTGTTTTTGTTGTTAGTATTTTTTGTGGTTTTTAATTTTAGTTATAAG…
138	GGTTTTTTGAGTATAGAATTTTTTTTTTATCTTTATTTTATTTTTATTTTATTTTTATTTTGATTTTGTTTTTGGATTTGTTATGCAATTTAAGCTTTAATTTTGGGTTTGTAGTGTGTTTAGGATCTTGAGGGGAGAGGGATTTTGAAAGCTATGCTTTTTTTTTAGCTTTATTTTTTATGTTTGTGGTTTATGTGTTGTTAGGCTAAGAAATTTTATTGCTTTTTTTTTTTAGTGTAGCAAATAATTCGCTGATTGATTTTTTTTGTTTCGCGATTTTTTTGGCTATAGCTGAATGTTGCTATGGCAATTGTAATCTGCTGTGAAAGGGCTTTTAAGGAGTTTTTTGCTGTGCTTTTGCTGTTAGCATTTTTTGTGGTTTTTAATTTTAGTTATAAG…
139	GGTTTTTTGAGTATAGAATTTTTTTTTTATTTTTATTTTATTTTTATTTTATTTTTATTTTGATTTTGTTTTTGGATTTGTTATACAATTTAAGCTTTAATTTTGGGTTTGTAGTGTGTTTAGGATTTTGAGGGGAGAGGGATTTTGAAAGCTATGCTTTTTTTTTAGCTTTATTTTTTATGTTTGTGGTTTATGTGTTGTTAGGCTAAGAAATTTTATTGCTTTTTTTTTTTAGTGTAGCAAATAATTTGCTGATTGATTTTTTTTGTTTTGCGATTTTTTTGGCTATAGCTGAATGTTGTTATGGTAATTGTAATTTGTTGTGAAAGGGTTTTTAAGGAGTTTTTTGTTGTGTTTTTGTTGTTAGTATTTTTTGTGGTTTTTAATTTTAGTTATAAG…
140	GGTTTTTTGAGTATAGAATTTTTTTTTTATTTTTATTTTATTTTTATTTTATTTTTATTTTGATTTTGTTTTTGGATTTGTTATGTAATTTAAGTTTTAATTTTGTGTTTGTAGTGTGTTTAGGATTTTGAGGGGTGAGGGATTTTGATAGTTATGTTTTTTTTTTAGTTTTATTTTTTATGTTTGTGGTTTATGTGTTGTTAGTCTAATAAATTTTATTGCTTTTTTTTTTTAGTGTAGTAAATAATTTGCTGATTGATTTTTTTTGTTTTGCGATTTTTTTGGTTATAGTTGAATGTTGTTATGGTAATTGTAATTTGCTGTGAAAGGGCTTTTAAGGAGTTTTTTGCTGTGCTTTTGCTGTTAGTATTTTTTGTGGTTTTTAATTTTAGTTATAAG…
141	GGTTTTTTGAGCATAGAATTTTTTTTTTATTTCTATTTTATTTTTATTTTATTTTTATTTTTATTTTGTTTTTGGATTTGTTATGTAATTTAAGTTTTAATTTTGGGTTTGTAGTGTGTTTAGGATTTTGAGGGGAGAGGGATTTTGAAAGTTATGTTTTTTTTTTAGTTTTATTTTTTATGTTTGTGGTTTATGTGTTGTTAGGTTAAGAAATTTTATTGTTTTTTTTTTTTAGTGTAGTAAATAATTTGTTGATTGATTTTTTTTGTTTCGCGATTTTTTTGGCTACAGCTGAATGTTGCTATGGCAATTGTAATTTGCTGTGAAAGGGCTTTTAAGGAGTTTTTTGCTGTGCTTTTGTTGTTAGTATTTTTTGTGGTTTTTAATTTTAGTTATAAG…
142	GGTTTTTTGAGTATAGAATTTTTTTTTTATTTTTATTTTATTTTTATTTTATTTTTATTTTGTTTTTTTTTTTGGATTTGTTTTGTAATTTAAGTTTTATTTTTGGGTTTGTAGTGTGTTTAGGTTTTTGTGGGGATAGGGTTTTTGAATGCTATGCTTTTTTTTIAGCTTTATCTTTTATGTTTGTGGTTTATGTGCTGTTAGGCTAAGAAATTTTATTGCTCTTTTTTTTTAGTGTAGCAAATAATTTGCTGATTGATTTTCTTTGTTTTGCGATTTTTTTGGCTATAGTTGAATGTTGCTATGGTAATTGTAATCTGCTGTGAAAGGGCTTTTAAGGAGTTTTTTGCTGTGCTTTTGCTGTTAGTATTTTTTGTGGTTTTTAATTTTAGTTATAAG…
143	GGTTTTTTGAGTATAGAATTTTTTTTTTATTTTTATTTTATTTTTATTTTATTTTTATTTTGATTTTTTTTTTGGATTTGTTATGCATTTTACGCTTTAATTTTGGGATTGTAGTGTGTTTAGGATTTTGAGGGGAGAGGGATTTTGAAAGCTATGCTTTTTTTTTAGCTTTATTTTTTATGTTTGTGGTTTATGTGTTGTTAGGCTAAGAAATTTTATTGCTCTTTTTTTTTAGTGTAGCAAATAATTTGCTGATTGATTTTTTTTGTTTTGCGATTTTTTTGGCTATAGTTGAATGTTGCTATGGCAATTGTAATTTGCTGTGAAAGGGCTTTTAAGGAGTTTTTTGCTGTGCTTTTGCTGTTAGCATTTTTTGTGGTTTTTAATTTTAGCTATAAG…
144	GGTTTTTTGAGTATAGAATTTTTTTTTTATTTTTATTTTATTTTTATTTTATTTTTATTTTGTTTTTGTTTTTGGTTTTTTTATGCACTTTAAGTTTTATTTTTGGTTTTGTTGTGTGTTTAGGATTTTGTGGGGAGAGGGATTTTGCTAGTTATGITCTTTTTTTAGITTTATTTTTTATGTTTGTGGTTCATGTGTTGTTAGGCTAAGAAATTTTTTTGCTTTTTTTTTTTAGTGTAGTAAATAATTTGCTGATTGATTTTTTTTGTTTTGCGATTTTTTTGGCTATAGCTGAATGTTGTTATGGTAATTGTAATTTGCTGTGAAAGGGCTTTTAAGGAGTTTTTTGCTGTGCTTTTGCTGTTAGTATTTTTTGTGGTTTTTAATTTTAGTTATAAG…
145	GGTTTTTTGAGTATAGAATTTTTTTTTTATTTTTATTTTATTTTTATTTTATTTTTATTTTGATTTTGTTTTTGGTTTTGTTATGTAATTTAAGCTTTAATTTTTGGTTTGTAGTGTGTTTAGGATTTTGTGGGGTGTGGGATTTTGAAAGTTATGTTTTTTTTTTAGCTTTATTTTTTATGTTTGTGGTTTTTGTGTTGTTAGGTTAAGAAATTTTATTGITTTTTTTTTTTAGTGTAGTAAATAATTTGTTGATTGATTTTTTTTGTTTTGTGATTTTTTTGGCTATAGCTGAATGTTGTTATGGTAATTGTAATTTGTTGTGAAAGGGTTTTTAAGGAGTTTTTTGTTGTGCTTTTGTTGTTAGCATTTTTTGTGGTTTTTAATTTTAGTTATAAG…
146	GGTTTTTTGAGTATAGAATTTTTTTTTTATTTTTATTTCATCTTTATTTTATTTTTATTTIGATTTTTTTTTTGGATTTGTTATGCAATTTAAGCTTTAATTTTGGGTTTGTAGTGTGTTCAGGATCTTGAGGGGAGATGGATTTTGAAAGCTATGCTTTTTCTTTAGCTTTATTTTTTATGTTTGTGGTTTATGTGTTGTTAGGCTAAGAAATCTTATTGCCCTTTTTTCTTACTGTAGCAAATAATTCGCTGATTGATTTTTTTTGTTTCGCGATTTTTTCGGCTATAGCTGAATGTTGCTATGGCAATTGTAATCTGCTGTGAAAGGGCTTTTAAGGAGTTTTTTGTTGTGCTTTTGCTGTTAGCATTTTTTGTGGTTTTTAATTTTAGTTATAAG…
147	GGTTTTTTGAGTATAGAATTTTTTTTTTATTTTTATTTTATTTTTATTTTATTTTTATTTTTTTTTTTTTTTTTGATTTGTTTTTTATTTTATGTTTTATTTTTGTTTTTTTAGTTTGTTTTTGTTTTTTAGGGGIGTGTGTTTTTGATTGGTTTGCTTTTTTTTTAGCTTTATTTTTTATGTTTGTTGTTTATGTGTTGTTAGGCTAAGATATTTTATTGTTTTTTTTTTTTAGTGTAGTAAATAATTTGCTGATTGATTTTTTTTGTTTTGTGATTTTTTTGGCTATAGCTGAATGTTGTTATGGTAATTGTAATTTGTTGTGAAAGGGTTTTTAAGGAGTTTTTTGTTGTGTTTTTGTTGTTAGTATTTTTTGTGGTTTTTAATTTTAGTTATAAG…
148	GGTTTTTTGAGTATAGAATTTTTTTTTTATTTTTATTTTATTTTTATTTTATTTTTATTTTGATTTTGTTTTTGGATTTGTTATTTAATTTAAGTTTTAATTTTGGTTTTGTAGTGTGTTTAGGATTTTGTGGGGAGAGGGTTTTTGAAAGTTATGTTTTTTTTTTIGTTTTTTTTTTTTTGTTTTTGGTTTTTGTGTTTTTTGGTTTAGAAATTTTTTTTTTTTTTTTTTTTAGTGTAGTAAATAATTTGTTGATTGATTTTTTTTGTTTTGTGATTTTTTTGGTTATAGTTGAATGTTGTTATGGTAATTGTAATTTGCTGTGAAAGGGCTTTTAAGGAGTTTTTIGTTGTGTTTTTGTTGTTAGCATTTTTTGTGGTTTTTAATTTTAGTTATAAG…
149	GGTTTTTTGAGTATAGAATTTTTTTTTTATTTTTATTTTATTTTTATTTTATTTTTATTTTTATTTTGTTTTTGGATTCGTTATGTAATTTAAGTTTTAATTTTGTGTTTTTTGTGTGTTTAGGATTTTGTTGGGAGTGGGATTTTGAAAGTTACGTTTTTTTTTTAGTTTTTTTTTTTATGTTTTTGGTTTACGTGTTGTTAGTTTAAGAATTTTTATTGTTTTTTTTTTTTTGTGTAGTAAATAATTCGTTGATTGATTTTTTTTGTTTTGTGATTTTTTTGGTTATAGCTGAATGTTGTTATGGTAATTGTAATTTGTTGTGAAAGGGTTTTTAAGGAGTTTTTTGTTGTGTTTTTGTTGTTAGTATTTTTTGTGGTTTTTAATTTTAGTTATAAG…
150	GGTTTTTTGAGTATAGAATTTTTTTTTTATTTTTTTTTTATTTTTTTTTTATTTTTATTTTGATTTTGTTTTTGGATTTGTTATGTAATTTAATTTTTAATTTTGGGTTTGTAGTGTGTTTAGGATTTTGAGGGGAGAGGTATTTTGAAAGTTTTGTTTTTTTTTTAGTTTTTTTTTTTTTTTTTGTGGTTTATTTGCTTTTAGGTTAAGAAATTTTATTGTTTTTTTTTTTTAGTGTAGTAAATAATTTGTTGATTTATTTTTTTTTTTTTGGGATTTTTTTGGTTATAGTTTAATGTTTTTTTGGTAATTTTAATTTGTTTTGAAAGGGTTTTTAAGGAGTTTTTTGTTTTGTTTTTGTTGTTAGTATTTTTTGGGGTTTTTAATTTTAGTTITAAG…
151	GGTTTTTTGAGTATAGAATTTTTTTTTTATTTTTATTTTATTTTTATTTTATTTTTATTTTGTTTTTGTTTTTGGTTTTGTTATGTAATTTAAGTTTTTATTTTGGGTTTGTAGTGTGTTTAGGTTTTTGAGGGGTGTGGGATTTTGAAAGTTATGTTTTTTTTTTAGCTTTTTTTTTTATGTTTGTGGTTTATGTGCTGTTAGGTTAAGAAATTTTATTGTTTTTTTTTTTTTGTGTAGTAAATAATTTGTTGATTGATTTTTTTTGTTTTGTGATTTTTTTGGTTATAGTTGAATGTTGTTATGGTAATTGTAATTTGTTGTGAAAGGGTTTTTAAGGAGTTTTTTGTTGTGTTTTTGTTGTTAGTATTTTTTGTGGTTTTTAATTTTAGCTATAAG…
152	GGTTTTTTGAGTATAGAATTTTTTTTTTATTTTTATTTTATTTTTATTTTATTTTTATTTTGATTTTGTTTCTGGATTTGTTATGCAATTTAAGCTTTAATTTTGGGTTTGTAGTGTGTTTAGGATCTTGAGGGGGGAGGGTTTTTGAAAGCTATGCTTTTTCTTTAGCTTTATTTTTTATGTTTGTGGTTTATGTGTTGTTAGGCTATGAAATCTTATTGCTTTTTTTTTTTAGTGTAGCAAATAATTCGCTGATTGATTTTTTTTGTTTIGTGATTTTTTTGGCTATAGTTGAATGTTGTTATGGTAATTGTAATCTGCTGTGAAGGGGCTTTTAAGGAGTTTTTTGCTGTGCTTTTGCTGTTAGCATCTTTTGTGGTTTTTAATCTTAGCTATAAG…
153	GGTTTTTTGAGTATAGAATTTTTTTTTTATTTTTATTTTATTTTTATTCTATCTTTATTTCGATTTTTTTTTTGGATTTGTTATGCAATTTAAGCTTTAATTTTGGGTTTGTAGTGTGTTTAGGATCTTGAGGGGAGAGGGATTTTGAAAGCTATGCTTTTTTTTTAGCTTTATTTTTTATGTTTGTGGTTTATGTGTTGTTAGGCTAAGAAATCTTATTGCTTTTTTTTTTIAGTGTAGCAAATAATTCGCTGATTGATTTTTTTTGTTTCGCGATTTTTTCGGCTATAGTTGAATGTTGCTATGGCAATTGTAATTTGCTGTGAAAGGGCTTTTAAGGAGTTTTTTGCTGTGCTTTTGCTGTTAGCATCTTTTGTGGTTTTTAATTTTAGCTATAAG…
154	GGTTTTTTGAGTATAGAATTTTTTTTTTATTTTTATTTTATTTTTATTTTATTTTTATTTTGATTTTGTTTTTGGATTTGTTATGCAATTTAAGCTTTAATTTTGGGTTTGTAGTGTGTTTAGGATCTTGAGGGGAGATGGATTTTGAAAGCTATGCTTTTTTTTTAGCTTTATTTTTTATGTTTGTGGTTTATGTGTTGTTAGGCTAAGAAATTTTATTGCTCTTTTTTCTTAGTGTAGCAAATAATTTGCTGATTGATTTTTTTTGTTTCGCGATTTTTTTGGCTATAGCTGAATGTTGTTATGGTAATTGTAATTTGCTGTGAAAGGGCTTTTAAGGAGTTTTTTGCTGTGCTTTTGCTGTTAGCATTTTTTGTGGTTTTTAATTTTAGTTATAAG…
155	GGTTTTTTGAGTATCGAATTTTTTTTTTATGTTTATTTTATTTTTATTGTATTTTTATTTTTATTTTGTTTTTGGATTTGTTATGTAATTTAAGCTTTAATTTTGGGTTTGTAGTGGGTTTAGGATTTAGAGGGGTGTGGTTTTTTGAATGGTATGCTTTTTTTTTATCTTTATTTTTTATGTTTGTGGTTTATGTGTTGTTAGGCTAAGAAATTTTATTGCTTTTTTTTTTTAGTGTAGCAAATAATTTGCTGATTGATTTTTTTTGTTTTGCGATTTTTTTGGCTATAGCTGAATGTTGCTATGGCAATTGTAATCTGCTGTGAAAGGGCTTTTAAGGAGTTTTTTGCTGTGCTTTTGCTGTTAGCATTTTTTGTGGTTTTTAATTTTAGCTATAAG…
156	GGTTTTTTGAGTATAGAATTTTTTTTTTATTTTTATTTTATTTTTATTTTATTTTTATTTTGATTTTGTTTTTGGATTTGTTATGCAATTTAAGCTTTAATTTTGGGTTTGTAGTGTGTTTAGGATCTTGAGGGGAGAGGGATTTTGAAAGCTATGCTTTTTTTTTAGCTTTATTTTTTATGTTTGTGGTTTATGTGCTGTTAGGCTAAGAAATTTTATTGCTTTTTTTTTTIAGTGTAGCAAATAATTTGCTGATTGATTTTTTTTGTTTIGCGATTTTTTCGGCTATAGCTGAATGTTGCTATGGCAATTGTAATTTGCTGTGAAAGGGCTTTTAAGGAGTTTTTTGCTGTGCTTTTGCTGTTAGTATTTTTTGTGGTTTTTAATTTTAGTTATAAG…
157	GGTTTTTTGAGTATAGAATTTTTTTTTTATTTTTATTTTATTTTTATTTTATTTTTATTTTGATTTTGTTTTTGGATTTGTTATGCAATTTAAGCTTTAATTTTGGGTTTGTAGTGTGTTTAGGATTTTGAGGGGAGAGGGATTTTGAAAGCTATGCTTTTTTTTCAGCTTTATTTTTTATGTTTGTGGTTTATGTGTTGTTAGGCTAAGAAATCTTATTGCTTTTTTTTTTTAGTGTAGCAAATAATTTGCTGATTGATTTTTTTTGTTTTGCGATTTTTTTGGCTATAGCTGAATGTTGCTATGGCAATTGTAATTTGCTGTGAAAGGGCTTTTAAGGAGTTTTTTGTTGTGTTTTTGTTGTTAGTATTTTTTGTGGTTTTTAATTTTAGTTATAAG…
158	GGTTTTTTGAGTATAGAATTTTTTTTTTATTTTTATTTTATTTTTATTTTATTTTTATTTTGTTTTTGTTTTTGGATTTGTTTTGTAATTTAAGTTTTTATTTTGGGTTTGTTGTGTGTTTAGGATTTTGTGGGGAGTTGGATTTTGAATGCTATGCTTTTTTTTTAGTTTTATGCTTGATGTTTGTGGTTTATGTGCTGTTAGGCTAAGAAATTTTATTGCTCTTTTTTTTTAGTGTAGCAAATAATTTGCTGATTGATTTTCTTTGTTTTGCGATTTTTTTGGCTATAGTTGAATGTTGCTATGGTAATTGTAATTTGCTGTGAAAGGGCTTTTAAGGAGTTTTTCGTTGTGCTTTTGCTGTTAGTATTTTTTGTGGTTTTTAATTTTAGCTATAAG…
159	GGTTTTTTGAGTATAGAATTTTTTTTTTATTTTTATTTTAGTTTTATTTTATTTTTATTTTGATTTTGTTTTTGGATTTGTTATGTAATTTAAGTTTTAATTTTGGGTTTGTAGTGTGTTTAGGATTTTGTGGGGAGAGGGATTTTGAATGTTATGTTTTTTTTTTAGTTTTATTTTTTATGTTTGTGGTTTATGTGTTGTTAGGTTAAGTAATTTTATTGTTTTTTTTTTTTAGTGTAGTAAATAATTTGTTGATTGATTTTTTTTGTTTTGTGATTTTTTTGGCTATAGCTGAATGTTGTTATGGTAATTGTAATCTGCTGTGAAAGGGCTTTTAAGGAGTTTTTTGTTGTGTTTTTGTTGTTAGTATTTTTTGTGGTTTTTAATTTTAGTTATAAG…
160	GGTTTTTTGAGTATAGAATTTTTTTTTTATTTTTATTTTATTTTTATTTTATTTTTATTTTGATTTTGTTTTTGGATTTGTTATGCAATTTAAGCTTTAATTTTGGGTTTGTAGTGTGTTTAGGATCTTGAGGGGAGAGGGATTTTGAAAGCTATGCTTTTTTTTTIGTTTTATTTTTTAIGTTTTTGGTTTATGTGTTGTTAGGCTAAGAAATCTTATTGCTTTTTTTTTTTAGTGTAGCAAATAATTTGCTGATTGATTTTTTTTGTTTCGCGATTTTTTCGGCTATAGCTGAATGTTGCTATGGCAATTGTAATTTGCTGTGAAAGGGCTTTTAAGGAGTTTTTTGCTGTGCTTTTGCTGTTAGTATTTTTTGTGGTTTTTAATTTTAGTTATAAG…
161	GITTTTTTGAGTATAGAATTTTTTTTTTATTTTTATTTTTTTTTTTTTTTTTTTTTTTTTTTATTTTTTTTTTGGATTTGTTTTGCAATTTAAGTTTTTATTTTTGTTTTTTTGTGTGTTTTGGGTTTTGAGGGGTGAGGGATTTTGAAAGCTATTCTTTTTTTTTAGCTTTATTTTTTATGTTTGTGGTTTATGTGCTGTTAGGCTAAGAAATTTTATTGCTTTTTCTTTTTAGTGTAGCAAATAATTCGCTGATTGATTTTTTTTGTTTCGCGATCTTTTCGGCTATAGCTGAATGTTGCTATGGCAACTGTAATCTGCTGTGAAAGGGCTTTTAAGGAGTTTTTTGCTGTGCTTTTGCTGTTAGTATTTTTTGTGGTTTTTAATTTTAGTTATAAG…
162	GGTTTTTTGAGTATAGAATTTTTTTTTTATTTTTATTTTATCTTTATTTTATTTTTATTTTGACTTTGTTTCTGGATTTGTTATGTAATTTAAGCTTTAATTTTGGGTTTGTAGTGTGTTTAGGATTTTGTGGGGAGAGGGATTTTGAATGTTATGCTTTTTTTTTAGTTTTATTTTTGATGTTTGTGGTTTTTGTGTTGTTAGGTTAAGAAATTTTATTGTTTTTTTTTTTTAGTGTAGTAAATTATTTGTTGATTGATTTTTTTTGTTTTGTGATTTTTTTGGCTATAGCTGAATGTTGCTATGGCAATTGTAATTTGCTGTGAAAGGGCTTTTAAGGAGTTTTTTGTTGTGCTTTTGTTGTTAGTATTTTTTGTGGTTTTTAATTTTAGTTATAAG…
163	GGTTTTTTGAGCATAGAATTTTTTTTTTATTTTTATTTTATTTTTATTTTATTTTTATTTTGATTTTGTTTTTGGATTTGTTATGTAATTTAAGCTTTAATTTTGGGTTTGTAGTGTGTTTAGGATTTTGAGGGGAGATGGATTTTGAAAGTTATGCTTTTTTTTTAGTTTTATTTTTTATGTTTGTGGTTTATGTGTTGTTAGGCTAAGAAATCTTATTGCTTTTTTTTTTTAGTGTAGCAAATAATTTGCTGATTGATTTTTTTTGTTTTGCGATTTTTTTGGCTATAGCTGAATGTTGTTATGGTAATTGTAATCTGCTGTGAAAGGGCTTTTAAGGAGTTTTTTGCTGTGCTTTTGCTGTTAGTATTTTTTGTGGTTTTTAATTTTAGTTATAAG…
164	GGTTTTTTGAGTATAGAATTTTTTTTTTATTTTTATTTTATTTTTATTTTATTTTTATTTTGATTTTGTTTTTGGATTTGTTATGTAATTTAAGTTTTAATGTTGGGTTTGTAGTGTGTTTAGGATTTTGAGGGGAGAGGGATTTTGAAAGCTATGCTTTTTTTTTAGCTTTATTTTTTATGTTTGTGGTTTATGTGTTGTTTGGCTAAGAAATTTTATTGCTTTTTTTTTTTAGTGTAGCAAATAATTTGCTGATTGATTTTTTTTGTTTTGTGATTTTTTTGGCTATAGTTGAATGTTGTTATGGTAACTGTAATTTGTTGTGAAAGGGTTTTTAAGGAGTTTTTTGTTGTGTTTTTGTTGTTAGTATTTTTTGTGGTTTTTAATTTTAGCTATAAG…
165	GGTTTTTTGAGTATAGAATTTTTTTTTTATTTTTATTTTATTTTTATTTTATTTTTATTTTGTTTTTGTTTCTGGATTTGTTATGCTTTTTATGCTTTTATTTTGGGTTTGTTGTGTGTTTAGGATTTTGAGGGGAGTGGGTTTTTGATAGCTATGCTTTTTCTTTAGCTTTATCTTTTATGTTTGTGGTTTATGTGCTGTTAGGCTAAGAAATTTTATTGCTTTTTTTTCTTAGTGTAGCAAATAATTTGCTGATTGATTTTTTTTGTTCCGCGATTTTTTCGGCTATAGCTGAATGTTGTTATGGTAATTGTAATCTGCTGTGAAAGGGCTTTTAAGGAGTTTTTTGCTGTGCTTTTGTTGTTAGTATTTTTTGTGGTTTTTAATTTTAGTTATAAG…
166	GGTTTTTTGAGTATAGAATTTTTTTTTTATTTTTATTTTATTTTTATTTTATTTTTATTTTGATTTTGTTTTTGGATTTGTTATGTAATTTAAGTTTTTATTTTGGGTTTGTAGTGTGTTTAGGTTTTTGAGGGGATAGTGTTTTTGATAGTTATGTTTTTTTTTTTGTTTTTTTTTTTTTGTTTGTGGTTTTTGTGTTGTTAGGTTAAGCAATTTTATTTTTTTTTTTTTTTAGTTTAGTTAATTATTTGTTGATTTATTTTTTTTGTTTTGTGATTTTTTTTGTTATAGTTGAATGTTGTTATGGTAATTGTAATTTGTTGTGAAAGGGTTTTTAAGGAGTTTTTTGTTGTGTTTTTGTTGTTAGTATTTTTTGTGGTTTTTAATTTTAGCTATAAG…
167	GGTTTTTTGAGTATAGAATTTTTTTTTTATTTTTATTTTATTTTTATCTTATCTTTATTTIGATTTTGTTTTTGGATTTGTTATGCAATTTAAGCTTTAATTTTGGGTTTGTAGTGTGTTTAGGATCTTGTGGGGAGAGGGATTTTGAAAGCTATGCTTTTTTTTTAGCTTTATTTTTTATGTTTGTGGTTTATGTGTTGTTAGGCTAAGAAATCTTATTGCTTTTTTTTTTTAGTGTAGCAAATAATTCGCTGATTGATTTTTTTTGTTTCGCGATTTTTTCGGCTATAGCTGAATGTTGCTATGGCAATTGTAATCTGCTGTGAAAGGGCTTTTTAGGAGTTTTTTGCTGTGCTTTTGCTGTTAGCATTTTTTGTGGTTTTTAATTTTAGCTATAAG…
168	GGTTTTTTGAGTATAGAATTTTTTTTTTATTTTTATTTTATTTTTATTTTATTTTTATTTTGATTTTGTTTTTGGTTTTGTTTTTTATTTTTAGTTTTATTTTTGGGTTTTTAGTGTGTTTAGGATTTTGTGGGGTGTGGGTTTTTGTAAGTTATGTTTTTTTTTTTTTTTTTTTTTTTATGTTTGTGGTTTATGTGCTGTTAGGCTAAGAAATTCTATTGCTTTTTTTTTTTAGTGTAGCAAATAATTCGCTGATTGATTTTTTTTGTTTCGCGATTTTTTIGGCTATAGCTGAATGTTGCTATGGCAATTGTAATCTGCTGTGAAAGGGCTTTTAAGGAGTTTTTTGCTGTGCTTTTGCTGTTAGCATTTTTTGTGGTTTTTAATTTTAGTTATAAG…
169	GGTTTTTTGAGCATAGAATTTTTTTTTTATTTTTATTTCATTTTTATTTTATTTTTATTTTGATTTTGTTTTTGTATTTGTTATGTAATTTAAGCTTTAATTTTGGGTTTGTAGTGTGTTTAGGATTTTGAGGGGAGAGGGATTTTGAAAGCTATGCTTTTTTTTTAGCTTTATTTTTTATGTTTGTGGTTTATGTGTTGTTAGGCTAAGAAATTTTATTGCTTTTTTTTTTTAGTGTAGCAAATAATTTGCTGATTGATTTTTTTTGTTTTGCGATTTTTTTGGCTATAGCTGAATGTTGTTATGGTAATTGTAATTTGCTGTGAAAGGGCTTTTAAGGAGTTTTTTGTTGTGTTTTTGTTGTTAGTATTTTTTGTGGTTTTTAATTTTAGTTATAAG…
170	GGTTTTTTGAGTATAGATTTTTTTTTTTATTTTTATTTTATTTTTATTTTATTTTTATTTTGTTTTTGTTTTTGGTTTTGTTATGTAATTTATGCTTTAATTTTGGGTTTTTTGTGTTTTTAGGATTTTGAGGGGTGAGGGATTTTGAAAGCTATGCTTTTTTTTTAGCTTTATTTTTTATGTTTGTGGTTTATGTGCTGTTAGGCTAAGAAATTTTATTTCTTTTTTTTTTTAGTGTAGCAAATAATTTGCTGATTGATTTTTTTTGTTTTGCGATTTTTTTGGCTATAGCTGAATGTTGCTATGGCAATTGTAATTTGCTGTGAAAGGGCTTTTAAGGAGTTTTTTGCTGTGTTTTTGTTGTTAGTATTTTTTGTGGTTTTTAATTTTAGTTATAAG…
171	GGTTTTTTGAGCATAGAATTTTTTTTTTATTTTTATTTTATCTTTATTTTATTTTTATTTTGATTTTGTTTTTGGATTTGTTATGTAATTTAAGTTTTATTTTTGTGTTTGTAGTGTGTTTAGGATTTTGAGGGGAGTGGGATTTTGAAAGCTATGCTTTTTTTTTAGCTTTATTTTTTATGTTTGTGGTTTATGTGCTGTTAGGCTAAGAAATTTTATTGCTTTTTTTTTTTAGTGTAGCAAATAATTTGCTGATTGATTTTTTTTGTTTCGCGATTTTTTTGGCTATAGCTGAATGTTGTTATGGTAATTGTAATCTGCTGTGAAAGGGCTTTTAAGGAGTTTTTTGTTGTGTTTTTGTTGTTAGTATTTTTTGTGGTTTTTAATTTTAGTTATAAG…
172	GGTTTTTTGAGTATAGAATTTTTTTTTTATTTTTATTTTATTTTTATTTTATTTTTATTTTGATTTTGTTTTTGGATTTGTTATGTAATTTAAGCTTTAATTTTGTGTTTGTAGTGTGTTTAGGATTTTGAGGGGAGAGGGATTTTGAAAGCTATGCTTTTTTTTTAGTTTTGTTTTTTTGGTTTITGGTTTATGTGTTGTTAGGCTAAGAAATCTTATTGCTTTTTTTTTTTAGTGTAGCAAATAATTCGCTGATTGATTTTTTTTGTTTTGCGATTTTTTTGGCTATAGCTGAATGTTGCTATGGCAATTGTAATTTGCTGTGAAAGGGCTTTTAAGGAGTTTTTTGCTGTGCTTTTGTTGTTAGTATTTTTTGTGGTTTTTAATTTTAGTTATAAG…
173	GGTTTTTTGAGTATAGAATTTTTTTTTTATTTTTATTTTATTTTTATTTTATTTTTATTTTGATTTTGTTTTTTGATTTGTTATGTAATTTAAGTTTTAACTTTGGGTTTGTAGTGTGTTTAGGITTTTGAGTGGAGAGGGTTTTTGAAAGCTATGCTTTTTTTTTAGCTTTGTTTTTTATGTTTGTGGTTTATGTGTTGTTAGGCTAAGAAATTCTATTGCTTTTTTTTTTTAGTGTAGCAAATAATTCGCTGATTGATTTTTTTTGTTTCGCGATTTTTTTGGCTATAGCTGAATGTTGTTATGGTAATTGTAATCTGCTGTGAAAGGGCTTTTAAGGAGTTTTTTGTTGTGCTTTTGTTGTTAGTATTTTTTGTGGTTTTTAATTTTAGTTATAAG…
174	GGTTTTTTGAGTATAGAATTTTTTTTTTATTTTTATTTTATTTTTATTTTATTTTTATTTTGTTTTTGTTTTTGGATTTGTTATTCAATTTAAGTTTTATTTTTGGTTTTGTTGTGTGTTTAGGATCTTGAGGGGTGTGGTTTTTTGATAGCTATGCTTTTTTTTTAGCTTTATTTTTTGTGTTTGTGGTTTATGTGTTGTTAGGCTAAGAAATCTTATTGCTTTTTTTTCTTAGTGTAGCAAATAATTCGCTGATTGATTTTTTTTGTTTCGCGATTTTTTTGGCTATAGCTGAATGTTGCTATGGCAATTGTAATCTGCTGTGAAAGGGCTTTTAAGGAGTTTTTTGCTGTGCTTTTGTTGTTAGTATTTTTTGTGGTTTTTAATTTTAGTTATAAG…
175	GGTTTTTTGAGTATAGAATTTTTTTTTCATTTTTATCTTATCTTTATCTTATTTTTATTTIGATTTTGTTTTTTGATTTGTTATGCAATTTAAGCTTTAATTTTGGGTTTGTAGTGTGTTTAGGATCTTGTGGGGAGTGGGATTTTGAAAGCTACGCTTTTTTTTTAGCTTTATTCTTTATGTTTGTGGTTTATGTGCTGTTAGGCTAAGAAATCTTATTGCTATTTTTTTIIAGTGTAGCAAATAATTCGCTGATTGATTTTTTTTGTTTCGCGATTTTTTTGGCTATAGCTGAATGTTGCTATGGCAATTGTAATTTGCTGTGAAAGGGCTTTTAAGGAGTTTTTTGCTGTGCTTTTGCTGTTAGCATTTTTTGTGGTTTTTAATTTTAGTTATAAG…
176	GGTTTTTTGAGTATAGAATTTTTTTTTTATTTTTATTTTATTTTTATTTTATTTTTATTTTGATTTTGTTTTTTGATTTGTTTTGCAATTTAIGTTTTAATTTTGGGTTTGTAGTGTGTTTAGGATCTTGTGGGGATAGGGTTTTTGATAGCTATGCTTTTTTTTIATCTTTATTTTTTATGTTTTTGGTTTATGTGCTGTTAGGCTAAGAAATTTTATTGCTTTTTTTCTTTAGTGTAGCAAATAATTTGCTGATTGATTTTTTTTGTTTTGCGATTTTTTIGGCTATAGCTGAATGTTGCTATGGCAATTGTAATTTGCTGTGAAAGGGCTTTTAAGGAGTTTTTTGCTGTGCTTTTGCTGTTAGTATTTTTTGTGGTTTTTAATTTTAGTTATAAG…
177	GGTTTTTTGAGCATAGAATTTTTTTTTTATTTTTATTTTATTTTTATTTTATTTTTATTTTGATTTTGTTTTTGGATTTGTTATGTAATTTAATTTTTATTTTTGTGTTTGTTGTGTGTTTAGGATTTTGTGGGGAGTGGGTTTTTGAAAGCTATGCTTTTTTTTTAGCTTTATTTTTTATGTTTGTGGTTTATGTGCTGTTAGGCTAAGAAATTTTATTGCTTTTTCTTTTTAGTGTAGCAAATAATTCGCTGATTGATTTTTTTTGTTTCGCGATCTTTTCGGCTATAGCTGAATGTTGCTATGGCAACTGTAATCTGCTGTGAAAGGGCTTTTAAGGAGTTTTTTGCTGTGCTTTTGCTGTTAGTATTTTTTGTGGTTTTTAATTTTAGTTATAAG…
178	GGTTTTTTGAGCATAGAATTTTTTTTTTATTTTTATTTTATTTTTATTTTATTTTTATTTTGATTTTGTTTTTGGATTTGTTATGCAATTTAAGTTTTTATTTTGGGTTTGTAGTGTGTTTAGGATCTTGTGGGGAGAGGGATTTTGAAAGCTATGCTTTTTTTTTAGCTTTATTTTTTATGTTTGTGGTTTATGTGCTGTTAGGCTAAGAAACTCTATTGCTTTTTTTTCTTAGTGTAGCAAATAATTTGCTGATTGATTTTTTTTGTTTCGCGATTTTTTIGGCTATAGCTGAATGTTGCTATGGCAATTGTAATCTGCTGTGAAAGGGCTTTTAAGGAGTTTTTTGTTGTGTTTTTGTTGTTAGTATTTTTTGTGGTTTTTAATTTTAGTTATAAG…
179	GGTTTTTTGAGTATAGAATTTTTTTTTTATTTTTATTTTATTTTTATTTTATTTTTATTTTGATTTTGTTTTTGGATTTGTTATGCAATTTAAGCTTTAATTTTGGGTTTGTAGTGTGTTTAGGATTTTGTGGGGTGTGGGATTTTGAAAGCTATGCTTTTTTTTTAGCTTTATTTTTTATGTTTGTGGTTTATGTGTTGTTAGGCTAAGAAATCTTATTGCTTTTTTTTTTTAGTGTAGCAAATAATTTGCTGATTGATTTTTTTTGTTTTGCGATTTTTTTGGCTATAGCTGAATGTTGTTATGGTAATTGTAATCTGCTGTGAAAGGGCTTTTAAGGAGTTTTTTGCTGTGCTTTTGTTGTTAGTATTTTTTGTGGTTTTTAATTTTAGTTATAAG…
180	GGTTTTTTGAGTATAGAATTTTTTTTTTATTTTTATTTTATTTTTATTTTATTTTTATTTTGATTTTGTTTTTGTATTTTTTATGTAATTTAAGTTTTAATTTTGGGTTTGTAGTGTGTTTAGGATTTTGAGGGGAGAGGGATTTTGAAAGTTATGTTTTTTTTTTAGTTTTATTTTTTATGTTTGTGGTTTATGTGTTGTTAGGTTAAGAAATTTTATTGTTTTTTTTTTTTAGTGTAGTAAATAATTTGTTGATTGATTTTTTTTGTTTTGCGATTTTTTTGGCTATAGTTGAATGTTGCTATGGCAATTGTAATTTGCTGTGAAAGGGTTTTTAAGGAGTTTTTTGTTGTGTTTTTGTTGTTAGTATTTTTTGTGGTTTTTAATTTTAGTTATAAG…
181	GGTTTTTTGAGTATAGAATTTTTTTTTTATTTTTATTTTATTTTTATTTTATTTTTATTTTGTTTTTGTTTTTGGTTTTGTTTTGTATTTTAAGTTTTTTTTTTGGGTTTGTAGTGTGTTTAGGATTTTGAGGGGAGAGGGTTTTTGAAAGTTATGCTTTTTTTTTAGTTTTTTTTTTTATGTTTGTGGTTTATGTGTTGTTAGGTTAAGAAATTTTATTGTTTTTTTTTTTTAGTGTAGTATATAATTTGTTGATTGATTTTTTTTGTTTTGTGATTTTTTTGGTTATAGTTGAATGTTGTTATGGCAATTGTAATTTGTTGTGAAAGGGCTTTTAAGGAGTTTTTTGTTGTGTTTTTGTTGTTAGTATTTTTTGTGGTTTTTAATTTTAGTTATAAG…
182	GGTTTTTTGAGTATAGAATTTTTTTTTTATTCTTATTTTATCTTTATCTTATCTTCATTTIGATTTTGTTTTTGGATTTGTTATGCAATCTAAGCTTTAATTTTGGGTTTGTAGTGTGTTTAGGATCTTGAGGGGAGTGGGATTTTGAAAGCTATGCTTTTTTTTTAGCTTTATTTTTTATGTTTGTGGTTTATGTGTTGTTAGGCTAAGAAATTTTATTGCTCTTTTTTTTTAGTGTAGCAAATAATTTGCTGATTGATTTTTTTTGTTTTGCGATTTTTTCGGCTATAGCTGAATGTTGCTATGGCAATTGTAATCTGCTGTGAAAGGGCTTTTAAGGAGTTTTTCGCTGTGCTTTTGCTGTTAGCATCTTTTGTGGTTTTTAATTTTAGCTATAAG…
183	GGTTTTTTGAGTATAGAATTTTTTTTTTATTTTTATTTCATTTTTATTTTATTTTTATTTTGATTTTGTTTTTGGTTTTGTTATTCAATTTAAGCTTTAATTTTGGGTTTGTAGTGTGTTTAGGATTTTGAGGGGTGAGGGATTTTGAAAGCTATGCTTTTTTTTTTTTTTTTTTTTTTTTGTTTITGGTTTATGTGCTGTTAGGCTAAGAAATTTTATTGTTTTTTTTTTTTAGTGTAGCAAATAATTTGCTGATTGATTTTTTTTGTTTTGCGATTTTTTTGGCTATAGCTGAATGTTGTTATGGTAATTGTAATTTGTTGTGAAAGGGTTTTTAAGGAGTTTTTTGTTGTGTTTTTGTTGTTAGTATTTTTTGTGGTTTTTAATTTTAGTTATAAG…
184	GGTTTTTTGAGCATAGAATTTTTTTTTTATCTTTATTTTATTTTTATTTTATTTTTATTTTGATTTTGTTTTTGGATTTGTTATGCAATTTAAGCTTTAATTTTGGGTTTGTAGTGTGTTTAGGITTTTGAGGGGAGTGGGATTTTGAAAGCTATGCTTTTTTTTTAGCTTTATTTTTTATGTTTGTGGTTTATGTGTTGTTAGGCTAAGAAATCTTATTGCTTTTTTTTTTTAGTGTAGCAAATAATTTGCTGATTGATTTTTTTTGTTTCGCGATTTTTTCGGCTATAGCTGAATGTTGTTATGGTAATTGTAATCTGCTGTGAAAGGGCTTTTAAGGAGTTTTTTGCTGTGCTTTTGCTGTTAGCATTTTTTGTGGTTTTTAATTTTAGTTATAAG…
185	GGTTTTTTGAGCATAGAATTTTTTTTTTATTTTTATTTTATTTTTATTTTATTTTTATTTTGATTTTGTTTTTGGATTTGTTATGTAATTTAAGTTTTAATTTTGGGTTTGTAGTGTGTTTAGGATTTTGAGGGGAGAGGGATTTTGAAAGTTATGTTTTTTTTTTAGTTTTATTTTTTATGTTTGTGGTTTATGTGTTGTTAGGTTAAGAAATTTTATTGTTTTTTTTTTTTAGTGTAGTAAATAATTTGTTGATTGATTTTTTTTGTTTTGTGATTTTTTTGGTTATAGTTGAATGTTGTTATGGTAATTGTAATTTGTTGTGAAAGGGTTTTTAAGGAGTTTTTTGTTGTGTTTTTGTTGTTAGTATTTTTTGTGGTTTTTAATTTTAGTTATAAG…
186	GGTTTTTTGAGTATAGAATTTTTTTTTTATTTTTATTTTATTTTTATTTTATCTTTATTTIGATTTTTTTTTTGGATTTATTATTCAATCTAAGCTTTAATTTTGGGTTTGTAGTGTGTTCAGGATATTGAGGGGCGAGGGTTTTTGATAGCTATGCTTTTTCTTTAGCTTTATTTTTTATGTTTGTGGTTTATGTGTTGTTAGGCTAAGAAATTTTATTGCTTTTTTTTTTTAGTGTAGCAAATAATTCGCTGATTGATTTTTTTTGTTTCGCGATTTTTTCGGCTATAGCTGAATGTTGCTATGGCAATTGTAATCTGCTGTGAAAGGGCTTTTAAGGAGTTTTTTGCTGTGCTTTTGTTGTTAGTATTTTTTGTGGTTTTTAATTTTAGTTATAAG…
187	GGTTTTTTGAGTATAGAATTTTTTTTTTATTTTTATTTTATTTTTATTTTATTTTTATTTTTATTTTGTTTTTGGATTTGTTATGCAATTTAAGCTTTAATTTTGGGTTTGTAGTGTGTTTAGGATCTTGAGGGGAGAGGGATTTTGAAAGCCATGCTTTTTTTTIAGCTTTATTTTTTATGTTTGTGGTTTATGTGTTGTTAGGCTAAGAAATCTTATTGCTTTTTTTTTTTAGTGTAGCAAATAATTTGCTGATTGATTTTTTTTGTTTTGCGATTTTTTTGGCTATAGCTGAATGTTGCTATGGCAATTGTAATTTGCTGTGAAAGGGCTTTTAAGGAGTTTTTTGTTGTGTTTTTGTTGTTAGTATTTTTTGTGGTTTTTAATTTTAGTTATAAG…
188	GGTTTTTTGAGTATAGAATTTTTTTTTTATTTTTATTTTATTTTTATTTTATTTTTATTTTGATTTTGTTTTTGGTTTTGTTATGTAATTTATTTTTTATTTTTGTGTTTGTAGTGTGTTTTGGATTTTGAGGGGTGAGGGATTTTGATTGTTATGTTTTTTTTTTTGTTTTTTTTTTTTTGTTTGTGGTTTATGTGCTGTTAGGTTAAGTAATTTTTTTGITTTTTTTTTTTAGTGTAGTAAATAATTTGTTGATTGATTTTTTTTGTTTTGTGATTTTTTTGGTTATAGTTGAATGTTGTTATGGTAATTGTAATTTGTTGTGAAAGGGTTTTTAAGGAGTTTTTTGTTGTGTTTTTGTTGTTAGTATTTTTTGTGGTTTTTAATTTTAGTTATAAG…
189	GGTTTTTTGAGTATAGAATTTTTTTTTTATTTTTATTTTATTTTTATTTTATTTTTATTTTGATTTTGTTTTTGGATTTGTTATGTAATTTAAGTTTTAATTTTGGGTTTGTAGTGTGTTTAGGATTTTGAGGGGAGAGGGATTTTGAAAGTTATGTTTTTTTTTTAGTTTTATTTTTTATGTTTGTGGTTTATGTGCTGTTAGGTTAAGAAATTTTATTGITTTTTTTTTTTAGTGTAGTAAATAATTTGTTGATTGATTTTTTTTGTTTTGTGATTTTTTTGGTTATAGTTGAATGTTGTTATGGTAATTGTAATTTGTTGTGAAAGGGTTTTTAAGGAGTTTTTTGTTGTGTTTTTGTTGTTAGTATTTTTTGTGGTTTTTAATTTTAGTTATAAG…
190	GGTTTTTTGAGTATAGAATTTTTTTTTTATTTTTATTTTATTTTTATTTTATTTTTATTTTGATTTTGTTTTTGGATTTGTTATGCAATTTAAGCTTTAATTTTGGGTTTGTAGTGTGTTTAGGATTTTGAGGGGAGAGGGATTTTGAAAGCTATGCTTTTTTTTTAGCTTTATTTTTTATGTTTGTGGTTTATGTGTTGTTAGGCTAAGAAATTTTATTGCTTTTTTTTTTTAGTGTAGCAAATAATTTGCTGATTGATTTTTTTTGTTTTGCGATTTTTTTGGCTATAGCTGAATGTTGTTATGGTAATTGTAATTTGCTGTGAAAGGGCTTTTAAGGAGTTTTTTGCTGTGCTTTTGTTGTTAGTATTTTTTGTGGTTTTTAATTTTAGTTATAAG…
191	GGTTTTTTGAGTATAGAATTTTTTTTTTATTTTTATTTTATTTTTATTTTATTTTTATTTTGATTTTGTTTTTGGATTTGTTATGTAATTTAAGCTTTATTTTTGGGTTTGTAGTGTGTTTAGGATTTTGAGGGGTGTGGGTTTTTGAAAGTTATGCTTTTTTTTTAGCTTTATTTTTTATGTTTGTGGTTTATGTGTTGTTAGGCTAAGAAATTTTATTGCTTTTTTTTTTIAGTGTAGCATATAATTCGCTGATTGATTTTTTTTGTTTTGCGATTTTTTTGGCTATAGCTGAATGTTGCTATGGTAATTGTAATTTGTTGTGAAAGGGTTTTTAAGGAGTTTTTTGTTGTGTTTTTGTTGTTAGTATTTTTTGTGGTTTTTAATTTTAGTTATAAG…
192	GGTTTTTTGAGCATAGAATTTTTTTTTTATTTTTATTTTATTTTTATTTTATTTTTATTTTGATTTTGTTTTTGGATTTGTTATGCAATTTAAGCTTTAATTTTGGGTTTGTAGTGTGTTTAGGATTTTGAGGGGAGAGGGATTTTGAAAGCTATGCTTTTTTTTTAGCTTTATTTTTTATGTTTGTGGTTTATGTGTTGTTAGGCTAAGAAATTTTATTGCTTTTTTTTTTTAGTGTAGCAAATAATTTGCTGATTGATTTTTTTTGTTTTGCGATTTTTTTGGCTATAGCTGAATGTTGCTATGGCAATTGTAATTTGCTGTGAAAGGGTTTTTAAGGAGTTTTTTGTTGTGTTTTTGTTGTTAGTATTTTTTGTGGTTTTTAATTTTAGTTATAAG…
193	GGTTTTTTGAGCATAGAATTTTTTTTTTATTTTTATTTTATTTTTATTTTATTTTTATTTTGATTTTTTTTTTGGATTTGTTATGTAATTTAAGTTTTAATTTTGGGTTTGTAGTGTGTTTAGGATTTTGAGGGGAGAGGGATTTTGAAAGTTATGTTTTTTTTTTAGTTTTATTTTTTATGTTTGTGGTTTATGTGCTGTTAGGCTAAGAAATTCTATTGCTTTTTTTTTTTAGTGTAGCAAATAATTTGCTGATTGATTTTTTTTGTTTTGTGATTTTTTCGGTTATAGTTGAATGTTGTTATGGTGATTGTAATTTGTTGTGAAAGGGTTTTTAAGGAGTTTTTTGTTGTGTTTTTGTTGTTAGTATTTTTTGTGGTTTTTAATTTTAGCTATAAG…
194	GGTTTTTTGAGTATAGAATTTTTTTTTTATTTTTATTTTATTCTTATTTTATTTTTATTTTGATTTTITTTTTGGATTTGTTATGCAATTTAAGCTTTAATTTTGGGTTTGTAGTGTGTTCAGGATTTTGAGGGGAGAGGGATTTTGAAAGCTATGCTTTTTTTTTAGCTTTATTTTTTATGTTTGTGGTTTATGTGTTGTTAGGCTAAGAAATCTTATTGCTTTTTTTTTTIAGTGTAGCAAATAATTTGCTGATTGATTTTTTTTGTTTTGCGATTTTTTTGGCTATAGCTGAATGTTGTTATGGCAATTGTAATTTGCTGTGAAAGGGCTTTTAAGGAGTTTTTTGTTGTGTTTTTGTTGTTAGTATTTTTTGTGGTTTTTAATTTTAGTTATAAG…
195	GGTTTTTTGAGTATAGAATTTTTTTTTTATTTTTATTTTATTTTTATTTTATTTTTATTTTGATTTTGTTTTTGGATTTGTTATGTAATTTAAGTTTTAATTTTGGGTTTGTAGTGTGTTTAGGATTTTGAGGGGAGAGGGATTTTGAAAGTTATGTTTTTTTTTTAGTTTTATTTTTTATGTTTGTGGTTTATGTGTTGTTAGGTTAAGAAATTTTATTGTTTTTTTTTTTTAGTGTAGTAAACAATTTGTTGATTGATTTTTTTTGTTTTGTGATTTTTTTGGTTATAGTTGAATGTTGTTATGGTAATTGTAATTTGTTGTGAAAGGGTTTTTAAGGAGTTTTTTGTTGTGTTTTTGTTGTTAGTATTTTTTGTGGTTTTTAATTTTAGTTATAAG…
196	GGTTTTTTGAGCATAGAATTTTTTTTTTATTTTTATTTTATTTTTATTTTATTTTTATTTTGATTTTGTTTTTGGTTTTGTTTTGTAATTTATGTTTTATTTTTGGGTTTGTAGTGTGTTTAGGATTTTGATGGGTTAGGGATTTTGAAAGCTATGCTTTTTTTTTTGCTTTATTTTTTATGTTTGTGGTTTATGTGTTGTTAGGCTAAGAAATTTTATTACTTTTTTTTTTTAGTGTAGCAAATAATTAGCTGATTGATTTTTTTTGTTTTGCGATTTTTTTGGCTATAGCTGAATGTTGTTATGGTAATTGTAATTTGCTGTGAAAGGGCTTTTAAGGAGTTTTTTGTTGTGTTTTTGTTGTTAGTATTTTTTGTGGTTTTTAATTTTAGTTATAAG…
197	GGTTTTTTGAGTATAGAATTTTTTTTTTATTTTTATTTTATTTTTATTTTATTTTTATTTTGTTTTTGTTTTTGGATTTGTTTTGTATTTTAATTTTTAATTTTGGGTTTGTAGTGTGTTTAGGTTTTTGAGGGGAGAGGGTTTTTGTATGTTATGTTTTTTTTTTAGITTTGTTTTTTATGTTTGTGGTTTATGTGTTTTTAGGCTAAGAAATTTTATTGCTTTTTTTTTTTAGTGTAGCAAATAATTTGCTGATTGATTTTTTTTGTTTCGCGATTTTTTTGGTTATAGCTGAATGTTGTTATGGCAATTGTAATCTGCTGTGAAAGGGCTTTTAAGGAGTTTTTTGCTGTGCTTTTGCTGTTAGCATTTTTTGTGGTTTTTAATTTTAGTTATAAG…
198	GGTTTTTTGAGTATAGAATTTTTTTTTTATTTTCATTTTGTTTTTTTTTTATTTTTATTTTGTTTTTGTTTTTGGTTTTGTTATGTTATTTTATTTTTATTTTTTGGTTTGTTGTGTGTTTAGGATTTTGTGGGGTGTGGTATTTTGTATGTTGTGCTTTTTTTTTAGCTTTTTTTTTTATGTTTGTGGTTTATGTGTTGTTAGGTTATGTATTTTTATTGCTTTTTTTTTTTAGTGTAGTAAATAATTTGCTGATTGATTTTTTTTGTTTCGCGATTTTTTTGGCTATAGCTGAATGTTGTTATGGTAATTGTAATTTGCTGTGAAAGGGCTTTTAAGGAGTTTTTTGCTGTGCTTTTGCTGTTAGTATTTTTTGTGGTTTTTAATTTTAGTTATAAG…
199	GGTTTTTTGAGTATAGAATTTTTTTTTTATCTTTATCTTATTTTTATTTTATCTTTATTTTGATTTTGTTTTTGGATTTGTTATGCAATTTAAGCTTTATTTTTGGGTTTGTAGTGTGTTTAGGATCTTGAGGGGAGAGGGATTTTGAAAGCTATGCTTTTTTTTTAGCTTTATTTTTTATGTTTGTGGTTTATGTGTTGTTAGGCTAAGAAATTCTATTGCTTTTTTTTTTIAGTGTAGCAAATAATTTGCTGATTGATTTTTTTTGTTTTGCGATTTTTTTGGCTATAGCTGAATGTTGTTATGGTAATTGTAATCTGCTGTGAAAGGGCTTTTAAGGAGTTTTTTGTTGTGTTTTTGTTGTTAGTATTTTTTGTGGTTTTTAATTTTAGTTATAAG…
200	GGTTTTTTGAGTATAGAATTTTTTTTTTATTTTTATTTTATTTTTATTTTATTTCTATTTTGATTTTGTTTTTGGATTTGTTATGCAATTTAAGCTTTAATTTTGGGTTTGTAGTGTGTTTAGGATCTTGAGGGGAGAGGGATTTTGAAAGTTATGCTTTTTTTTIAGCTTTATTTTTTATGTTTGTGGTTTATGTGTTGTTAGGCTAAGAAATCTTATTGCTTTTTTTTTTIAGTGTAGCAAATAATTTGCTGATTGATTTTTTTTGTTTTGCGATTTTTTCGGCTATAGCTGAATGTTGCTATGGCAATTGTAATTTGCTGTGAAAGGGTTTTTAAGGAGTTTTTTGTTGTGTTTTTGTTGTTAGTATTTTTTGTGGTTTTTAATTTTAGTTATAAG…
201	GGTTTTTTGAGTATAGAATTTTTTTTTCATTTTTATTTTATTTTTATTTTATTTTTATTTTIATTTTGTTTCTGGATTTGTTATGCAATTTAAGCTTTAATTTTGGGTTTGTAGTGTGTTTAGGATCTTGAGGGGAGAGGGATTTTGTAAGCTACGCTTTTTCTTTAGCTTTATTTTTTATGTTTGTGGTTTATGTGTTGTTAGGCTAAGAAATCTTATTGCTTTTTTTTTTTAGTGTAGCAAATAATTCGCTGATTGATTTTTTTTGTTTCGCGATTTTTTCGGCTATAGCTGAATGTTGCTATGGCAATTGTAATTTGCTGTGAAAGGGCTTTTAAGGAGTTTTTTGCTGTGCTTTTGCTGTTAGCATTTTTTGTGGTTTTTAATTTTAGTTATAAG…
202	GGTTTTTTGAGTATAGAATTTTTTTTTTATTTTTATTTTATTTTTATTTTATTTTTATTTTGATTTTGTTTTTGGTTTTGTTATGTAATTTAAGCTTTAATTTTGGGTTTGTAGTGTGTTTAGGATTTTGTGGGGAGTGGGATTTTGAAAGCTATGCTTTTTTTTTATCTTTATTTTTTGTGTTTGTGGTTTATGTGTTGTTAGGCTAAGAAATTTTATTGCTTTTTTTTTTTAGTGTAGCAAATAATTCGCTGATTGATTTTTTTTGTTTIGCGATTTTTTTGGCTATAGCTGAATGTTGTTATGGTAATTGTAATTTGCTGTGAAAGGGTTTTTAAGGAGTTTTTTGTTGTGTTTTTGTTGTTAGTATTTTTTGTGGTTTTTAATTTTAGTTATAAG…
203	GGTTTTTTGAGCATAGAATTTTTTTTTIATTTTTATTTTATTCTTATTTTATTTTTATTTTGATTTTGTTTCTGGATTTGTTATGCAATTTAAGCTTTAATTTTGGGTTTGTAGTGTGTTCAGGATTTTGAGGGGAGAGGGATTTTGAAAGCTATGCTTTTTTTTTAGCTTTATTTTTTATGTTTGTGGTTTATGTGTTGTTAGGCTAAGAAATCTTATTGCTTTTTTTTTTTAGTGTAGCAAATAATTTGCTGATTGATTTTTTTTGTTTTGCGATTTTTTTGGCTATAGCTGAATGTTGTTATGGCAATTGTAATTTGCTGTGAAAGGGCTTTTAAGGAGTTTTTTGTTGTGTTTTTGTTGTTAGTATTTTTTGTGGTTTTTAATTTTAGTTATAAG…
204	GGTTTTTTGAGTATAGAATTTTTTTTTTATTTTTATTTTATTTTCATTTTATTTTTATTTTGATTTTGTTTTTGGATTTGTTATGCAATTTAAGCTTTATTTTTGGGTTTGTTGTGTGTTTAGGATCTTGAGGGGAGTGGGATTTTGAATGCTATGCTTTTTTTTTAGCTTTATTTTTTATGTTTGTGGTTTATGTGTTGTTAGGCTAAGAAATTTTATTGCTTTTTTTTTTIAGTGTAGCAAATAATTTGCTGATTGATTTTTTTTGTTTCGCGATTTTTTTGGCTATAGCTGAATGTTGCTATGGCAATTGTAATCTGCTGTGAAAGGGCTTTTAAGGAGTTTTTTGCTGTGCTTTTGCTGTTAGCATTTTTTGTGGTTTTTAATTTCAGCTATAAG…
205	GGTTTTTTGAGTATAGAATTTTTTTTTCATCTTTATTTTATTTTTATTTTATTTTTATTTTGATTTTGTTTTTGGATTTGTTATGTAATTTAAGCTTTAATTTTGGGTTTGTAGTGTGTTTAGGATTTTGAGGGGAGAGGGATTTTGAAAGCTATGCTTTTTTTTTAGCTTTATTTTTTATGTTTGTGGTTTATGTGTTGTTAGGCTAAGAAATCTTATTGCTTTTTTTTTTTAGTGTAGCAAATAATTTGCTGATTGATTTTTTTTGTTTCGTGATTTTTTTGGTTATAGCTGAATGTTGCTATGGCAATTGTAATTTGCTGTGAAAGGGCTTTTAAGGAGTTTTTTGTTGTGCTTTTGCTGTTAGTATTTTTTGTGGTTTTTAATTTTAGTTATAAG…
206	GGTTTTTTGAGTATAGAATTTTTTTTTCATCTTTATTTTATTTTTATTTTATTTTTATTTTGATTTTGTTTTTGGATTTGTTATGTAATTTAAGCTTTAATTTTGGGTTTGTAGTGTGTTTAGGATTTTGAGGGGAGAGGGATTTTGAAAGCTATGCTTTTTTTTTAGCTTTATTTTTTATGTTTGTGGTTTATGTGTTGTTAGGCTAAGAAATTTTATTGTTTTTTTTTTTTAGTGTAGCAAATAATTTGCTGATTGATTTTTTTTGTTTCGTGATTTTTTTGGTTATAGCTGAATGTTGCTATGGCAATTGTAATTTGCTGTGAAAGGGCTTTTAAGGAGTTTTTTGTTGTGCTTTTGCTGTTAGTATTTTTTGTGGTTTTTAATTTTAGTTATAAG…
207	GGTTTTTTGAGTATAGAATTTTTTTTTTATTTTTATTTTATTTTTATTTTATTTTTATTTTGATTTTGTTTTTGGATTTGTTATGTAATTTAAGTTTTAATTTTGGGTTTGTAGTGTGTTTAGGATTTTGAGGGGAGAGGGATTTTGAAAGCTATGCTTTTTTTTTAGCTTTATTTTTTATGTTTGTGGTTTATGTGTTGTTAGGCTAAGAAATTTTATTGCTTTTTTTTTTTAGTGTAGTAAATAATTTGCTGATTGATTTTTTTTGTTTTGCGATTTTTTTGGTTATAGTTGAATGTTGTTATGGTAATTGTAATTTGCTGTGAAAGGGCTTTTAAGGAGTTTTTTGCTGTGCTTTTGCTGTTAGTATTTTTTGTGGTTTTTAATTTTAGTTATAAG…
208	GGTTTTTTGAGTATAGAATTTTTTTTTTATTTTTATTTTATTTTTATTTTATTTTTATTTTGATTTTTTTTTTTGATTTGTTATGCAATTTAAGCTTTAATTTTGGGTTTGTAGTGTGTTTAGGATTTTGAGGGGAGAGGGATTTTGTAAGCTATGCTTTTTTTTTAGCTTTATCTTTTATGTTTGTGGTTTATGTGCTGTTAGGCTAAGAAATTTTATTGCTTTTTTTTTIIAGTGTAGCAAATAATTTGCTGATTGATTTTTTTTGTTTTGCGATTTTTTTGGCTATAGCTGAATGTTGCTATGGTAATTGTAATTTGTTGTGAAAGGGTTTTTAAGGAGTTTTTTGTTGTGTTTTTGTTGTTAGTATTTTTTGTGGTTTTTAATTTTAGTTATAAG…
209	GGTTTTTTGAGTATAGAATTTTTTTTTTATTTTTATTTTATTTTTATTTTATTTTTATTTTGATTTTGTTTTTGGATTTGTTATGTAATTTAAGTTTTAATTTTGGGTTTGTAGTGTGTTTAGGATTTTGAGGGGAGAGGGATTTTGAAAGTTATGTTTTTTTTTTAGTTTTATTTTTTATGTTTGTGTTTTATGTGTTGTTAGGTTAAGAAATTTTATTGTTTTTTTTTTTTAGTGTAGTAAATAATTTGTTGATTGATTTTTTTTGTTTTGTGATTTTTTTGGTTATAGTTGAATGTTGTTATGGTAATTGTAATTTGTTGTGAAAGGGTTTTTAAGGAGTTTTTTGTTGTGTTTTTGTTGTTAGTATTTTTTGTGGTTTTTAATTTTAGTTATAAG…
210	GGTTTTTTGAGTATAGAATTTTTTTTTTATTTTTACTTTATTTTTATCTTATTCTTATTTTGATTTTGTTTTTGGATTTGTTATGTAATTTAAGCTTTAATTTTTGGTTTGTAGTGTGTTTAGGATTTTGAGGGGAGTGGGATTTTGAAAGTTATGTTTTTTTTTTAGTTTTATTTTTTATGTTTGTGGTTTATGTGTTGTTAGGTTAAGATATTTTATTGTTTTTTTTTTTTAGTGTAGCAAATAATTCGCTGATTGATTTTTTTTGTTTTGCGATTTTTTCGGCTATAGTTGAATGTTGTTATGGTAATTGTAATTTGCTGTGAAAGGGCTTTTAAGGAGTTTTTTGCTGTGCTTTTGCTGTTAGTATTTTTTGTGGTTTTTAATTTTAGTTATAAG…
211	GGTTTTTTGAGTATAGAATTTTTTTTTTATTTTCATTTTGTTTTTTTTTTATTTTTATTTTGATTTTGTTTTTGGTTTTGTTATGTAATTTAAGCTTTAATTTTGGTTTTGTTGTGTGTTTAGGATTTTGTGGGGTGTGGGATTTTGAAAGCTATGCTTTTTTTTTAGCTTTATTTTTTATGTTTTTGGTTTATGTGTTGTTAGGCTAAGATATTTTATTGCTTTTTTTTTTTAGTGTAGCAAATAATTTGCTGATTGATTTTTTTTGTTTCGCGATTTTTTTGGCTATAGCTGAATGTTGTTATGGTAATTGTAATTTGCTGTGAAAGGGCTTTTAAGGAGTTTTTTGCTGTGCTTTTGCTGTTAGTATTTTTTGTGGTTTTTAATTTTAGTTATAAG…
212	GGTTTTTTGAGCATAGAATTTTTTTTTTATTTTTATTTCATTTTTATTTTATTTTTATTTTGATTTTGTTTTTGGATTTGTTATGCAATTTAAGCTTTAATTTTGGGTTTGTAGTGTGTTTAGGATCTTGAGGGGAGAGGGATTTTGAAAGCCATGCTTTTTTTTTGGCTTTATTTTTTATGTTTGTGGTTTATGTGTTGTTAGGCTAAGAAATTTTATTGCTTTTTTTTTTTAGTGTAGCAAATAATTTGTTGATTGATTTTTTTTGTTTTGTGATTTTTTTGGTTATAGTTGAATGTTGTTATGGTAATTGTAATTTGTTGTGAAAGGGTTTTTAAGGAGTTTTTTGTTGTGTTTTTGCTGTTAGTATTTTTTGTGGTTTTTAATTTTAGCTATAAG…
213	GGTTTTTTGAGTATAGAATTTTTTTTTTATCTTTATTTTATTTTTATTTTATTTCTATTTTGATTTTGTTTTTGGATTTGTTATGCAATTTAAGCTTTAATTTTGGGTTTGTAGTGTGTTTAGGATCTTGAGGGGAGAGGGATTTTGAAAGCTATGCTTTTTTTTTAGCTTTATTTTTTATGTTTGTGGTTTATGTGTTGTTAGGCTAAGAAATCTTATTGCTCTTTTTTCTTAGTGTAGCAAATAATTTGCTGATTGATTTTTTTTGTTTCGCGATTTTTTTGGCTATAGCTGAATGTTGCTATGGCAATTGTAATCTGCTGTGAAAGGGCTTTTAAGGAGTTTTTTGCTGTGCTTTTGCTGTTAGCATCTTTTGTGGTTTTTAATCTTAGCTATAAG…
214	GGTTTTTTGAGTATAGAATTTTTTTTTTATTTTTATTTTATTTTTATTTTATTTTTATTTTGATTTTGTTTTTGGATTTGTTATGTAATTTAAGTTTTAATTTTGGGTTTGTAGTGTGTTTAGGATTTTGAGGGGAGAGGGATTTTGAAAGTTATGTTTTTTTTTTAGTTTTATTTTTTATGTTTGTGGTTTATGTGCTGTTAGGTTAAGAAATTTTATTGITTTTTTTTTTTAGTGTAGTAAATAATTTGTTGATTGATTTTTTTTGTTTTGTGATTTTTTTGGTTATAGTTGAATGTTGTTATGGTAATTGTAATTTGTTGTGAAAGGGTTTTTAAGGAGTTTTTTGTTGTGTTTTTGTTGTTAGTATTTTTTGTGGTTTTTAATTTTAGTTATAAG…
215	GGTTTTTTGAGCATAGAATTTTTTTTTTATTTTTATTTTATCTTTATTTTATTTTTATTTTGTTTTTGTTTTTGGTTTTGTTATGTAATTTAAGTTTTATTTTTGGGTTTGTAGTGTGTTTAGGTTTTTGAGGGGAGAGGGATTTTGAATGCTATGCTTTTTTTTTAGCTTTCTTTTTTATGTTTGTGGTTTATGTGCTGTTAGGCTAAGAAATTTTATTGCTTTTTTTTTTTAGTGTAGCAAATAATTTGCTGATTGATTTTTTTTGTTTCGCGATTTTTTTGGCTATAGCTGAATGTTGTTATGGTAATTGTAATCTGCTGTGAAAGGGCTTTTAAGGAGTTTTTTGTTGTGTTTTTGTTGTTAGTATTTTTTGTGGTTTTTAATTTTAGTTATAAG…
216	GGTTTTTTGAGTATAGAATTTTTTTTTTATTTTTATTTTATTTTTATTTTATTTTTATTTTGATTTTGTTTTTGGTTTTGTTATGTAATTTATGTTTTATTTTTGGGTTTGTAGTGTGTTTAGGATTTTGTGGGGAGTGGGATTTTGAATGTTATGTTTTTTTTTTATTTTTATTTTTTATGTTTGTGGTTTATGTGTTGTTAGGTTAAGAAATTTTATTGITTTTTTTTTTTAGTGTAGTAAATAATTCGTTGATTGATTTTTTTTGTTTTGTGATTTTTTTGGCTATAGCTGAATGTTGTTATGGTAATTGTAATTTGTTGTGAAAGGGTTTTTAAGGAGTTTTTTGTTGTGTTTTTGTTGTTAGTATTTTTTGTGGTTTTTAATTTTAGTTATAAG…
217	GGTTTTTTGAGCATAGAATTTTTTTTTTATTTTTATTTTATTTTTATTTTATTTTTATTTTGATTTTGTTTTTGGATTTGTTATGCAATTTAAGTTTTAATTTTGGGTTTGTAGTGTGTTTAGGATTTTGTGGGGAGAGGGATTTTGAAAGCTATGCTTTTTTTTTAGCTTTATTTTTTATGTTTGTGGTTTATGTGTTGTTAGGCTAAGAAATCTTATTGATTTTTTTTTTTAGTGTAGCAAATAATTCGCTGATTGATTTTTTTTGTTTIGCGATTTTTTTGGCTATAGCTGAATGTTGCTATGGCAATTGTAATCTGCTGTGAAAGGGCTTTTAAGGAGTTTTTTGCTGTGCTTTTGTTGTTAGTATTTTTTGTGGTTTTTAATTTTAGTTATAAG…
218	GGTTTTTTGAGTATAGAATTTTTTTTTTATTTTTATTTTATTTTCATTTTATTTTTATTTTGATTTTGTTTTTGGTTTTGTTATGCAATTTAAGCTTTAATTTTGGGTTTGTAGTGTGTTTAGGATCTTGAGGGGAGTGGGATTTTGAAAGCTATGCTTTTTTTTTAGCTTTATTTTTTATGTTTGTGGTTTATGTGTTGTTAGGCTAAGAAATTTTATTGCTTTTTTTTTTTAGTGTAGCAAATAATTTGCTGATTGATTTTTTTTGTTTCGCGATTTTTTTGGCTATAGCTGAATGTTGCTATGGCAATTGTAATCTGCTGTGAAAGGGCTTTTAAGGAGTTTTTTGCTGTGCTTTTGCTGTTAGCATTTTTTGTGGTTTTTAATTTAAGCTATAAG…
219	GGTTTTTTGAGTATAGAATTTTTTTTTTATTTTTATTTTATTCTTATTTTATTTTTATTTTTATTTTGTTTCTGGATTTGTTATGCAATTTAAGCTTTAATTTTGGGTTTGTAGTGTGTTCAGGATTTTGAGGGGAGAGGGATTTTGAAAGCTATGCTTTTTTTTTAGCTTTATTTTTTATGTTTGTGGTTTATGTGTTGTTAGGCTAAGAAATCTTATTGCTTTTTTTTTTTAGTGTAGCAAATAATTTGCTGATTGATTTTTTTTGTTTTGCGATTTTTTTGGCTATAGCTGAATGTTGTTATGGCAATTGTAATTTGCTGTGAAAGGGCTTTTAAGGAGTTTTTTGTTGTGTTTTTGTTGTTAGTATTTTTTGTGGTTTTTAATTTTAGTTATAAG…
220	GGTTTTTTGAGCATAGAATTTTTTTTTTATTTTTATCTTATCTTTATCTTATTTTTATTTIGATTTTGTTTTTGGATTTGTTATGCAATTTAAGCTTTAATTTTGGGTTTGTAGTGTGTTTAGGATCTTGAGGGGAGAGGGATTTTGAAAGCTACGCTTTTTTTTTAGCTTTATTCTTTATGTTTGTGGTTTATGTGCTGTTAGGCTAAGAAATTTTATTGCTTTTTTTTTTTAGTGTAGCAAATAATTCGCTGATTGATTTTTTTTGTTTCGCGATTTTTTTGGCTATAGCTGAATGTTGCTATGGCAATTGTAATTTGCTGTGAAAGGGCTTTTAAGGAGTTTTTTGCTGTGCTTTTGCTGTTAGCATTTTTTGTGGTTTTTAATTTTAGTTATAAG…
221	GGTTTTTTGAGTATAGAATTTTTTTTTTATTTTTATTTTACTTTTATTTTATTTTTATTTTGATTTTGTTTTTGGATTTGTTATGTAATTTAAGTTTTAATTTTGGGTTTGTAGTGTGTTTAGGATTTTGAGGGGAGAGGGATTTTGAAAGCTATGCTTTTTTTTTAGCTTTATTTTTTATGTTTGTGGTTTATGTGTTGTTAGGCTAAGAAATTTTATTGCTTTTTTTTTTIAGTGTAGCAAATAATTTGCTGATTGATTTTTTTTGTTTTGCGATTTTTTTGGCTATAGCTGAATGTTGTTATGGTAATTGTAATTTGCTGTGAAAGGGCTTTTAAGGAGTTTTTTGTTGTGTTTTTGTTGTTAGTATTTTTTGTGGTTTTTAATTTTAGTTATAAG…
222	GGTTTTTTGAGTATAGAATTTTTTTTTTATTTTTATTTTATTTTTATCTTATCTTTATTTIGATTTTGTTTTTGGATTTGTTATGCAATTTAAGCTTTAATTTTGGGTTTGTAGTGTGTTTAGGATCTTGAGGGGAGAGGGCTTTTGAAAGCTATGCTTTTTTTTTAGCTTTATTTTTTATGTTTGTGGTTTATGTGTTGTTAGGCTAAGAAATTTTATTGCTTTTTTTTTTTAGTGTAGCAAATAATTCGCTGATTGATTTTTTTTGTTTCGCGATTTTTTCGGCTATAGCTGAATGTTGCTATGGCAATTGTAATCTGCTGTGAAAGGGCTTTTAAGGAGTTTTTTGCTGTGCTTTTGCTGTTAGCATTTTTTGTGGTTTTTAATTTTAGCTATAAG…
223	GGTTTTTTGAGTATAGAATTTTTTTTTTATCTTTATTTTATTTTTATTTTATTTTTATTTCGATTTTGTTTTTGGTTTTGTTATGTATTTTAAGCTTTAATTTTGTGTTTGTAGTGTGTTTAGGATTTTGAGGGGAGAGGGATTTTGAAAGCTATGCTTTTTTTTTAGCTTTATTTTTTATGTTTGTGGTTTATGTGCTGTTAGGCTAAGAAATCTTATTGCTTTTTTTTTTTAGTGTAGCAAATAATTTGCTGATTGATTTTTTTTGTTTIGCGATTTTTTTGGCTATAGCTGAATGTTGCTATGGCAATTGTAATCTGCTGTGAAAGGGCTTTTAAGGAGTTTTTTGCTGTGCTTTTGCTGTTAGTATTTTTTGTGGTTTTTAATTTTAGTTATAAG…
224	GGTTTTTTGAGCATAGAATTTTTTTTTTATTTTTATTTTATTTTTATTTTATTTTTATTTTGATTTTGTTTTTGGATTTGTTATGTAATTTAAGTTTTATTTTTGGGTTTGTAGTGTGTTTAGGATTTTGAGGGGAGAGGGATTTTGAAAGCTATGCTTTTTTTTTAGCTTTATTTTTTATGTTTGTGGTTTATGTGTTGTTAGGCTAAGAAATTTTATTGCTTTTTTTTTTTAGTGTAGCAAATAATTCGCTGATTGATTTTTTTTGTTTTGCGATTTTTTTGGCTATAGCTGAATGTTGCTATGGCAATTGTAATTTGCTGTGAAAGGGCTTTTAAGGAGTTTTTTGCTGTGCTTTTGCTGTTAGTATTTTTTGTGGTTTTTAATTTTAGTTATAAG…
225	GGTTTTTTGAGTATAGAATTTTTTTTTTATTTTTATTTCATTTTTATTTTATTTTTATTTTGTTTTTGTTTTTGGATTTGTTATGCAATTTAATCTTTATTTTTGGGTTTGTAGTGTGTTTAGGATCTTGAGGGGAGAGGGTTTTTGAAAGCTACGCTTTTTTTTTAGCTTTATTTTTTATGTTTGTGGTTTATGTGTTGTTAGGGTAAGTAATCTTATTGCTTTTTTTTTTTAGTGTAGCAAATTATTCGCTGATTGATTTTTTTTGTTTCGCGATTTTTTTGGCTATAGCTGAATGTTGTTATGGTAATTGTAATTTGCTGTGAAAGGGCTTTTAAGGAGTTTTTTGCTGTGCTTTTGCTGTTAGTATTTTTTGTGGTTTTTAATTTTAGTTATAAG…
226	GGTTTTTTGAGTATAGAATTTTTTTTTTATCTTTATCTTATTTTTATTTTATCTTTATTTTGTTTTTGTTTTTGGATTTGTTATGCAATTTAAGCTTTAATTTTGGGTTTGTAGTGTGTTTAGGATCTTGAGGGGAGAGGGATTTTGAAAGCTATGCTTTTTTTTTAGCTTTATTTTTTATGTTTGTGGTTTATGTGTTGTTAGGCTAAGAAATTCTATTGCTTTTTTTTTTIAGTGTAGCAAATAATTTGCTGATTGATTTTTTTTGTTTTGCGATTTTTTTGGCTATAGCTGAATGTTGTTATGGTAATTGTAATCTGCTGTGAAAGGGCTTTTAAGGAGTTTTTTGTTGTGTTTTTGTTGTTAGTATTTTTIGTGGTTTTTAATTTTAGTTATAAG…
227	GGTTTTTTGAGTATAGAATTTTTTTTTTATTTTTATTTTATTTTTATTTTATTTTTATTTTGATTTTGTTTTTGGATTTGTTATGCAATTTAAGCTTTAATTTTGGGTTTGTAGTGTGTTTAGGATCTTGAGGGGAGAGGGATTTTGAAAGCTACGCTTTTTTTTTAGCTTTATTTTTTATGTTTGTGGTTTATGTGTTGTTAGGCTAAGAAATTTTATTGCTTTTTTTTTTTAGTGTAGCAAATAATTTGCTGATTGATTTTTTTTGTTTCGCGATTTTTTTGGCTATAGCTGAATGTTGTTATGGTAATTGTAATTTGCTGTGAAAGGGCTTTTAAGGAGTTTTTTGTTGTGTTTTTGTTGTTAGTATTTTTTGTGGTTTTTAATTTTAGTTATAAG…
228	GGTTTTTTGAGCATAGAATTTTTTTTTTATTTTTATTTTATTTTTATTTTATTTTTATTTTGATTTTGTTTTTGGATTTGTTATGCAATTTAAGTTTTAATTTTGGGTTTGTAGTGTGTTTAGGATTTTGAGGGGAGAGGGATTTTGAAAGCTATGCTTTTTCTTTAGCTTTATTTTTTATGTTTGTGGTTTATGTGTTGTTAGGCTAAGAAATTTTATTGCTCTTTTTTCTTAGTGTAGCAAATAATTTGCTGATTGATTTTTTTTGTTTCGCGATTTTTTTGGCTATAGCTGAATGTTGCTATGGCAATTGTAATTTGCTGTGAAAGGGCTTTTAAGGAGTTTTTTGTTGTGTTTTTGTTGTTAGTATTTTTTGTGGTTTTTAATTTTAGTTATAAG…
229	GGTTTTTTGAGTATAGAATTTTTTTTTTATTTTTATTTTATTTTTATTTTATTTTTATTTTGTTTTTTTTTTTGGTTTTGTTTTTCAATTTAAGTTTTTTTTTTGGGTTTGTAGTGTGTTTCGGTTTTTGCGGGGATAGGGATTTTGAAAGCTATGATTTTTTTTTAGTTTTATTTTTTCTGTTTITGGTTTATGTGTTGTTAGCCTAAGAAATTTTATTGCTTTTTTTTTTTAGTGTAGCAAATAATTCGCTGATTGATTTTTTTTGTTTCGCGATTTTTTTGGCTATAGCTGAATGTTGCTATGGCAATTGTAATTTGCTGTGAAAGGGCTTTTAAGGAGTTTTTTGCTGTGCTTTTGTTGTTAGTATTTTTTGTGGTTTTTAATTTTAGTTATAAG…
230	GGTTTTTTGAGCATAGAATTTTTTTTTTATTTTTATTTTATTTTTATTTTATTTTTATTTTGATTTTGTTTTTGGATTTGTTATGCAATTTAAGCTTTAATTTTGGGTTTGTAGTGTGTTTAGGATTTTGAGGGGAGAGGGATTTTGAAAGCTACGCTTTTTTTTTAGCTTTATTTTTTATGTTTGTGGTTTATGTGTTGTTAGGCTAAGAAATTTTATTGCTTTTTTTTTTTAGTGTAGCAAATAATTTGCTGATTGATTTTTTTTGTTTTGCGATTTTTTCGGCTATAGCTGAATGTTGCTATGGCAATTGTAATTTGCTGTGAAAGGGCTTTTAAGGAGTTTTTTGCTGTGCTTTTGCTGTTAGTATTTTTTGTGGTTTTTAATTTTAGTTATAAG…
231	GGTTTTTTGAGTATAGAATTTTTTTTTTATTTTTATTTTATTTTTATTTTATTTTTATTTTGATTTTGTTTTTGGATTTGTTATGTAATTTAAGTTTTATTTTTGGTTTTGTAGTGTGTTTAGGATTTTGAGGGGAGTGGGATTTTGAAAGTTATGTTTTTTTTTTAGTTTTATTTTTTATGTTTGTGGTTTATGTGCTGTTAGGCTAAGAAATTTTATTGCTTTTTTTTTTTAGTGTAGCAAATAATTCGCTGATTGATTTTTTTTGTTTTGCGATTTTTTTGGCTATAGCTGAATGTTGCTATGGTAATTGTAATTTGTTGTGAAAGGGTTTTTAAGGAGTTTTTTGTTGTGTTTTTGTTGTTAGTATTTTTTGTGGTTTTTAATTTTAGTTATAAG…
232	GGTTTTTTGAGTATAGAATTTTTTTTTTATTTTTATTTTATTTTTATTTTATTTTTATTTTGTTTTTGTTTTTGTTTTTGTTTTGTATTTTTTTTTTTATTTTTGGGTTTGTAGTGTGTTTAGGGTTTTGTGGGGTGTGGIATTTTGAAAGCTTTGCTTTTTTTTIAGTTTTATTTTTTATGTTTGTGGTTTATGTGTTGTTAGGTTAATAAATTTTATTGCTTTTTTTTTTTAGTGTAGCAAATAATTTGCTGATTGATTTTTTTTGTTTTGCGATTTTTTTGGCTATAGCTGAATGTTGCTATGGCAATTGTAATTTGCTGTGAAAGGGTTTTTAAGGAGTTTTTTGTTGTGTTTTTGTTGTTAGTATTTTTTGTGGTTTTTAATTTTAGTTATAAG…
233	GGTTTTTTGAGTATAGAATTTTTTTTTTATTTTTATTTTATTTTTATTTTATTTTTATTTTGATTTTGTTTTTGGATTTGTTATGCAATTTAAGCTTTAATTTTGGGTGTGTAGTGTGTTTTGGATTTTGAGGGGAGCGGGCTTTTGACAGCTCTGCTTTTTTTTTCTCTTTCTTTTTTCTGTTTGTGGTTTATGTGTTGTTCGGCTCAGAAATCTTATTTCTTTTTTTTTTTAGTGTAGCAAATAATTCGCTGATTGATTTTTTTTGTTTIGCGATTTTTTTGGCTATAGCTGAATGTTGTTATGGTAATTGTAATTTGTTGTGAAAGGGTTTTTAAGGAGTTTTTTGTTGTGTTTTTGTTGTTAGTATTTTTTGTGGTTTTTAATTTTAGTTATAAG…
234	GGTTTTTTGAGTATAGAATTTTTTTTTTATTTTTATTTTATTTTTATTTTATTTTTATTTTGATTTTGTTTTTGGATTTGTTATGTAATTTAAGTTTTAATTTTGGGTTTGTAGTGTGTTTAGGATTTTGAGGGGAGAGGGATTTTGAAAGCTATGCTTTTTTTTIAGCTTTATTTTTTATGTTTGTGGTTTATGTGTTGTTAGGCTAAGAAATCTTATTGCTCTTTTTTTTTAGTGTAGCAAATAATTTGCTGATTGATTTTTTTTGTTTTGTGATTTTTTTGGTTATAGTTGAATGTTGTTATGGTAATTGTAATTTGTTGTGAAAGGGTTTTTAAGGAGTTTTTTGTTGTGTTTTTGTTGTTAGTATTTTTTGTGGTTTTTAATTTTAGCTATAAG…
235	GGTTTTTTGAGCATAGAATTTTTTTTTTATTTTTATTTTATTTTTATTTTATTTTTATTTTTATTTTGTTTCTGGATTTGTTATGTAATTTAAGTTTTAATTTTGGGTTTGTAGTGTGTTTAGGATTTTGAGGGGAGAGGGATTTTGAAAGCTATGCTTTTTTTTTAGCTTTATTTTTTATGTTTGTGGTTTATGTGTTGTTAGGCTAAGAAATTTTATTGCTTTTTTTTTTTAGTGTAGCAAATAATTTGCTGATTGATTTTTTTTGTTTTGCGATTTTTTTGGCTATAGCTGAATGTTGTTATGGTAATTGTAATTTGTTGTGAAAGGGTTTTTAAGGAGTTTTTTGTTGTGTTTTTGTTGTTAGCATTTTTTGTGGTTTTTAATTTTAGTTATAAG…
236	GGTTTTTTGAGTATAGAATTTTTTTTTTATTTTTATTTTATTTTTATTTTATTTTTATTTTGATTTTGTTTTTGGATTTGTTATGTAATTTAAGCTTTATTTTTGGGTTTGTAGTGTGTTTAGGATCTTGAGGGGAGTGGGTTTTTGAAAGCTATGCTTTTTTTTTAGCTTTATTTTTTATGTTTGTGGTTTATGTGCTGTTAGGTTAAGAAATTTTATTGCTTTTTTTTTTTAGTGTAGCAAATAATTTGCTGATTGATTTTTTTTGTTTCGCGATTTTTTCGGCTATAGCTGAATGTTGCTATGGCAATTGTAATTTGCTGTGAAAGGGCTTTTAAGGAGTTTTTTGCTGTGCTTTTGCTGTTAGCATCTTTTGTGGTTTTTAATCTTAGCTATAAG…
237	GGTTTTTTGAGTATAGAATTTTTTTTTTATTTTTATTTTATTTTTATTTTATTTTTATTTTGATTTTGTTTTTGGTTTTGTTATGCTATTTAAGCTTTATTTTTGGGTTTGTAGTGTGTTTAGGATTTTGAGGGGAGTGGGATTTTGAAAGTTATGCTTTTTTTTTTGCTTTATTTTTTATGTTTGTGGTTTATGTGCTGTTAGGCTAAGAAATCTTATTGCTTTTTCTTCTTAGTGTAGCAAATAATTCGCTGATTGATTTTTTTTGTTTCGCGATTTTTTIGGCTATAGCTGAATGTTGTTATGGTAATTGTAATTTGCTGTGAAAGGGCTTTTAAGGAGTTTTTTGCTGTGCTTTTGCTGTTAGTATTTTTTGTGGTTTTTAATTTTAGTTATAAG…
238	GGTTTTTIGAGTATAGAATTTTTTTTTTATTTTTATTTTATTTTTATTTTATTTTTATTTTGATTTTGTTTTTGGATTTGTTATGTAATTTAAGTTTTAATTTTGGGTTTGTAGTGTGTTTAGGATTTTGAGGGGAGAGGGATTTTGAAAGTTATGTTTTTTTTTTAGTTTTATTTTTTGTGTTTGTGGTTTATGTGTTGTTAGGTTAAGAAATTTTATTGTTTTTTTTTTTTAGTGTAGTAAATAATTCGTTGATTGATTTTTTTTGTTTTGTGATTTTTTTGGTTATAGTTGAATGTTGTTATGGTAATTGTAATTTGTTGTGAAAGGGCTTTTAAGGAGTTTTTTGTTGTGCTTTTGCTGTTAGTATTTTTTGTGGTTTTTAATTTTAGTTATAAG…
239	GGTTTTTTGAGTATAGAATTTTTTTTTTATTTTTATCTTATTTTTATCTTATTTTTATTTTGTTTTTGTTTTTGGTTTTGTTATGTAATTTTAGTTTTATTTTTGGGTTTGTTGTGTGTTTAGGGTTTTGTGTGGTGTGGGTTTTTGAATGCTATGCTTTTTCTTTAGCTTTATTTTTTGTGTTTGTGGTTTATGTGTTGTTAGGCTAAGAAATCTTATTGCCTTTTTTTCTTAGTGTAGCAAATAATTTGCTGATTGATTTTTTTTGTTTCGCGATTTTTTCGGCTATAGCTGAATGTTGCTATGGCAATTGTAATTTGCTGTGAAAGGGCTTTTAAGGAGTTTTTTGCTGTGCTTTTGTTGTTAGTATTTTTTGTGGTTTTTAATTTTAGTTATAAG…
240	GGTTTTTTGAGCATAGAATTTTTTTTTTATCTTTATCTTATTTTTATTTTATCTTTATTTTGATTTTGTTTTTGGATTTGTTATGCAATTTAAGCTTTAATTTTGGGTTTGTAGTGTGTTTAGGATCTTGAGGGGAGAGGGATTTTGAAAGCTATGCTTTTTTTTTAGCTTTATTTTTTATGTTTGTGGTTTATGTGTTGTTAGGCTAAGAAATTCTATTGCTTTTTTTTTTIAGTGTAGCAAATAATTTGCTGATTGATTTTTTTTGTTTTGCGATTTTTTTGGCTATAGCTGAATGTTGTTATGGTAATTGTAATCTGCTGTGAAAGGGCTTTTAAGGAGTTTTTTGTTGTGTTTTTGTTGTTAGTATTTTTTGTGGTTTTTAATTTTAGTTATAAG…
241	GGTTTTTTGAGTATAGAATTTTTTTTTTATTTTTATTTTATTTTTATTTTATTTTTATTTTGATTTTGTTTTTGGATTTGTTATGCAATTTAAGCTTTAATTTTGGGTTTGTAGTGTGTTTAGGATTTTGAGGGGAGAGGGATTTTGAAAGCTATGCTTTTTTTTTAGCTTTATTTTTTATGTTTGTGGTTTATGTGTTGTTAGGCTAAGAAATTTTATTGCTCTTTTTTTTTAGTGTAGCAAATAATTTGCTGATTGATTTTTTTTGTTTTGCGATTTTTTTGGCTATAGTTGAATGTTGCTATGGCAATTGTAATTTGCTGTGAAAGGGCTTTTAAGGAGTTTTTTGCTGTGCTTTTGCTGTTAGCATTTTTTGTGGTTTTTAATTTTAGCTATAAG…
242	GGTTTTTTGAGCATAGAATTTTTTTTTTATTTTTATTTTATTTTTATTTTACTTTTATTTTGATTTTGTTTTTGGATTTGTTATGCAATTTAAGCTTTAATTTTGGGTTTGTAGTGTGTTCAGGITTTTGAGGGGAGAGGGATTTTGAAAGCTATGCTTTTTTTTTAGCTTTATTTTTTATGTTTGTGGTTTATGTGCTGTTAGGCTAAGAAATCTTATTGCTTTTTTTTTTTAGTGTAGCAAATAATTTGCTGATTGATTTTTTTTGTTTCGCGATTTTTTTGGCTATAGCTGAATGTTGCTATGGCAATTGTAATTTGCTGTGAAAGGGCTTTTAAGGAGTTTTTTGTTGTGTTTTTGTTGTTAGTATTTTTTGTGGTTTTTAATTTTAGTTATAAG…
243	GGTTTTTTGAGTATAGAATTTTTTTTTTATTTTTATTTTATTTTTATTTTATTTTTATTTTGATTTTGTTTTTTGTTTTGTTATGCAATTTATGCTTTAATTTTGGGTTTGTAGTGTGTTTAGGITTTTGTGGGGTTTGGGTTTTTGAATGCTATGCTTTTTTTTTAGCTTTATTTTTTATGTTTGTGGTTTATGTGTTGTTAGGCTAAGAAATCTTATTGCTTTTTTTTCTTAGTGTAGCAAATAATTCGCTGATTGATTTTTTTTGTTTCGCGATTTTTTTGGCTATAGCTGAATGTTGCTATGGCAATTGTAATCTGCTGTGAAAGGGCTTTTAAGGAGTTTTTTGCTGTGCTTTTGTTGTTAGTATTTTTTGTGGTTTTTAATTTTAGTTATAAG…
244	GGTTTTTTGAGCATAGAATTTTTTTTTTATTTTTATTTTATTTTTATTTTATTTTTATTTTGATTTTTTTTTTGGATTTGTTATGTAATTTAAGTTTTAATTTTGGGTTTGTAGTGTGTTTAGGATTTTGAGGGGAGAGGGATTTTGAAAGTTATGTTTTTTTTTTAGTTTTATTTTTTATGTTTGTGGTTTATGTGTTGTTAGGCTAAGAAATTTTATTGITTTTTTTTTTTAGTGTAGTAAATAATTTGTTGATTGATTTTTTTTGTTTTGTGATTTTTTTGGTTATAGTTGAATGTTGTTATGGTAATTGTAATTTGTTGTGAAAGGGTTTTTAAGGAGTTTTTTGTTGTGTTTTTGTTGTTAGTATTTTTTGTGGTTTTTAATTTTAGCTATAAG…
245	GGTTTTTTGAGTATAGAATTTTTTTTTTATTTTTATTTTATTTTTATTTTATTTTTATTTTGATTTTTTTTTTGGATTTGTTATGTAATTTAAGCTTTAATTTTGGGTTTGTAGTGTGTTTAGGACTTTGAGGGGAGAGGGATTTTGAAAGTTATGCTTTTTTTTTAGCTTTATTTTTTATGTTTGTGGTTTATGTGTTGTTAGGCTAAGAAATTTTATTGCTTTTTTTTTTTAGTGTAGTAAATAATTTGTTGATTGATTTTTTTTGTTTTGTGATTTTTTTGGTTATAGTTGAATGTTGTTATGGTAATTGTAATTTGTTGTGAAAGGGTTTTTAAGGAGTTTTTTGTTGTGTTTTTGTTGTTAGTATTTTTTGTGGTTTTTAATTTTAGTTATAAG…
246	GGTTTTTTGAGTATAGAATTTTTTTTTTATTTTTATTTTATTCTTATTTTATTTTTATTTTGATTTTGTTTCTGGATTTGTTATGCAATTTAAGCTTTAATTTTGGGTTTTTAGTGTGTTCAGGATTTTGTGGGGAGAGGGATTTTGAAAGCTATGCTTTTTTTTTAGCTTTATTTTTTATGTTTGTGGTTTATGTGTTGTTAGGCTAAGTAATCTTATTGCTTTTTTTTTTTAGTGTAGCAAATAATTTGCTGATTGATTTTTTTTGTTTTGCGATTTTTTTGGCTATAGCTGAATGTTGTTATGGCAATTGTAATTTGCTGTGAAAGGGCTTTTAAGGAGTTTTTTGTTGTGTTTTTGTTGTTAGTATTTTTTGTGGTTTTTAATTTTAGTTATAAG…
247	GGTTTTTTGAGCATAGAATTTTTTTTTTATTTTTATTTTATTTTTATTTTATTTTTATTTTGATTTTGTTTTTGGATTTGTTATGCAATTTAAGTTTTAATTTTGGGTTTGTAGTGTGTTTAGGATTTTGAGGGGAGAGGGATTTTGAAAGCTATGCTTTTTTTTTAGCTTTATTTTTTATGTTTGTGGTTTATGTGCTGTTAGGCTAAGAAATTTTATTGCTTTTTCTTTTTAGTGTAGCAAATAATTCGCTGATTGATTTTTTTTGTTTCGCGATCTTTTCGGCTATAGCTGAATGTTGCTATGGCAACTGTAATCTGCTGTGAAAGGGCTTTTAAGGAGTTTTTTGCTGTGCTTTTGCTGTTAGTATTTTTTGTGGTTTTTAATTTTAGTTATAAG…
248	GGTTTTTTGAGTATAGAATTTTTTTTTTATTTTTATTTTATTTTTATTTTATTTTTATTTTGTTTTTGTTTTTTGATTTGTTATGTAATTTAAGCTTTATTTTTGGGTTTGTAGTGTGTTTAGGATTTTGTGGGGAGAGGGATTTTGAAAGTTATGCTTTTTTTTTAGTTTTATTTTTTATGTTTGTGGTTTTTGTGTTGTTAGGCTAAGAAATTTTTTTGCTTTTTTTTTTIAGTGTAGCAAATAATTTGCTGATTGATTTTTTTTGTTTTGCGATTTTTTTGGCTATAGCTGAATGTTGTTATGGTAATTGTAATCTGCTGTGAAAGGGCTTTTAAGGAGTTTTTTGCTGTGCTTTTGCTGTTAGTATTTTTTGTGGTTTTTAATTTTAGTTATAAG…
249	GGTTTTTTGAGTATAGAATTTTTTTTTTATTTTTATTTTATTTTTATTTTATTTTTATTTTGATTTTGTTTTTGGATTTGTTATGCAATTTAAGCTTTAATTTTGGGTTTGTAGTGTGTTCAGGITTTTGTGGGGAGTGGGATTTTGAAAGCTCTGCTTTTTTTTTAGCTTTATTTTTTATGTTTGTGGTTTATGTGTTGTTAGGCTAAGAAATTTTATTGCTTTTTTTTTTTAGTGTAGCAAATAATTTGCTGATTGATTTTTTTTGTTTTGCGATTTTTTTGGCTATAGCTGAATGTTGTTGTGGTAATTGTAATTTGCTGTGAAAGGGCTTTTAAGGAGTTTTTTGTTGTGCTTTTGTTGTTAGTATTTTTTGTGGTTTTTAATTTTAGTTATAAG…
250	GGTTTTTTGAGTATAGAATTTTTTTTTTATTTTTATTTTATTTTTATTTTATTTTTATTTTGATTTTGTTTTTGGATTTGTTATGCAATTTAAGCTTTAATTTTGGGTTTGTTGTGTGTTTAGGTTTTTGAGGGGTGAGGGATTTTGAAAGCTATGCTTTTTTTTTAGTTTTATCTTTTATGTTTGTGGTTTATGTGCTGTTAGGCTAAGAAATTTTATTGCTTTTTTTTTTIAGTGTAGCAAATAATTTGCTGATTGATTTTTTTTGTTTTGCGATTTTTTTGGCTATAGCTGAATGTTGCTATGGTAATTGTAATTTGTTGTGAAAGGGTTTTTAAGGAGTTTTTTGTTGTGTTTTTGTTGTTAGTATTTTTTGTGGTTTTTAATTTTAGTTATAAG…
251	GGTTTTTTGAGCATAGAATTTTTTTTTTATTTTTATTTTATTTTTATTTTATTTTTATTTTTATTTTGTTTTTGGATTTGTTATGTAATTTAAGTTTTAATTTTGGGTTTGTAGTGTGTTTAGGATTTTGAGGGGAGAGGGATTTTGAAAGTTATGTTTTTTTTTTAGTTTTATTTTTTATGTTTGTGGTTTATGTGTTGTTAGGTTAAGAAATTTTATTGTTTTTTTTTTTTAGTGTAGTAAATAATTCGTTGATTGATTTTTTTTGTTTCGTGATTTTTTCGGTTATAGTTGAATGTTGTTATGGTAATTGTAATTTGTTGTGAAAGGGTTTTTAAGGAGTTTTTTGTTGTGTTTTTGTTGTTAGTATTTTTTGTGGTTTTTAATTTTAGTTATAAG…
252	GGTTTTTTGAGTATAGAATTTTTTTTTTATTTTTATTTTATTTTTATTTTATTTTTATTTTGATTTTGTTTTTGGTTTTGTTATGCAATTTATGCTTTATTTTTGTGTTTGTAGTGTGTTTAGGATCTTGAGGGGAGAGGGATTTTGAAAGCTATGCTTTTTTTTTAGCTTTATTTTTTATGTTTGTGGTTTATGTGCTGTTAGGCTAAGAAATTTTATTGCTTTTTTTTTTTAGTGTAGCAAATAATTTGCTGATTGATTTTTTTTGTTTIGCGATTTTTTCGGCTATAGCTGAATGTTGCTATGGCAATTGTAATTTGCTGTGAAAGGGCTTTTAAGGAGTTTTTTGCTGTGCTTTTGCTGTTAGTATTTTTTGTGGTTTTTAATTTTAGTTATAAG…
253	GGTTTTTTGAGCATAGAATTTTTTTTTTATTTTTATTTTATTTTTATTTTATTTTTATTTTGTTTTTGTTTTTGGTTTTGTTTTGTAATTTAAGTTTTATTTTTGTGTTTGTTGTGTGTTTAGTATCTTGTGGGGTTAGGTATTTTGATTGTTATGCTTTTTTTTTTGCTTTATTTTTTATGTTTGTGGTTTATGTGTTGTTAGGCTAAGAAATTCTATTGCTTTTTTTTTTTAGTGTAGCAAATAATTTGCTGATTGATTTTTTTTGTTTTGCGATTTTTTTGGCTATAGCTGAATGTTGCTATGGCAATTGTAATTTGCTGTGAAAGGGCTTTTAAGGAGTTTTTTGTTGTGTTTTTGTTGTTAGTATTTTTTGTGGTTTTTAATTTTAGTTATAAG…
254	GGTTTTTTGAGTATAGAATTTTTTTTTTATTTTTATTTTATTTTTATTTTATTTTTATTTTGATTTTGTTTTTGGATTTGTTATGTAATTTAAGCTTTAATTTTGGGTTTGTAGTGTGTTTAGGATTTTGAGGGGAGAGGGATTTTGAAAGCTATGCTTTTTTTTTAGCTTTATTTTTTATGTTTGTGGTTTATGTGTTGTTAGGCTAAGAAATCTTATTGCTTTTTTTTTTTAGTGTAGCAAATAATTCGCTGATTGATTTTTTTTGTTTTGCGATTTTTTTGGCTATAGCTGAATGTTGCTATGGTAATTGTAATTTGTTGTGAAAGGGTTTTTAAGGAGTTTTTTGTTGTGTTTTTGTTGTTAGTATTTTTTGTGGTTTTTAATTTTAGTTATAAG…
255	GGTTTTTTGAGCATAGAATTTTTTTTTTATCTTTATTTTATTTTTATTTTATTTTTATTTTGATTTTGTTTTTGGATTTGTTATGTAATTTAAGCTTTAATTTTGGGTTTGTAGTGTGTTTAGGATTTTGAGGGGAGAGGGATTTTGAAAGCTATGCTTTTTTTTTAGCTTTATTTTTTATGTTTGTGGTTTATGTGCTGTTAGGCTAAGAAATTTTATTGCTTTTTTTTTTTAGTGTAGCAAATAATTTGCTGATTGATTTTTTTTGTTTTGCGATTTTTTTGGCTATAGTTGAATGTTGTTATGGTAATTGTAATTTGTTGTGAAAGGGTTTTTAAGGAGTTTTTTGTTGTGTTTTTGTTGTTAGTATTTTTTGTGGTTTTTAATTTTAGTTATAAG…
256	GGTTTTTTGAGCATAGAATTTTTTTTTTATTTTTATTTCATTTTTATTTTATTTTTATTTTGATTTTGTTTTTGGATTTTTTATGCTATTTAATCTTTAATTTTGGTTTTGTAGTGTGTTTAGGATTTTGAGGGGAGTGGTATTTTGAAAGCTATGCTTTTTTTTTATCTTTATTTTTTATGTTTTTGGTTTATGTGTTGTTAGGTTAAGTAATTTTATTGTTTTTTTTTTTTAGTGTAGTAAATAATTTGTTGATTGATTTTTTTTGTTTTGTGATTTTTTTGGTTATAGTTGAATGTTGTTATGGTAATTGTAATTTGCTGTGAAAGGGCTTTTAAGGAGTTTTTTGTTGTGTTTTTGCTGTTAGTATTTTTTGTGGTTTTTAATTTTAGTTATAAG…
257	GGTTTTTTGAGTATAGAATTTTTTTTTTATTTTTATTTTATTTTTATTTTATTTTTATTTTGATTTTGTTTTTTGTTTTGTTATGTATTTTAATCTTTATTTTTGGGTTTGTAGTGTGTTTAGGATCTTGTGGGGTGAGGGATTTTGTAAGCTATGCTTTTTTTTTAGCTTTATTTTTTATGTTTTTGGTTTATGTGTTGTTAGTCTAAGTTATTTTATTGCTTTTTTTTTTTAGTGTAGCAAATAATTTGCTGATTGATTTTTTTTGTTTIGCGATTTTTTTGGCTATAGCTGAATGTTGTTATGGTAATTGTAATCTGCTGTGAAAGGGCTTTTAAGGAGTTTTTTGCTGTGCTTTTGCTGTTAGTATTTTTTGTGGTTTTTAATTTTAGTTATAAG…
258	GGTTTTTTGAGTATAGAATTTTTTTTTTATCTTTATTTTATTTTTATTTTATTTTTATTTTGATTTTTTTTTTGGATTTGTTATGCAATTTAAGCTTTAATTTTGGGTTTGTAGTGTGTTTAGGATTTTGAGGGGAGAGGGATTTTGAAAGCTATGCTTTTTCTTTAGCTTTATTTTTTATGTTTGTGGTTTATGTGTTGTTAGGCTAAGAAATTTTATTGCTCTTTTTTTTTAGTGTAGCAAATAATTTGCTGATTGATTTTTTTTGTTTCGCGATTTTTTTGGCTATAGCTGAATGTTGCTATGGCAATTGTAATTTGCTGTGAAAGGGCTTTTAAGGAGTTTTTTGCTGTGCTTTTGCTGTTAGCATCTTTTGTGGTTTTTAATTTTAGTTATAAG…
259	GGTTTTTTGAGTATAGAATTTTTTTTTTATTTTTATTTTATTTTTATTTTATCTTTATTTTGATTTTGTTTTTGGATTTGTTATGCAATTTAAGCTTTAATTTTGGGTTTGTAGTGTGTTTAGGATTTTGAGGGGAGAGGGATTTTGAAAGCTATGCTTTTTTTTTAGCTTTATTTTTTATGTTTGTGGTTTATGTGTTGTTAGGCTAAGAAATTTTATTGCCTTTTTTTTTTAGTGTAGCAAATAATTCGCTGATTGATTTTTTTTGTTTCGCGATTTTTTTGGCTATAGCTGAATGTTGCTATGGCAATTGTAATTTGCTGTGAAAGGGCTTTTAAGGAGTTTTTTGCTGTGCTTTTGTTGTTAGTATTTTTTGTGGTTTTTAATTTTAGTTATAAG…
260	GGTTTTTTGAGTATAGAATTTTTTTTTTATTTTTATTTTATTTTTATTTTATTTTTATTTTGATTTTGTTTTTGGATTTGTTATGCAATTTAAGCTTTAATTTTGGGTTTGTAGTGTGTTTAGGATTTTGATGGGAGAGGGATTTTGAAAGTTATGITCTTTTTTTAGITTTATTTTTTATGTTTGTGGTTCATGTGTTGTTAGGCTAAGATATTTTATTGCTTTTTTTTTTTAGTGTAGCAAATAATTTGCTGATTGATTTTTTTTGTTTTGCGATTTTTTTGGCTATAGCTGAATGTTGTTATGGTAATTGTAATTTGCTGTGAAAGGGCTTTTAAGGAGTTTTTTGCTGTGCTTTTGCTGTTAGTATTTTTTGTGGTTTTTAATTTTAGTTATAAG…
261	GGTTTTTTGAGTATAGAATTTTTTTTTTATTTTTATTTTATTTTTATTTTATTTTTATTTTGATTTTGTTTTTGGATTTGTTATGTAATTTAAGTTTTAATTTTGGGTTTGTAGTGTGTTTAGGATTTTGAGGGGAGAGGGATTTTGAAAGTTATGTTTTTTTTTTAGTTTTATTTTTTATGTTTGTGGTTTATGTGTTGTTAGGTTAAGAAAATTTATTGTTTTTTTTTTTTTAGTGTAGTAAATAATTTGTTGATTGATTTTTTTTGTTTTGTGATTTTTTTGGTTATAGTTGAATGTTGTTATGGTAATTGTAATTTGTTGTGAAAGGGTTTTTAAGGAGTTTTTTGTTGTGTTTTTGTTGTTAGTATTTTTTGTGGTTTTTAATTTTAGTTATAA…
262	GGTTTTTTGAGTATAGAATTTTTTTTTTATTTTTATTTTATTTTTATTTTATTTTTATTTTGATTTTGTTTTTGGATTTGTTATGCAATTTAAGCTTTAATTTTGGGTTTGTAGTGTGTTTAGGATTTTGAGGGGAGAGGGATTTTGATAGTTATGCTTTTTTTTTAGCTTTATTTTTTATGTTTGTGGTTTATGTGTTGTTAGGCTAAGAAATTCTATTGCTTTTTTTTTTIAGTGTAGCAAATAATTTGCTGATTGATTTTTTTTGTTTCGCGATTTTTTTGGCTATAGCTGAATGTTGTTATGGTAATTGTAATTTGTTGTGAAAGGGTTTTTAAGGAGTTTTTTGTTGTGTTTTTGTTGTTAGTATTTTTTGTGGTTTTTAATTTTAGTTATAAG…
263	GGTTTTTTGAGCATAGAATTTTTTTTTTATTTTTATTTTATTTTTATTTTATTTTTATTTTGATTTTGTTTTTGGTTTTGTTATGTAATTTAAGTTTTAATTTTGGGTTTGTAGTGTGTTTAGGATTTTGTGGGGAGTGGGATTTTGAATGTTATGITTTTTTTTTAGTTTTATTTTTTATGTTTGTGGTTTATGTGCTGTTAGGTTAAGAAATCCTATTGCTTTTTTTTTTTAGTGTAGCAAATAATTCGCTGATTGATTTTTTTTGTTTCGCGATTTTTTIGGCTATAGCTGAATGTTGCTATGGCAATTGTAATCTGCTGTGAAAGGGCTTTTAAGGAGTTTTTTGCTGTGCTTTTGCTGTTAGCATTTTTTGTGGTTTTTAATTTTAGTTATAAG…
264	GGTTTTTTGAGCATAGAATTTTTTTTTTATTTTTATTTTATTTTTATTTTATTTTTATTTTGATTTTGTTTTTGGATTTGTTATGCAATTTAAGCTTTAATTTTGGGTTTGTAGTGTGTTTAGGATTTTGAGGGGAGAGGGATTTTGAAAGCTATGCTTTTTTTTTAGCTTTATTTTTTATGTTTGTGGTTTATGTGTTGTTAGGCTAAGAAATTTTATTGCTTTTTTTTTTTAGTGTAGCAAATAATTCGCTGATTGATTTTTTTTGTTTCGCGATTTTTTTGGCTATAGCTGAATGTTGCTATGGCAATTGTAATCTGCTGTGAAAGGGCTTTTAAGGAGTTTTTTGCTGTGCTTTTGCTGTTAGCATTTTTTGTGGTTTTTAATTTTAGTTATAAG…
265	GGTTTTTTGAGTATAGAATTTTTTTTTTATCTTTATTTTATTTTTATTTTATTTTTATTTTGATTTTGTTTTTGGATTTGTTATGTAATTTATGCTTTATTTTTGGGTTTGTAGTGTGTTTAGGATCTTGTGGGGTGTGGGATTTTGAAAGCTATGCTTTTTCTTTAGCTTTATTTTTTATGTTTGTGGTTTATGTGTTGTTAGGCTAAGAAATCTTATTGCTTTTTTTTTTIAGTGTAGCAAATAATTTGCTGATTGATTTTTTTTGTTTTGCGATTTTTTTGGCTATAGCTGAATGTTGCTATGGCAATTGTAATTTGCTGTGAAAGGGCTTTTAAGGAGTTTTTTGTTGTGTTTTTGTTGTTAGTATTTTTTGTGGTTTTTAATTTTAGTTATAAG…
266	GGTTTTTTGAGTATAGAATTTTTTTTTTATTTTTATTTTATTTTTATTTTATTTTTATTTTGATTTTGTTTTTGGATTTGTTATGAAATTTAAGTTTTAITTTTGGGTTTGTAGTGTGTTTAGGATTTTIAGGGGAGAGGGATTTTGAAAGATATGCTTTTTCTATAGTTTTGTCTTGTATGTTTGTGGTTTATGTGCTGTTAGGCTAAGAAATCTTATTGCTTTTTTTTCTTAGTGTAGCAAATAATTTGCTGATTGATTTTTTTTGTTTCGCGATTTTTTTGGCTATAGTTGAATGTTGTTATGGTAATTGTAATTTGTTGTGAAAGGGTTTTTAAGGAGTTTTTTGTTGTGTTTTTGTTGTTAGTATTTTTTGTGGTTTTTAATCTTAGTTATAAG…
267	GGTTTTTTGAGTATAGAATTTTTTTTTTATCTTAATTTTATTTTTATTTTATTTTTATTTTTATTTTGTTTTTGGATTTGTTATGCAATTTAAGCTTTAATTTTGGGTTTGTAGTGTGTTTAGGATCTTGAGGGGGGGGGGITTTTGGAAGGTATGGTTTTTTTTTAGGTTTATTTTTTATGGTTGTGGTTTATGTGCTGTTAGGCTAAGAAATTCTATTGCTTTTTTTTCTTAGTGTAGCAAATAATTCGCTGATTGATTTTTTTTGTTTCGCGATTTTTTTGGCTATAGCTGAATGTTGTTATGGTAATTGTAATCTGCTGTGAAAGGGCTTTTAAGGAGTTTTTTGCTGTGCTTTTGCTGTTAGCATTTTTTGTGGTTTTTAATTTTAGCTATAAG…
268	GGTTTTTTGAGCATAGAATTTTTTTTTTATCTTTATTTTATTTTTATTTTATTTTTATTTTGATTTTGTTTTTGGATTTGTTATGCAATTTAAGCTTTAATTTTGGGTTTGTAGTGTGTTTAGGATTTTGAGGGGAGAGGGATTTTGAAAGCTATGCTTTTTTTTTAGCTTTATCTTTTATGTTTGTGGTTTATGTGCTGTTAGGCTAAGAAATTTTATTGCTTTTTTTTCTTAGTGTAGCAAATAATTCGCTGATTGATTTTTTTTGTTTCGCGATTTTTTTGGCTATAGCTGAATGTTGTTATGGTAATTGTAATTTGTTGTGAAAGGGTTTTTAAGGAGTTTTTTGTTGTGTTTTTGTTGTTAGTATTTTTTGTGGTTTTTAATTTTAGTTATAAG…
269	GGTTTTTTGAGTATAGAATTTTTTTTTTATTTTTATTTTATTTTTATTTTATTTTTATTTTGTTTTTGTTTTTGGTTTTGTTATTTATTTTATGTTTTTTTTTTGTGTTTGTTGTGTGTTTATGTTTTTGTGGGGTGTGGTTTTTTGAATGTTATGTTTTTTTTTTTGTTTTATTTTTTATGTTTTTGGTTTATGTGTTGTTAGGTTAAGAAATTTTATTGTTTTTTTTTTTTAGTGTAGTAAATAATTCGTTGATTGATTTTTTTTGTTTTGTGATTTTTTTGGTTATAGCTGAATGTTGTTATGGTAATTGTAATTTGTTGTGAAAGGGTTTTTAAGGAGTTTTTTGTTGTGTTTTTGTTGTTAGTATTTTTTGTGGTTTTTAATTTTAGTTATAAG…
270	GGTTTTTTGAGCATAGAATTTTTTTTTTATTTTTATTTTATTTTTATTTTATTTTTATTTTGATTTTGTTTTTGGATTTGTTATGCAATTTAAGCTTTAATTTTGGGTTTGTAGTGTGTTTAGGATCTTGAGGGGAGAGGGATTTTGAAAGCTATGTTTTTTTTTTAGCTTTATTCTTTATGTTTGTGGTTTATGTGCTGTTAGGCTAAGAAATCTTATTGCTTTTTTTTTTTAGTGTAGCAAATAATTTGCTGATTGATTTTTTTTGTTTCGCGATTTTTTCGGCTATAGCTGAATGTTGCTATGGCAATTGTAATCTGCTGTGAAAGGGCTTTTAAGGAGTTTTTTGCTGTGCTTTTGTTGTTAGTATTTTTTGTGGTTTTTAATTTTAGTTATAAG…
271	GGTTTTTTGAGCATAGAATTGTTTGTTTATTTTTATTTTATTTTTATTTTAGTTTTATTTTTATTTTGTTTTTGGATTTGTTATTTAATTTAAGTTTTAATTTTGGGATTGTAGTGGGGTTAGGTTTTTGATGGGAGAGGGATTTTGAAAGCTCTGCTTTTTTTTTAGCTTTATTTTTTATGTTTGTGGTTTATGTGCTGTTAGGCTAAGAAATTTTATTGCTTTTTCTTTTTAGTGTAGCAAATAATTCGCTGATTGATTTTTTTTGTTTCGCGATCTTTTCGGCTATAGCTGAATGTTGCTATGGCAACTGTAATCTGCTGTGAAAGGGCTTTTAAGGAGTTTTTTGCTGTGCTTTTGCTGTTAGTATTTTTTGTGGTTTTTAATTTTAGTTATAAG…
272	GGTTTTTTGAGTATAGAATTTTTTTTTTATTTTTATTTTATTTTTATTTTATCTTTATTTTGATTTTGTTTTIGGATTTGTTATGCAATTTAAGCTTTAATTTTGGGTTTGTAGTGTGTTTAGGATTTTGAGGGGAGAGGGATTTTGAAAGCTATGCTTTTTTTTTAGCTTTATTTTTTATGTTTGTGGTTTATGTGTTGTTAGGCTAAGAAATTTTATTGCTTTTTTTTTTTAGTGTAGCAAATAATTCGCTGATTGATTTTTTTTGTTTCGCGATTTTTTTGGCTATAGCTGAATGTTGCTATGGTAATTGTAATTTGCTGTGAAAGGGCTTTTAAGGAGTTTTTTGCTGTGCTTTTGTTGTTAGTATTTTTTGTGGTTTTTAATTTTAGTTATAAG…
273	GGTTTTTTGAGTATAGAATTTTTTTTTTATTTTTATTTTATTTTTATTTTATTTTTATTTTTTTTTTTTTTTTTGTTTTGTTTTTTATTTTAATTTTTTATTTTGTGTTTTTAGTGTGTTTTGGGTTTTGTGGGGAGATAGATTTTGATAGCTATGCTTTTTTTTTAGCTTTATTTTTTGTGTTTGTGGTTTATGTGTTGTTAGGCTAAGAAATTTTATTGCTTTTTCTTTTTAGTGTAGCAAATAATTTGCTGATTGATTTTTTTTGTTTCGCGATTTTTTTGGCTATAGCTGAATGTTGTTATGGTAATTGTAATTTGCTGTGAAAGGGCTTTTAAGGAGTTTTTTGCTGTGCTTTTGTTGTTAGTATTTTTTGTGGTTTTTAATTTTAGTTATAAG…
274	GGTTTTTTGAGTATAGAATTTTTTTTTTATTTTTATTTTATTTTTATTTTATTTTTATTTTGATTTTGTTTTTGGTTTTGTTATGCAATTTAAGTTTTATTTTTGGGTTTGTTGTGTGTTTGGGTTTTTGAGGGGAGTGGGTTTTTGAATGTTATGCTTTTTTTTTAGTTTTATTTTTTATGTTTGTGGTTTATGTGCTGTTAGGCTAAGAAATTTTATTGCTTTTTTTTTTTAGTGTAGCAAATAATTTGCTGATTGATTCTTTTTGTTTCGCGATTTTTTTGGCTATAGCTGAATGTTGTTATGGTAATTGTAATCTGCTGTGAAAGGGCTTTTAAGGAGTTTTTTGCTGTGCTTTTGCTGTTAGCATCTTTTGTGGTTTTTAATTTTAGCTATAAG…
275	GGTTTTTTGAGCATAGAATTTTTTTTTTATTTTTATTTTATTTTTATTTTATCTTTATTTIGATTTTTTTTTTGGATTTGTTATGCAATCTAAGCTTTAATTTTGTGTTTGTAGTGTGTTTAGGITTTTGTGGGGAGAGGGATTTTGAAAGCTATGCTTTTTTTTTAGCTTTATTTTTTATGTTTGTGGTTTATGTGTTGTTAGGCTAAGAAATCTTATTGCTTTTTTTTTTTAGTGTAGCAAATAATTTGCTGATTGATTTTTTTTGTTTCGCGATTTTTTCGGCTATAGCTGAATGTTGCTATGGCAATTGTAATCTGCTGTGAAAGGGCTTTTAAGGAGTTTTTTGCTGTGCTTTTGCTGTTAGCATTTTTTGTGGTTTTTAATTTTAGTTATAAG…
276	GGTTTTTTGAGCATAGAATTTTTTTTTTATTTTTATTTTATTTTTATTTTATTTTTATTTTGATTTTGTTTTTGGTTTTGTTATGTTATTTAAGTTTTATTTTTGGGTTTGTTGTGTGTTTIGGTTTTTGAGGGGAGTTGGATTTTGAATGCTATGCTTTTTTTTTAGCTTTATTTTTTATGTTTGTGGTTTATGTGTTGTTAGGCTAAGAAATTTTATTTCTTTTTTTTTTTAGTGTAGCAAATAATTTGCTGATTGATTTTTTTTGTTTIGCGATTTTTTCGGCTATAGCTGAATGTTGTTATGGTAATTGTAATTTGCTGTGAAAGGGCTTTTAAGGAGTTTTTTGCTGTGCTTTTGTTGTTAGTATTTTTTGTGGTTTTTAATTTTAGTTATAAG…
277	GGTTTTTTGAGTATAGAATTTTTTTTTTATTTTTATTTTATTTTTATTTTATTTTTATTTTGATTTTGTTTTTGGATTTGTTATGTAATTTAAGTTTTAATTTTGGGTTTGTAGTGTGTTTAGGATTTTGAGGGGAGAGGGATTTTGAAAGTTATGCTTTTTTTTTAGTTTTATTTTTTATGTTTGTGGTTTATGTGTTGTTAGGTTAAGAAATTTTATTGTTTTTTTTTTTTAGTGTAGTAAATAATTTGTTGATTGATTTTTTTTGTTTTGTGATTTTTTTGGTTATAGTTGAATGTTGTTATGGCAATTGTAATTTGTTGTGAAAGGGCTTTTAAGGAGTTTTTTGTTGTGTTTTTGTTGTTAGTATTTTTTGTGGTTTTTAATTTTAGTTATAAG…
278	GGTTTTTTGAGTATAGAATTTTTTTTTTATTTTTATTTTATTTTTTTTTTATCTTTATTTIGATTTTGTTTTTGTITTGGTTTTTTAITTTAAGTTTTAITTTTGGGTTTGTAGGGGGTTTAGGGTTTTGAGGTGAGTGGGATTTTGGATGTTATGGTTTTTTTTTTGTTTTATTTGTTATGTTTGTGGTTTATGTTTTGTTAGGCTTAGTAATTTTATTGCTTTTTTTTTTTAGTGTATCAAATAATTTGCTGATTGATTTTTTTTGTTTTGCGATTTTTTTGGCTATAGCTGAATGTTGTTATGGTAATTGTAATTTGCTGTGAAAGGGCTTTTAAGGAGTTTTTTGCTGTGCTTTTGCTGTTAGCATTTTTTGTGGTTTTTAATTTTAGCTATAAG…
279	GGTTTTTTGAGTATAGAATTTTTTTTTCATTTTTATTTTATTTTTATTTTATTTTTATTTIGATTTTGTTTCTGGATTTGTTATGCAATTTAAGCTTTAATTTTGGGTTTGTAGTGTGTTTAGGATCTTGAGGGGAGAGGGATTTTGAAAGCTACGCTTTTTCTTTAGCTTTATTTTTTATGTTTGTGGTTTATGTGTTGTTAGGCTAAGAAATCTTATTGCTTTTTTTTTTIAGTGTAGCAAATAATTCGCTGATTGATTTTTTTTGTTTCGCGATTTTTTCGGCTATAGCTGAATGTTGCTATGGCAATTGTAATTTGCTGTGAAAGGGCTTTTAAGGAGTTTTTTGCTGTGCTTTTGCTGTTAGCATTTTTTGTGGTTTTTAATTTTAGTTATAAG…
280	GGTTTTTTGAGTATAGAATTTTTTTTTTATTTTTATTTTATTTTTATTTTATCTTTATTTTGATTTTGTTTTTGGATTTGTTATGCAATTTAAGCTTTAATTTTGTGTTTTTAGTGTGTTTAGGATTTTGAGGGGAGAGGGATTTTGAAAGCTATGCTTTTTTTTTAGTTTTATTTTTTATGTTTGTGGTTTATGTGTTGTTAGGCTAAGAAATTTTATTGCTTTTTTTTTTTAGTGTAGCAAATAATTCGCTGATTGATTTTTTTTGTTTCGCGATTTTTTTGGCTATAGCTGAATGTTGCTATGGCAATTGTAATTTGCTGTGAAAGGGCTTTTAAGGAGTTTTTTGCTGTGCTTTTGTTGTTAGTATTTTTTGTGGTTTTTAATTTTAGTTATAAG…
281	GGTTTTTTGAGTATAGAATTTTTTTTTTATTTTTATTTTATTTTTATTTTATTTTTATTTTGATTTTGTTTTTGGATTTGTTATGCAATTTAAGCTTTAATTTTGGGTTTGTTGTGTGTTTAGGATTTTGAGGGGAGAGGGATTTTGAAAGCTATGCTTTTTTTTCAGCTTTATTTTTTATGTTTGTGGTTTATGTGTTGTTAGGCTAAGAAATCTTATTGCTTTTTTTTTTTAGTGTAGCAAATAATTTGCTGATTGATTTTTTTTGTTTTGCGATTTTTTTGGCTATAGCTGAATGTTGCTATGGCAATTGTAATCTGCTGTGAAAGGGCTTTTAAGGAGTTTTTTGCTGTGCTTTTGTTGTTAGTATTTTTTGTGGTTTTTAATTTTAGTTATAAG…
282	GGTTTTTTGAGTATAGAATTTTTTTTTTATTTTTATTTTATTTTTCTTTTATTTTTATTTTGATTTTGTTTTTGGTTTTGTTATGCAATTTAATTTTTATTTTTGGGTTTGTTGTGTGTTTAGGATTTTGTGGGGAGTGGGTTTTTGAAAGCTATGCTTTTTTTTTAGCTTTATTTTTTATGTTTGTGGTTTATGTGCTGTTAGGCTAAGAAATTTTATTGCTTTTTCTTTTTAGTGTAGCAAATAATTCGCTGATTGATTTTTTTTGTTTCGCGATCTTTTCGGCTATAGCTGAATGTTGCTATGGCAACTGTAATCTGCTGTGAAAGGGCTTTTAAGGAGTTTTTTGCTGTGCTTTTGCTGTTAGTATTTTTTGTGGTTTTTAATTTTAGTTATAAG…
283	GGTTTTTTGAGCATAGAATTTTTTTTTTATTTTTATTTTATTTTTATTTTATTTTTATTTTGATTTTGTTTTTGTATTTGTTATGCAATTTAAGCTTTAATTTTGGGTTTGTAGTGTGTTTAGGATTTTGAGGGGAGAGGGATTTTGAAAGCTATGCTTTTTTTTTAGCTTTATTTTTTATGTTTGTGGTTTATGTGTTGTTAGGCTAAGAAATTTTATTGCTTTTTTTTTTTAGTGTAGCAAATAATTCGCTGATTGATTTTTTTTGTTTTGCGATTTTTTTGGCTATAGCTGAATGTTGTTATGGTAATTGTAATTTGCTGTGAAAGGGCTTTTAAGGAGTTTTTTGCTGTGCTTTTGCTGTTAGCATTTTTTGTGGTTTTTAATTTTAGCTATAAG…
284	GGTTTTTTGAGTATAGAATTTTTTTTTTATTTTTATTTTATTTTTATTTTATTTTTATTTTGATTTTGTTTTTGGTTTTGTTATGTATTTTAAGTTTTATTTTTGGGTTTGTAGTGTGTTTAGGATTTTGAGGGGAGAGGGTTTTTGAAAGTTATGTTTTTTTTTTAGTTTTATTTTTTGTGTTTGTGGTTTATGTGTTGTTAGGTTAAGAAATTTTTTTGCTTTTTTTTTTTAGTGTAGTAAATAATTTGCTGATTGATTTTTTTTGTTTTGCGATTTTTTTGGTTATAGCTGAATGTTGCTATGGTAATTGTAATTTGCTGTGAAAGGGCTTTTAAGGAGTTTTTTGTTGTGCTTTTGCTGTTAGCATTTTTTGTGGTTTTTAATTTTAGCTATAAG…
285	GGTTTTTTGAGTATAGAATTTTTTTTTTATTTTTATTTTATTTTTATTTTATTTTTATTTTGATTTTGTTTTTGGATTTGTTATGCAATTTAAGCTTTAATTTTGGGTTTGTAGTGTGTTTAGGATCTTGAGGGGAGAGGGATTTTGAAAGCTATGCTTTTTTTIIAGCTTTATTTTTTATGTTTGTGGTTTATGTGTTGTTAGGCTAAGAAATCTTATTGCTTTTTTTCTTIAGTGTAGCAAATAATTCGCTGATTGATTTTTTTTGTGTCGCGATTTTTTTGGCTATAGCTGAATGTTGCTATGGCAATTGTAATCTGCTGTGAAAGGGATTTTAAGTAGTTTTTTGCTGTGCTTTTGTTGTTAGTATTTTTTGTGGTTTTTAATTTTAGTTATAAG…
286	GGTTTTTTGAGTATAGAATTTTTTTTTTATTTTTATTTTATTTTTATTTTGTTTTTATTTTGATTTTGTTTTTGGATTTGTTATGTAATTTAAGTTTTAATTTTGGGTTTGTAGTGTGTTTAGGATTTTGAGGGGAGAGGGATTTTGAAAGCTATGCTTTTTTTTTAGCTTTATTTTTTATGTTTGTGGTTTATGTGCTGTTAGGCTAAGAAATTTTATTGCTTTTTTTTTTIAGTGTAGCAAATAATTTGCTGATTGATTTTTTTTGTTTTGCGATTTTTTTGGCTATAGTTGAATGTTGTTATGGTAATTGTAATTTGTTGTGAAAGGGTTTTTAAGGAGTTTTTTGTTGTGTTTTTGTTGTTAGTATTTTTTGTGGTTTTTAATTTTAGTTATAAG…
287	GGTTTTTTGAGTATAGAATTTTTTTTTTATTTTTATTTTATTTTTATTTTATTTTTATTTTGTTTTTGTTTTTTGTTTTGTTATGCTTTTTAAGTTTTTITTTTGGTTTTGTTGTGTGTTTTGGATCTTGTGGGGAGTGGGTTTTTGAATGCTATGITTTTTTTTTCGCTTTATGTTTTATGTTTGTGGTTTATGTGCTGTTAGGCTAAGAAATCTTATTGCTTTTTTTTCTTAGTGTAGCAAATAATTTGCTGATTGATTTTTTTTGTTTCGCGATTTTTTTGGCTATAGTTGAATGTTGTTATGGTAATTGTAATTTGTTGTGAAAGGGTTTTTAAGGAGTTTTTTGTTGTGTTTTTGTTGTTAGTATTTTTTGTGGTTTTTAATCTTAGTTATAAG…
288	GGTTTTTTGAGTATAGAATTTTTTTTTTATTTTTATTTTATTCTTATTTTATTTTTATTTTGATTTTGTTTCTGGATTTGTTATGCAATTTAAGCTTTAATTTTGGGTTTGTAGTGTGTTCAGGATTTTGAGGGGAGAGGGATTTTGAAAGCTATGCTTTTTTTTTAGCTTTATTTTTTATGTTTGTGGTTTATGTGTTGTTAGGCTAAGAAATCTTATTGCTTTTTTTTTTTAGTGTAGCAAATAATTTGCTGATTGATTTTTTTTGTTTTGCGATTTTTTTGGCTATAGCTGAATGTTGTTATGGCAATTGTAATTTGCTGTGAAAGGGCTTTTAAGGAGTTTTTTGTTGTGTTTTTGTTGTTAGTATTTTTTGTGGTTTTTAATTTTAGTTATAAG…
289	GGTTTTTTGAGTATAGAATTTTTTTTTTATCTTTATTTTATTTTTATTTTATTTTTATTTTGATTTTGTTTTTGGATTTGTTATGAAATTTAAGCTTTAATTTTGAGTTTGTAGTGTGTTTAGGATCTTGAGGGGAGAGGGATTTTGAAAGCTATGCTTTTTCTTTAGCTTTATTTTTTATGTTTGTGGTTTACGTGTTGTTAGGCTAAGAAATTTTATTGCTTTTTTTTTTIAGTGTAGCAAATAATTCGCTGATTGATTTTTTTTGTTTCGCGATTTTTTTGGCTATAGCTGAATGTTGCTATGGCAATTGTAATTTGCTGTGAAAGGGCTTTTAAGGAGTTTTTTGTTGTGTTTTTGTTGTTAGTATTTTTTGTGGTTTTTAACTTTAGTTATAAG…
290	GGTTTTTTGAGTATAGAATTTTTTTTTTATTTTTATTTTATTTTTATTTTATTTTTATTTTGATTTTGTTTTTTGTTTTGTTATGCAATTTAAGCTTTATTTTTGGGTTTGTTGTGTGTTTAGGATCTTGTGGGGAGAGGGATTTTGAAAGTTATGCTTTTTCTTTAGCTTTATTTTTTATGTTTGTGGTTTATGTGTTGTTAGTCTAAGTAATCTTATTGCTTTTTTTTTTTAGTGTAGCAAATAATTCGCTGATTGATTTTTTTTGTTTCGCGATTTTTCCGGCTATAGCTGAATGTTGTTATGGCAATTGTAACTTGCTGTGAAAGGGCTTTTAAGGAGTTTTTTGCTGTGTTTTTGTTGTTAGTATTTTTTGTGGTTTTTAATTTTAGTTATAAG…
291	GGTTTTTTGAGTATAGAATTTTTTTTTTATTTTTATTTTATTTTTATTTTATTTTTATTTTGTTTTTGTTTTTGGTTTTGTTATGCAATTTTTGTTTTATTTTTGGGTTTGTAGTGTGTTTAGGATTTTIAGGGGTGTGGGTTTTTGATAGCTATGCTTTTTTTTTAGTTTTATTCTTTATGTTTGTGGTTTATGTGCTGTTAGGCTAAGAAATTTTATTGCTTTTTTTCTTTAGTGTAGCAAATAATTTGCTGATTGATTTTTTTTGTTTTGCGATTTTTTIGGCTATAGCTGAATGTTGCTATGGCAATTGTAATTTGCTGTGAAAGGGCTTTTAAGGAGTTTTTTGCTGTGCTTTTGCTGTTAGTATTTTTTGTGGTTTTTAATTTTAGTTATAAG…
292	GGTTTTTTGAGTATAGAATTTTTTTTTIATTTTTATTTTATTTTTATTTTATTTTTATTTTGATTTTGTTTTTTGATTTGTTATGTAATTTAAGTTTTAATTTTGGGTTTGTAGTGTGTTTAGGATTTTGAGGGGAGAGGGATTTTGAAAGTTATGTTTTTTTTTTAGTTTTATTTTTTATGTTTGTGGTTTATGTGTTGTTAGGTTAAGAAATTTTATTGITTTTTTTTTTTAGTGTAGTAAATAATTTGTTGATTGATTTTTTTTGTTTTGTGATTTTTTTGGTTATAGTTGAATGTTGTTATGGTAATTGTAATTTGTTGTGAAAGGGTTTTTAAGGAGTTTTTTGTTGTGCTTTTGTTGTTAGCATTTTTTGTGGTTTTTAATTTTAGTTATAAG…
293	GGTTTTTTGAGTATAGAATTTTTTTTCTATTTTTATTTTATTTTTATTTTATTTTTATTTTGATTTTGTTTTTTGATTCGTTATGCTATTTAAGCTTTATTTTTGGGTTTGTTGTGTGTTTAGGATTTTGTGGGGAGTGGGATTTTGAAAGCTATGCTTTTTTTTTAGCTTTTTTTTTTATGTTTGTGGTTTATGTGTTGTTAGGCTAAGAAATTTTATTGCTTTTTTTTTTTAGTGTAGCAAATAATTTGCTGATTGATTTTTTTTGTTTTGCGATTTTTTTGGCTATAGCTGAATGTTGCTATGGCAATTGTAATTTGCTGTGAAAGGGCTTTTAAGGAGTTTTTTGTTGTGTTTTTGTTGTTAGTATTTTTTGTGGTTTTTAATTTTAGTTATAAG…
294	GGTTTTTTGAGTATAGAATTTTTTTTTTATTTTTATTTTATTTTTATTTTATTTTTATTTTGATTTTGTTTTTGGATTTGTTATGCAATCTAAGCTTTAATTTTGGGTTTGTAGTGTGTTTAGGGTCTTGAGGGGAGTGGGATTTTGAAAGCTATGCTTTTTTTTIAGCTTTATTTTTTATGTTTGTGGTTTATGTGTTGTTAGGCTAAGAAATCTTATTGCTTTTTTTTTTTAGTGTAGCAAATAATTTGCTGATTGATTTTTTTTGTTTCGCGATTTTTTCGGCTATAGCTGAATGTTGCTATGGCAATTGTAATTTGCTGTGAAAGGGCTTTTAAGGAGTTTTTTGCTGTGCTTTTGCTGTTAGTATTTTTTGTGGTTTTTAATTTTAGTTATAAG…
295	GGTTTTTTGAGCTTAGAATTTTTTTTTTATTTTTATTTTATTTTTATTTTATTTTTATTTTGATTTTGTTTTTGGTTTTGTTATGTAATTTAAGTTTTAATTTTGGGTTTGTAGTGTGTTTAGGATTTTGAGGGGGGAGGGATTTTGTTTGTTATGTTTTTTTTTTTGTTTTATTTTTTATGTTTGTTGTTTATGTGTTGTTTGGTTAAGTAATTTTTTTGTTTTTTTTTTTTAGTGTAGTAAATAATTTGTTGATTGATTTTTTTTGTTTTGTGATTTTTTTGGTTATAGTTGAATGTTGTTATGGTAATTGTAATTTGTTGTGAAAGGGTTTTTAAGGAGTTTTTTGTTGTGTTTTTGTTGTTAGTATTTTTTGTGGTTTTTAATTTTAGTTATAAG…
296	GGTTTTTTGAGTATAGAATTTTTTTTTTATTTTTATTTTATTTTTATTTTATTTTTATTTTGATTTTGTTTTTTGATTTGTTATGTAATTTAAGTTTTATTTTTGGGTTTGTTGTGTGTTTAGGTTTTTGAGGGGAGAGGGTTTTTGAATGCTATGCTTTTTTTTTAGCTTTATTTTTTATGTTTGTGGTTTATGTGTTGTTAGGTTAAGAAATTTTATTGCTTTTTTTTTTTTGTTTAGCAAATAATTTGCTGATTGATTTTTTTTGTTTTGCGATTTTTTTGGCTATAGCTGAATGTTGCTATGGCAATTGTAATTTGCTGTGAAAGGGCTTTTAAGGAGTTTTTTGTTGTGTTTTTGTTGTTAGTATTTTTTGTGGTTTTTAATTTTAGTTATAAG…
297	GGTTTTTTGAGCATAGAATTTTTTTTTIATTTTTATTTTATTTCTATTTTATTTTTATTTTGATTTTGTTTTTTGATTTGTTATGCAATTTAAGCTTTAATTTTGGGTTTGTAGTGTGTTTAGGATCTTGAGGGGAGAGGGATTTTGAAAGCTATGCTTTTTTTTTAGCTTTATTTTTTATGTTTGTGGTTTATGTGCTGTTAGGCTAAGAAATTCTATTGCTTTTTTTTCTTAGTGTAGCAAATAATTTGCTGATTGATTTTTTTTGTTTTGCGATTTTTTTGGCTATAGTTGAATGTTGTTATGGTAATTGTAATTTGTTGTGAAAGGGTTTTTAAGGAGTTTTTTGTTGTGTTTTTGTTGTTAGTATTTTTTGTGGTTTTTAATTTTAGTTATAAG…
298	GGTTTTTTGAGTATAGAATTTTTTTTTTATTTTTATTTTATTTTTATTTTATTTTTATTTIGATTTTGTTTTTGGTTTTGTTATGCATTTTAAGCTTTATTTTTGGTTTTGTAGTGTGTTTAGGATCTTGAGGGGAGAGGGTTTTTGAAAGTTATGCTTTTTCTTTAGTTTTATTCTTTAGGTTTGTGGTTTATGTGCTGTTAGGCTAAGAAATTTTATTGCTTTTTTTTTTTAGTGTAGCAAATAATTCGCTGATTGATTTTTTTTGTTTIGCGATTTTTTCGGCTATAGCTGAATGTTGCTATGGCAATTGTAATTTGCTGTGAAAGGGCTTTTAAGGAGTTTTTTGCTGTGCTTTTGCTGTTAGTATTTTTTGTGGTTTTTAATTTTAGTTATAAG…
299	GGTTTTTTGAGCATAGAATTTTTTTTTTATTTTTATTTTATCTTTATTTTATCTTCATTTTGTTTTTATTTTTGTTTTTGTTATGTTATTTAIGTTTTAATTTTGTTTTTTTAGTGTGTTTAGGATCTTGAGGGGAGATTGTTTTTGTATGTTTTGCTTTTTTTTTAGCTTTGTTTTTTTTGTTTGTGGTTTATGTGTTGTTAGGCTAAGAAATTTTATTGCTCTTTTTTTTTAGTGTAGCAAATAATTTGCTGATTGATTTTTTTTGTTTTGCGATTTTTTCGGCTATAGCTGAATGTTGCTATGGCAATTGTAATCTGCTGTGAAAGGGCTTTTAAGGAGTTTTTCGCTGTGCTTTTGCTGTTAGCATCTTTTGTGGTTTTTAATTTTAGCTATAAG…
300	GGTTTTTTGAGTATAGAATTTTTTTTTTATTTTTATTTTATTTTTATTTTATCTTTATTTTGATTTTGTTTTTGGATTTGTTATGCAATTTAAGCTTTAATTTTGGGTTTGTAGTGTGTTTAGGATTTTGAGGGGAGAGGGATTTTGAAAGCTATGCTTTTTTTTTAGCTTTATTTTTTATGTTTGTGGTTTATGTGTTGTTAGGCTAAGAAATTTTATTGCTTTTTTTTTTTAGTGTAGCAAATAATTCGCTGATTGATTTTTTTTGTTTCGCGATTTTTTTGGCTATAGCTGAATGTTGCTATGGCAATTGTAATTTGCTGTGAAAGGGCTTTTAAGGAGTTTTTTGCTGTGCTTTTGTTGTTAGTATTTTTTGTGGTTTTTAATTTTAGTTATAAG…
301	GGTTTTTTGAGTATAGAATTTTTTTTTTATTTTTATTTTATTTTTATTTTATTTTTATTTTGATTTTGTTTTTGTATTTGTTATGCTATTTAATCTTTAATTTTTGGTTTGTAGTGTTTTTAGGTTTTTGAGGGGAGAGGGTTTTTGAATGTTATGCTTTTTTTTTATCTTTATTTTTTAGGTTTGTGGTTTATGTGTTGTTAGGTTAAGCAATTTTATTGTTTTTTTTTTTTAGTGTAGCAAATAATTTGCTGATTGATTTTTTTTGTTTTGCGATTTTTTTGGCTATAGCTGAATGTTGTTATGGTAATTGTAATTTGCTGTGAAAGGGTTTTTAAGGAGTTTTTTGTTGTGTTTTTGTTGTTAGTATTTTTTGTGGTTTTTAATTTTAGTTATAAG…
302	GGTTTTTTGAGTATAGAATTTTTTTTTTATTTTTATTTTATTTTTATTTTATTTTTATTTTGATTTTGTTTTTGGTTTTGTTATGCAATTTAAGCTTTATTTTTGGGTTTGTAGTGTGTTTAGGATCTTGTGGGGAGTGGGATTTTGATAGCTATGCTTTTTTTTTAGCTTTATTTTTTATGTTTGTGGTTTATGTGTTGTTAGGCTAAGAAATCTTATTGCTTTTTTTTTTTAGTGTAGCAAATAATTCGCTGATTGATTTTTTTTGTCTCGCGATTTTTTIGGCTATAGCTGAATGTTGCTATGGCAATTGTAATTTGCTGTGAAAGGGCTTTTAAGGAGTTTTTTGCTGTGTTTTTGTTGTTAGTATTTTTTGTGGTTTTTAATTTTAGTTATAAG…
303	GGTTTTTTGAGTATAGAATTTTTTTTTTATTTTTATTCTATTTTTATTTTATTTTTATTTIGATTTTGTTTTTGGATTTGTTATGCAATCTAAGCTTTAATTTTGGGTTTGTAGTGTGTTTAGGATCTTGAGGGGAGAGGGATTTTGAAAGCTATGCTTTTTTTTTAGCTTTATTTTTTATGTTTGTGGTTTATGTGTTGTTAGGCTAAGAAATCTTATTGCTTTTTTTTTTTAGTGTAGCAAATAATTTGCTGATTGATTTTTTTTGTTTCGCGATTTTTTTGGCTATAGCTGAATGTTGCTATGGCAATTGTAATTTGCTGTGAAAGGGCTTTTAAGGAGTTTTTTGCTGTGTTTTTGCTGTTAGTATTTTTTGTGGTTTTTAATTTTAGTTATAAG…
304	GGTTTTTTGAGTATAGAATTTTTTTTTTATTTTTATTTTGTTTTTATTTTATTTTTATTTTGATTTTTTTTTTGGATTTGTTATGTAATTTAAGCTTTAATTTTGTGTTTGTAGTGTGTTTAGGATCTTGAGGGGAGAGGGATTTTGAATGCTACGCTTTTTTTTTAGCTTTATTTTTTATGTTTTTGGTTTATGTGCTGTTAGGCTAAGAAATTTTATTGTTTTTTTTTTTTAGTGTAGTAAATAATTTGCTGATTGATTTTTTTTGTTTCGCGATTTTTTTGGCTATAGCTGAATGTTGTTATGGTAATTGTAATCTGCTGTGAAAGGGCTTTTAAGGAGTTTTTTGCTGTGCTTTTGCTGTTAGCATCTTTTGTGGTTTTTAATTTTAGCTATAAG…
305	GGTTTTTTGAGTATAGAATTTTTTTTTTATTTTTATTTTATTTTTATTTTATTTTTATTTTGATTTTGTTTTTGGATTTGTTATGTATTTTAAGCTTTAATTTTGGGTTTGTAGTGTGTTTAGGATTTTGAGGGGAGTGGGTTTTTGAAAGTTATGTTTTTTTTTTTGTTTTTTTTTTTATGTTTGTGGTTTATGTGTTGTTAGGCTAAGAAATTTTATTGCTTTTTTTTTTTAGTGTAGTTAACAATTTGCTGATTGATTTTTTTTGTTTCGCGATTTTCTCGGCTATAGCTGAATGTTGCTATGGCAATTGTAATTTGCTGTGAAAGGGCTTTTAAGGAGTTTTTTGTTGTGTTTTTGTTGTTAGTATTTTTTGTGGTTTTTAATTTTAGTTATAAG…
306	GGTTTTTTGAGCATAGAATTTTTTTTTTATTTTTATTTTATTTCTATTTTATTTTTATTTTGATTTTGTTTTTGGTTTTGTTATGCAATTTAAGCTTTAATTTTGGGTTTGTAGTGTGTTTAGGATCTTGTGGGGAGTGGGTTTTTGAATGTTATGCTTTTTTTTTAGCTTTATTTTTTATGTTTGTGGTTTATGTGCTGTTAGGCTAAGAAATTCTATTGCTTTTTTTTCTTAGTGTAGCAAATAATTTGCTGATTGATTTTTTTTGTTTTGCGATTTTTTTGGCTATAGTTGAATGTTGTTATGGTAATTGTAATTTGTTGTGAAAGGGTTTTTAAGGAGTTTTTTGTTGTGTTTTTGTTGTTAGTATTTTTTGTGGTTTTTAATTTTAGTTATAAG…
307	GGTTTTTTGAGTATAGAATTTTTTTTTTATTTTTATTTTATTTTTATTTTATTTTTATTTTGATTTTGTTTTTGGATTTGTTATGTAATTTAAGTTTTAATTTTGGGTTTGTAGTGTGTTTAGGATTTTGAGGGGAGGGGGATTTTGAAAGCTATGCTTTTTCTTTAGCTTTATTTTTTATGTTTGTGGTTTATGTGTTGTTAGGCTAAGAAATTTTATTGCTTTTTTTTTTTAGTGTAGCAAATAATTTGCTGATTGATTTTTTTTGTTTTGTGATTTTTTTGGTTATAGTTGAATGTTGTTATGGTAATTGTAATTTGTTGTGAAAGGGTTTTTAAGGAGTTTTTTGTTGTGTTTTTGTTGTTAGTATTTTTTGTGGTTTTTAATTTTAGTTATAAG…
308	GGTTTTTTGAGTATAGAATTTTTTTTTTATTTTTATTTTATTTTTATTTTATTTTTATTTTGATTTTGTTTTTGGATTTGTTATGTAATTTAAGTTTTAATTTTGGGTTTGTAGTGTGTTTAGGATTTTGAGGGGAGAGGGATTTTGAAAGTTATGCTTTTTTTTTAGCTTTATTTTTTATGTTTGTGGTTTATGTGTTGTTAGGCTAAGAAATTTTATTGCTTTTTTTTTTTAGTGTAGCAAATAATTTGCTGATTGATTTTTTTTGTTTCGCGATTTTTTTGGCTATAGTTGAATGTTGTTATGGTAACTGTAATCTGCTGTGAAAGGGCTTTTAAGGAGTTTTTTGTTGTGTTTTTGTTGTTAGTATTTTTTGTGGTTTTTAATTTTAGTTATAAG…
309	GGTTTTTTGAGTATAGAATTTTTTTTTTATTTTTGTTTTATTTTTATTTTATTTTTATTTTTATTTTGTTTTTGGATTTGTTATGTAATTTAAGTTTTAATTTTGGGTTTGTAGTGTGTTTAGGGTTTTGAGGGGAGAGGGATTTTGAAAGCTATGCTTTTTTTTTAGCTTTATTCTTTATGTTTGTGGTTTATGTGCTGTTAGGCTAAGAAATTTTATTGCTTTTTTTTTTTAGTGTAGCAAATAATTCGCTGATTGATTTTTTTTGTTTCGCGATTTTTTCGGCTATAGCTGAATGTTGCTATGGCAATTGTAATCTGCTGTGAAAGGGCTTTTAAGGAGTTTTTTGCTGTGCTTTTGCTGTTAGCATCTTTTGTGGTTTTTAATTTTAGCTATAAG…
310	GGTTTTTTGAGCATAGAATTTTTTTTTTATTTTTATTTTATTTTTATTTTATTTTTATTTTGATTTTGTTTTTGGATTTGTTTTGTAACTTAAGCTTTTATTTTGGTTTTGTAGTGTGTTTAGGTTTTTGAGGGGAGTGGGATTTTGAAAGCTATGCTTTTTTTTIAGCTTTATTTTTTATGTTTGTGGTTTATGTGTTGTTAGGCTAAGAAATTTTATTGCTTTTTTTTTTTAGTGTAGCAAATAATTTGCTGATTGATTTTTTTTGTTTTGCGATTTTTTTGGTTATAGTTGAATGTTGTTATGGTAATTGTAATTTGCTGTGAAAGGGCTTTTAAGGAGTTTTTTGCTGTGCTTTTGCTGTTAGCATTTTTTGTGGTTTTTAATCTTAGCTATAAG…
311	GGTTTTTTGAGTATAGAATTTTTTTTTTATTTTTATTTTATTCTTATTTTATTTTTATTTTGATTTTGTTTCTGGATTTGTTATGCAATTTAAGCTTTAATTTTGGGTTTGTAGTGTGTTCAGGATTTTGAGGGGAGATGGATTTTGAAAGCTATGCTTTTTTTTTAGCTTTATTTTTTATGTTTGTGGTTTATGTGTTGTTAGGCTAAGAAATCTTATTGCTTTTTTTTTTTAGTGTAGCAAATAATTTGCTGATTGATTTTTTTTGTTTTGCGATTTTTTTGGCTATAGCTGAATGTTGTTATGGCAATTGTAATTTGCTGTGAAAGGGCTTTTAAGGAGTTTTTTGTTGTGTTTTTGTTGTTAGTATTTTTTGTGGTTTTTAATTTTAGTTATAAG…
312	GGTTTTTTGAGTATAGAATTTTTTTTTTATTTTTCTTTTATTTTTATTTTATTTTTATTTTGTTTTTGTTTTTGGTTTTTTTATTTCCTTTAATCTTTAATTTTGGGTTTGTAGTTTGTTTTGGCTTTTGCTGGGAGAGGTTTTTTGAAAGCTACGCTTTTTTTTTAGCTTTCTTTTTTTTGGTTGTGGTTTATCTGTTGTTAGGCTAAGAAATTTTATTGCTTTTTTTTTTTAGTTTAGCAAATAATTTGCTGATTGATTTTTTTTGTTTCGCGATTTTTTTGGCTATAGCTGAATGTTGTTATGGTAATTGTAATTTGCTGTGAAAGGGCTTTTAAGGAGTTTTTTGTTGTGTTTTTGTTGTTAGTATTTTTTGTGGTTTTTAATTTTAGTTATAAG…
313	GGTTTTTTGAGTATAGAATTTTTTTTTTATTTTTATTTTATTTTTATTTTATTTTTATTTTGATTTTGTTTTTGGATTTGTTATGCAATTTAAGCTTTAATTTTGGGTTTGTAGTGTGTTTAGGATCTTGAGGGGAGAGGGATTTTGAAAGCTATGCTTTTTCTTTAGCTTTATTTTTTATGTTTGTGGTTTATGTGTTGTTAGGCTAAGAAATCTTATTGCTTTTTTTTTIIAGTGTAGCAAATAATTTGCTGATTGATTTTTTTTGTTTCGCGATTTTTTTGGCTATAGCTGAATGTTGCTATGGCAATTGTAATTTGCTGTGAAAGGGCTTTTAAGGAGTTTTTTGTTGTGITTTTGTTGTTAGTATTTTTTGTGGTTTTTAATTTTAGTTATAAG…
314	GGTTTTTTGAGTATAGAATTTTTTTTTTATTTTTATTTTATTTTTATTTTATTTTTATTTTTATTTTGTTTTTGGATTTGTTATGTAATTTAAGTTTTAATTTTGGGTTTGTAGTGTGTTTAGGATTTTGAGGGGAGAGGGATTTTGAAAGTTATGITTTTTTTTTAGTTTTATTTTTTATGTTTGTGGTTTATGTGCTGTTAGGTTAAGAAATTTTATTGTTTTTTTTTTTTAGTGTAGTAAATAATTTGTTGATTGATTTTTTTTGTTTTGTGATTTTTTTGGTTATAGTTGAATGTTGTTATGGTAATTGTAATTTGTTGTGAAAGGGTTTTTAAGGAGTTTTTTGTTGTGTTTTTGTTGTTAGTATTTTTTGTGGTTTTTAATTTTAGTTATAAG…
315	GGTTTTTTGAGCATAGAATTTTTTTTTIATTTTTATTTTATTTTTATCTTATTTTTATTTTGATTTTGTTTTTGGATTTGTTATGCAATTTATGCTTTAATTTTGGGTTTGTTGTGTTTTTTGGATTTTGAGGGGAGAGGGATTTTGATAGCTATGCTTTTTTTTTAGCTTTATTTTTTATGTTTGTGGTTTATGTGTTGTTAGGCTAAGATATCTTATTGCTTTTTTTTTTTAGTGTAGCAAATAATTCGCTGATTGATTTTTTTTGTTTIGCGATTTTTTTGGCTATAGCTGAATGTTGCTATGGCAATTGTAATCTGCTGTGAAAGGGCTTTTAAGGAGTTTTTTGCTGTGCTTTTGTTGTTAGTATTTTTTGTGGTTTTTAATTTTAGTTATAAG…
316	GGTTTTTTGAGTATAGAATTTTTTTTTTATTTTTATTTTATTTTTATTTTATTTTTATTTTGTTTTTGTTTTGGGTTTTGTTATGCATTTTAAGTTTTAATTTIGGGTTTGTAGGGGGTTTAGGATTTGGGGGGGGGAGGGTTTTTGAAAGCTATGCTTTTTTTTTAGTTTTATTTTTTATGTTTGTGGTTTATGTGCTGTTAGGTTAAGAAATTTTATTGCTTTTTTTTTTTAGTGTAGCAAATAATTCGCTGATTGATTTTTTTTGTTTCGCGATTTTTTTGGCTATAGCTGAATGTTGTTATGGTAATTGTAATTTGCTGTGAAAGGGCTTTTAAGGAGTTTTTTGCTGTGCTTTTGCTGTTAGCATCTTTTGTGGTTTTTAATTTTAGCTATAAG…
317	GGTTTTTTGAGCATAGAATTTTTTTTTTATTTTTATTTTATTTTTATTTTATTTTTATTTTTATTTTGTTTTTGGATTTGTTATGTAATTTAAGCTTTAATTTTGGGTTTGTAGTGTGTTTAGGATTTTGAGGGGAGCTTGATTTTGAAAGCTATGTTTTTTTTTTAGCTTTATTTTTTATGTTTGTGGTTTATGTGTTGTTAGGCCAAGAAATTTTATTGCTTTTTCTTTTTAGTGTAGCAAATAATTTGCTGATTGATTTTTTTTGTTTCGCGATTTTTTTGGCTATAGCTGAATGTTGTTATGGTAATTGTAATTTGCTGTGAAAGGGCTTTTAAGGAGTTTTTTGTTGTGCTTTTGTTGTTAGTATTTTTTGTGGTTTTTAATTTTAGTTATAAG…
318	GGTTTTTTGAGCATAGAATTTTTTTTTTATTTTTATTTTATTTTTATTTTATTTTTATTTTGATTTTTTTTTTTGATTTGTTATGTAATTTTAGCTTTATTTTTTGGTTTGTTGTGTGTTTAGGITTTTGTGGGGATAGGGTTTTTGATAGCTATGCTTTTTTTTTAGCTTTGTTTTTTAGGTTTGTGGTTTATGTGCTGTTAGGCTAAGAAATTTTATTGCTTTTTTTTTTTAGTGTAGCAAATAATTTGCTGATTGATTTTTTTTGTTTIGCGATTTTTTCGGCTATAGCTGAATGTTGCTATGGCAATTGTAATTTGCTGTGAAAGGGCTTTTAAGGAGTTTTTTGCTGTGCTTTTGCTGTTAGTATTTTTTGTGGTTTTTAATTTTAGTTATAAG…
319	GGTTTTTTGAGTATAGAATTTTTTTTTTATTTTTACTTTATTTTTATCTTATTCTTATTTTGATTTTGTTTTTGGATTTGTTATGTAATTTAAGCTTTAATTTTGGGTTTGTAGTGTGTTTAGGATTTTGAGGGGAGAGGGATTTTGAAAGTTATGTTTTTTTTTTAGTTTTATTTTTTATGTTTGTGGTTTATGTGTTGTTAGGTTAAGAAATTTTATTGTTTTTTTTTTTTAGTGTAGCAAATAATTCGCTGATTGATTTTTTTTGTTTTGCGATTTTTTCGGCTATAGTTGAATGTTGTTATGGTAATTGTAATTTGCTGTGAAAGGGCTTTTAAGGAGTTTTTTGCTGTGCTTTTGCTGTTAGTATTTTTTGTGGTTTTTAATTTTAGTTATAAG…
320	GGTTTTTTGAGTATAGAATTTTTTTTTTATTTTTATTTTATTTTTATTTTATTTTTATTTTGATTTTGTTTTTGGATTTGTTATGCAATTTAAGCTTTAATTTTGGGTTTGTAGTGTGTTTGGGTTTTTGTGGGGAGAGGGATTTTGAATGCTATGCTTTTTTTTTAGCTTTATTTTTTAGGTTTGTGGTTTATGTGTTGTTAGGCTAAGAAATTTTTTTGCTTTTTTTTTTTAGTGTAGTAAATAATTTGCTGATTGATTCTTTTTGTTTCGCGATTTTTTTGGCTATAGCTGAATGTTGTTATGGTAATTGTAATCTGCTGTGAAAGGGCTTTTAAGGAGTTTTTTGCTGTGCTTTTGCTGTTAGCATCTTTTGTGGTTTTTAATTTTAGCTATAAG…
321	GGTTTTTTGAGTATAGAATTTTTTTTTTATCTTTATTTTATTTTTATTTTATTTTTATTTCTATTTTTTTTTTGGATTTGTTATGTAATTTAAGCTTTAATTTTGGGTTTGTAGTGTGTTTAGGATTTTGAGGGGAGAGGGATTTTGAAAGCTATGCTTTTTTTTTAGCTTTATTTTTTATGTTTGTGGTTTATGTGCTGTTAGGCTAAGAAATCTTATTGCTTTTTTTTTTTAGTGTAGCAAATAATTTGCTGATTGATTTTTTTTGTTTIGCGATTTTTTTGGCTATAGCTGAATGTTGCTATGGCAATTGTAATCTGCTGTGAAAGGGCTTTTAAGGAGTTTTTTGCTGTGCTTTTGCTGTTAGCATTTTTTGTGGTTTTTAATTTTAGTTATAAG…
322	GGTTTTTTGAGTATAGAATTTTTTTTTTATTTTTATTTTATTTTTATTTTATTTTTATTTTGTTTTTGTTTTTGGATTTGTTATGCAATTTAAGCTTTAATTTTGGGTTTGTAGTGTGTTTAGGATATTGTGGGGAGAGGGATTTTGAAAGCTATGCTTTTTTTTTAGTTTTATTTTTTATGTTTGTGGTTTATGTGTTGTTAGGCTAAGAAATTTTATTGCTCTTTTTTCTTAGTGTAGCAAATAATTTGCTGATTGATTTTTTTTGTTTCGCGATTTTTTTGGCTATAGCTGAATGTTGTTATGGTAATTGTAATTTGCTGTGAAAGGGCTTTTAAGGAGTTTTTTGCTGTGCTTTTGCTGTTAGCATTTTTTGTGGTTTTTAATTTTAGTTATAAG…
323	GGTTTTTTGAGTATAGAATTTTTTTTTTATTTTTATTTTATTTTTATTTTATTTTTATTTTTATTTTGTTTTTGGATTTGTTATGCAATTTAAGCTTTAATTTTGGGTTTGTAGTGTGTTTAGGATCTTGAGGGGAGAGGGATTTTGAAAGCTATGCTTTTTTTTTAGCTTTATTTTTTATGTTTGTGGTTTATGTGCTGTTAGGCTAAGAAATCTTATTGCTTTTTTTTTTTAGTGTAGCAAATAATTTGCTGATTGATTTTTTTTGTTTCGCGATTTTTTTGGCTATAGCTGAATGTTGCTATGGCAATTGTAATTTGCTGTGAAAGGGCTTTTAAGGAGTTTTTTGCTGTGCTTTTGCTGTTAGCATTTTTTGTGGTTTTTAATTTTAGTTATAAG…
324	GGTTTTTTGAGTATAGAATTTTTTTTTIATTTTTATTTTATTTTTATTTTATTTTTATTTTGATTTTGTTTTTGGATTTGTTATGTAATTTAAGCTTTAATTTTGGGTTTGTAGTGTGTTTAGGATCTTGAGGGGAGAGTGATTTTGAAAGCTATGCTTTTTTTTTAGCTTTATTTTTTATGTTTGTGGTTTATGTGTTGTTAGGCTAAGAAATCTTATTGCTTTTTTTTTTTAGTGTAGCAAATAATTTGCTGATTGATTTTTTTTGTTTIGCGATTTTTTTGGCTATAGCTGAATGTTGTTATGGTAATTGTAATCTGCTGTGAAAGGGCTTTTAAGGAGTTTTTTGCTGTGCTTTTGCTGTTAGTATTTTTTGTGGTTTTTAATTTTAGTTATAAG…
325	GGTTTTTTGAGTATAGAATTTTTTTTTTATTTTTATTTTATTTTTATCTTATTTTTATTTTGATTTTGTTTTTGGATTTGTTATGCAATTTAAGCTTTAATTTTGGGTTTGTAGTGTGTTTAGGATTTTGAGGGGAGAGGGATTTTGAAAGCTATGCTTTTTTTTTAGCTTTATTTTTTATGTTTGTGGTTTATGTGTTGTTAGGCTAAGAAATTTTATTGCTTTTTTTTTTIAGTGTAGCAAATAATTTGCTGATTGATTTTTTTTGTTTCGCGATTTTTTCGGCTATAGCTGAATGTTGCTATGGCAATTGTAATCTGCTGTGAAAGGGCTTTTAAGGAGTTTTTTGCTGTGCTTTTGCTGTTAGCATTTTTTGTGGTTTTTAATTTTAGTTATAAG…
326	GGTTTTTTGAGTATAGAATTTTTTTTTTATTTTTATTTTATTTTTATTTTATTTTTATTTTGATTTTGTTTTTGGATTTTTTATGTAATTTTATTTTTATTTTTGTGTTTGTAGTGTGTTTAGGTTTTTGTGGGGAGTGGGATTTTGAAAGTTATGCTTTTTTTTTAGTTTTATCCTTTGTGTTTGTGGTTTATGTGCTGTTAGGCTAAGAAATTTTATTGCTCTTTTTTTTTAGTGTAGCAAATAATTTGCTGATTGATTTTCTTTGTTTTGCGATTTTTTTGGCTATAGTTGAATGTTGCTATGGTAATTGTAATTTGCTGTGAAAGGGCTTTTAAGGAGTTTTTCGTTGTGCTTTTGCTGTTAGTATTTTTTGTGGTTTTTAATTTTAGCTATAAG…
327	GGTTTTTTGAGTATAGAATTTTTTTTTTATTTTTATTTTATTTTTATTTCATTTTTATTTTGATTTTGTTTTTGGATTTGTTATGCAATTTAAGCTTTAATTTTGGGTTTGTAGTGTGTTTAGGATTTTGAGGGGAGAGGGATTTTGAAAGCTATGCTTTTTTTTTAGCTTTATTTTTTCTGTTTGTGGTTTATGTGTTGTTAGGCTAAGAAATTTTATTGCTTTTTTTTCTTAGTGTAGCAAATAATTTGCTGATTGATTTTTTTTGTTTTGCGATTTTTTTGGCTATAGCTGAATGTTGCTATGGCAATTGTAATCTGCTGTGAAAGGGCTTTTAAGGAGTTTTTTGCTGTGCTTTTGCTGTTAGCATTTTTTGTGGTTTTTAATTTTAGCTATAAG…
328	GGTTTTTTGAGTATAGAATTTTTTTTTTATTTTTATTTTATTTTTATTTTATTTTTATTTIGATTTTGTTTTTGGATTTGTTATGCAITTTAAGTTTTAATTTTGTGTTTGTAGTGTGTTTAGGATCTTGTGGGGTGTGGGATTTTGAAAGCTATGCTTTTTCTTTAGTTTTATTTTTTATGTTTGTGGTTTATGTGTTGTTAGGCTAAGAAATTTTATTGCTCTTTTTTTTTAGTGTAGCAAATAATTTGCTGATTGATTTTTTTTGTTTCGCGATTTTTTCGGCTATAGCTGAATGTTGCTATGGCAATTGTAACTTGCTGTGAAAGGGCTTTTAAGGAGTTTTTTGTTGTGTTTTTGTTGTTAGTATTTTTTGTGGTTTTTAATTTTAGTTATAAG…
329	GGTTTTTTGAGTATAGAATTTTTTTTTTATTTTTATTTTATTTTTATTTTATCTTTATTTIGATTTTGTTTTTGGATTTGTTATGCAATTTAAGCTTTAATTTTGGGTTTGTAGTGTGTTTAGGATCTTGAGGGGAGAGGGATTTTGAATGCTATGCTTTTTTTTTAGCTTTGTTTTTTATGTTTGTGGTTTATGTGTTGTTAGGCTATGAAATCTTATTGCTTTTTTTTTTIAGTGTAGCAAATAATTTGCTGATTGATTTTTTTTGTTTCGCGATTTTTTCGGCTATAGCTGAATGTTGCTATGGCAATTGTAATTTGCTGTGAAAGGGCTTTTAAGGAGTTTTTTGCTGTGCTTTTGCTGTTAGTATTTTTTGTGGTTTTTAATTTTAGTTATAAG…
330	GGTTTTTTGAGTATAGAATTTTTTTTTTATTTTTATTTTATTTTTATTTTATCTTTATTTTGATTTTGTTTTTGGATTTGTTATGCAATCTAAGCTTTAATTTTGGGTTTGTAGTGTGTTCAGGATCTTGAGGGGAGTGGGATTTTGAAAGCTATGCTTTTTCTTTAGCTTTATTTTTTATGTTTGTGGTTTATGTGTTGTTAGGCTAAGTAATTTTATTGCTTTTTTTTTTTAGTGTAGCAAATAATTCGCTGATTGATTTTTTTTGTTTCGCGATTTTTTCGGCTATAGCTGAATGTTGCTATGGCAATTGTAATCTGCTGTGAAAGGGCTTTTAAGGAGTTTTTTGCTGTGCTTTTGTTGTTAGTATTTTTTGTGGTTTTTAATTTTAGTTATAAG…
331	GGTTTTTTGAGCATAGAATTTTTTTTTTATTCTTATTTTATCTTTATCTTATCTTCATTTIGATTTTGTTTTTGGATTTGTTATGCAATCTAAGCTTTAATTTTGTGTTTGTAGTGTGTTTAGGATCTTGTGGGGAGTGGGATTTTGAAAGCTATGCTTTTTTTTTAGCTTTAATTTTTATGTTTGTGGTTTATGTGTTGTTAGGCTAAGAAATTTTATTGCTCTTTTTTTTTAGTGTAGCAAATAATTTGCTGATTGATTTTTTTTGTTTTGCGATTTTTTCGGCTATAGCTGAATGTTGCTATGGCAATTGTAATCTGCTGTGAAAGGGCTTTTAAGGAGTTTTTCGCTGTGCTTTTGCTGTTAGCATCTTTTGTGGTTTTTAATTTTAGCTATAAG…
332	GGTTTTTTGAGCATAGAATTTTTTTTTTATTTTTATTTTATTTTTATTTTATTTTTATTTTGATTTTGTTTTTGGTTTTGTTATGTATTTTTAGTTTTATTTTTGGGTTTGTTGTGTGTTTTGTATTTTGTGGGGTTTGGGATTTTGTATGTTGTGCTTTTTTTTTAGTTTTATTTTTTATGTTTGTGGTTTATGTGTTGTTAGGTTAATAAATTTTATTGTTTTTTTTTTTTAGTGTAGTAAATAATTTGTTGATTGATTTTTTTTGTTTTGTGATTTTTTTGGTTATAGTTGAATGTTGTTATGGTAATTGTAATTTGCTGTGAAAGGGCTTTTAAGGAGTTTTTTGCTGTGCTTTTGCTGTTAGCATCTTCTGTGGTTTTTAATCTTAGCTATAAG…
333	GGTTTTTTGAGTATAGAATTTTTTTTTTATTCTTATTTTATTTTTATTCTACTTTTATTTIGATTTTGTTTTTGGATTTGTTATGCAATTTAAGCTTTAATTTTGGGTTTGTAGTGTGTTTAGGATCTTGAGGGGAGAGGGATTTTGAAAGCTACGCTTTTTCTTTAGCTTTATCTTTTATGTTTGTGGTTTATGTGCTGTTAGGCTAAGAAATCCTATTGCCTTTTTTTTTTAGTGTAGCAAATAATTTGCTGATTGATTTTTTTTGTTTCGCGATTTTTTCGGCTATAGCTGAATGTTGCTATGGCAATTGTAATTTGCTGTGAAGGGGCTTTTAAGGAGTTTTTTGCTGTGCTTTTGCTGTTAGTATTTTTTGTGGTTTTTAATTTTAGTTATAAG…
334	GGTTTTTTGAGTATAGAATTTTTTTTTTATTTTTATTTTATTTTTATTCTACTTTTATTTIGATTTTGTTTTTGGATTTGTTATGCAATTTAAGCTTTAATTTTGGGTTTTTTGTGTGTTTAGTITTTTGTGGGGAGAGGGATTTTGAAAGCTACGCTTTTTCTTTAGCTTTATCTTTTATGTTTGTGGTTTATGTGCTGTTAGGCTAAGAAATCCTATTGCCTTTTTTTTTTAGTGTAGCAAATAATTTGCTGATTGATTTTTTTTGTTTCGCGATTTTTTCGGCTATAGCTGAATGTTGCTATGGCAATTGTAATTTGCTGTGAAAGGGCTTTTAAGGAGTTTTTTGCTGTGCTTTTGCTGTTAGTATTTTTTGTGGTTTTTAATTTTAGTTATAAG…
335	GGTTTTTTGAGTATAGAATTTTTTTTTTATTTTTATTTTATTTTTATTTTATTTTTATTTTGATTTTGTTTTTGGATTTGTTATGTAATTTAAGCTTTAATTTTGGGTTTGTAGTGTGTTTAGGACTTTGAGGGGAGAGGGATTTTGAAAGTTATGTTTTTTTTTTAGTTTTATTTTTTATGTTTGTGGTTTATGTGTTGTTAGGCTAAGAAATTTTATTGCTTTTTTTTTTTAGTGTAGTAAATAATTTGCTGATTGATTTTTTTTGTTTTGCGATTTTTTTGGTTATAGTTGAATGTTGTTATGGTAATTGTAATTTGTTGTGAAAGGGTTTTTAAGGAGTTTTTTGTTGTGTTTTTGTTGTTAGTATTTTTTGTGGTTTTTAATTTTAGTTATAAG…
336	GGTTTTTTGAGTATAGAATTTTTTTTTTATTTTTATTTTATTTTTATTTTATTTTTATTTTGATTTTGTTTTTGGATTTGTTATGTAATTTAAGCTTTAATTTTGGGTTTGTAGTGTGTTTAGGATCTTGAGGGGAGAGGGATTTTGAAAGCTATGCTTTTTTTTTAGCTTTATTTTTTATGTTTGTGGTTTATGTGCTGTTAGGTTAAGAAATTTTATTGCTTTTTTTTTTTAGTGTAGCAAATAATTTGCTGATTGATTTTTTTTGTTTCGCGATTTTTTCGGCTATAGCTGAATGTTGCTATGGCAATTGTAATTTGCTGTGAAAGGGCTTTTAAGGAGTTTTTTGCTGTGCTTTTGCTGTTAGCATCTTTTGTGGTTTTTAATCTTAGCTATAAG…
337	GGTTTTTTGAGCATAGAATTTTTTTTTIATTTTTATTTTTTTTTTTTTTTGTTTTTATTTGGITTTTGTTTTTTGATTTGGTATGCCATTTAAGTTTTATTTTTGGITTTGTTGTGTGTTTIGGATTTTTTGGGGGGTGGGTTTTTGAAIGCTTTGGTTTTTTTTTIGTTTTACTTTTTGTGGTTGTGGTTTATGTGTTGTTAGGCTAAGAAATTTTATTGCTTTTTTTTTTTAGTGTAGCAAATAATTTGCTGATTGATTTTTTTTGTTTCGCGATTTTTTTGGCTATAGCTGAATGTTGCTATGGCAATTGTAATTTGCTGTGAAAGGGTTTTTAAGGAGTTTTTTGTTGTGTTTTTGTTGTTAGTATTTTTTGTGGTTTTTAATTTTAGTTATAAG…
338	GGTTTTTTGAGTATAGAATTTTTTTTTTATTTTTATTTTATTTTTATTCTACTTTTATTTTIATTTTGTTTTTGGTTTTGTTATGCAATTTAAGCTTTATTTTTGGGTTTGTAGTGTGTTTAGGATCTTGTGGGGAGTGGGATTTTGATAGCTACGCTTTTTCTTTAGCTTTGTCTTTTATGTTTGTGGTTTATGTGCTGTTAGGCTAAGAAATCTTATTGCTTTTTTTTTTTAGTGTAGCAAATAATTTGCTGATTGATTTTTTTTGTTTCGCGATTTTTTCGGCTATAGCTGAATGTTGCTATGGCAATTGTAATTTGCTGTGAAAGGGCTTTTAAGGAGTTTTTTGCTGTGCTTTTGCTGTTAGTATTTTTTGTGGTTTTTAATTTTAGTTATAAG…
339	GGTTTTTTGAGTATAGAATTTTTTTTTTATTTTTATCTTATTTTTATTTTATTTTTATTTTGATTTTTTTTTTGGATTTGTTATGCAATTTAAGCTTTAATTTTGGGTTTGTAGTGTGTTTAGGATTTTGAGGGGAGAGGGATTTTGAAAGCTATGCTTTTTTTTTAGCTTTACTTTTTATGTTTGTGGTTTATGTGTTGTTAGGCTAAGAAATTTTATTGCTTTTTTTTTTTAGTGTAGCAAATAATTTGCTGATTGATTTTTTTTGTTTCGCGATTTTTTTGGCTATAGCTGAATGTTGCTATGGCAATTGTAATTTGCTGTGAAAGGGTTTTTAAGGAGTTTTTTGTTGTGTTTTTGTTGTTAGTATTTTTTGTGGTTTTTAATTTTAGTTATAAG…
340	GGTTTTTTGAGTATAGAATTTTTTTTTTATTTTTATTTTATTCTTATTTTATTTTTATTTTTATTTTGTTTTTGGATTTTTTATTCATTTTTATTTTTTTTTTTGTTTTTGTAGTGTGTTCAGTATTTTGTGGGGTGTGTTTTTTTGATAGTTATGCTTTTTTTTTTGCTTTATTTTTTATGTTTGTGGTTTATGTGTTGTTAGGCTAAGAAATTTTATTGCTTTTTTTTTTTAGTGTAGCAAATAATTTGCTGATTGATTTTTTTTGTTTTGCGATTTTTTTGGCTATAGCTGAATGTTGTTATGGCAATTGTAATTTGCTGTGAAAGGGCTTTTAAGGAGTTTTTTGTTGTGTTTTTGTTGTTAGTATTTTTTGTGGTTTTTAATTTTAGTTATAAG…
341	GGTTTTTTGAGCATAGAATTTTTTTTTTATTTTTATTTTATTTTTATTTTATTTTTATTTTGATTTTGTTTTTGGATTTGTTATGCAATTTAAGCTTTAATTTTGGGTTTGTAGTGTGTTTAGGATTTTGAGGGGAGAGGGATTTTGAAAGCTATGCTTTTTTTTTAGCTTTATTTTTTATGTTTGTGGTTTATGTGTTGTTAGGCTAAGAAATTTTATTGCTTTTTTTTTTTAGTGTAGCAAATAATTTGCTGATTGATTTTTTTTGTTTIGCGATTTTTTTGGCTATAGCTGAATGTTGCTATGGCAATTGTAATTTGCTGTGAAAGGGCTTTTAAGGAGTTTTTTGTTGTGTTTTTGTTGTTAGTATTTTTTGTGGTTTTTAATTTTAGTTATAAG…
342	GGTTTTTTGAGTATAGAATTTTTTTTTTATCTTTATTTTATTTTTATTTTATTTTTATTTCGATTTTGTTTTTGGATTTGTTATGTAATTTAAGCTTTAATTTTGGGTTTGTAGTGTGTTTAGGATTTTGAGGGGAGAGGGATTTTGAAAGCTATGCTTTTTTTTTAGCTTTATTTTTTATGTTTGTGGTTTATGTGCTGTTAGGCTAAGAAATCTTATTGCTTTTTTTTTIIAGTGTAGCAAATAATTTGCTGATTGATTTTTTTTGTTTIGCGATTTTTTTGGCTATAGCTGAATGTTGCTATGGCAATTGTAATCTGCTGTGAAAGGGCTTTTAAGGAGTTTTTTGCTGTGCTTTTGCTGTTAGCATTTTTTGTGGTTTTTAATTTTAGTTATAAG…
343	GGTTTTTTGAGTATAGAATTTTTTTTTTATTTTTATTTTATTTTTATTTTATTTTTATTTTGATTTTGTTTTTGGATTTGTTATGCAATTTAAGCTTTATTTTTGGGTTTGTTGTGTGTTTAGGATCTTGAGGGGAGAGGGATTTTGAAAGCTATGCTTTTTCTTTAGCTTTATTTTTTATGTTTGTGGTTTATGTGTTGTTAGGCTAAGAAATCTTATTGCTTTTTTTTTTIAGTGTAGCAAATAATTTGCTGATTGATTTTTTTTGTTTCGCGATTTTTTTGGCTATAGCTGAATGTTGCTATGGCAATTGTAATTTGCTGTGAAAGGGCTTTTAAGGAGTTTTTTGTTGTGTTTTTGTTGTTAGTATTTTTTGTGGTTTTTAATTTTAGTTATAAG…
344	GGTTTTTTGAGTATAGAATTTTTTTTTTATTTTTATTTTATTTTTATTTTATTTTCATTTTGATTTTGTTTTTGGTTTTGTTATGTTATTTAAGCTTTATTTTTGGGTTTGTAGTGTGTTTAGGATTTTGAGGGGAGTGGGATTTTGAAAGCTATGCTTTTTTTTTATCTTTATTTTTTATGTTTGTGGTTTATGTGTTGTTAGGCTAAGAAATTCTATTGCTTTTTTTTTTTAGTGTAGCAAATAATTTGCTGATTGATTTTTTTTGTTTCGCGATTTTCTCGGCTATAGCTGAATGTTGTTATGGTAATTGTAATCTGCTGTGAAAGGGCTTTTAAGGAGTTTTTTGCTGTGCTTTTGCTGTTAGCATCTTTTGTGGTTTTTAATCTTAGCTATAAG…
345	GGTTTTTTGAGTATAGAATTTTTTTTTTATTTTTATTTTATTTTTATTTTATTTTTATTTTGATTTTGTTTCTGGATTTGTTATGCAATTTAAGCTTTAATTCTGGGTTTGTTGTGTGTTTAGGATCTTGAGGGGAGAGGGATTTTGAAAGCTATGCTTTTTCTTTAGCTTTATCTTTTATGTTTGTGGTTTATGTGCTGTTAGGCTAAGAAATCTTATTGCTTTTTTTTCTTAGTGTAGCAAATAATTTGCTGATTGATTTTTTTTGTTTCGCGATTTTTTTGGCTATAGTTGAATGTTGTTATGGTAATTGTAATTTGTTGTGAAAGGGTTTTTAAGGAGTTTTTTGTTGTGTTTTTGTTGTTAGTATTTTTTGTGGTTTTTAATCTTAGTTATAAG…
346	GGTTTTTTGAGTATAGAATTTTTTTTTTATTTTTATTTCATTTTTTTTTTATTTTTATTTTTATTTTTTTTTTTGTTTTGTTATTTTATTTATGCTTTATTTTTTTGTTTGTTGGGTGTTTAGGATTTTTAGGGGAGTGGGATTTTGAAAGTTATGCTTTTTTTTTTGCTTTATTTTTTTTGTTTTTGGTTTATGTGTTGTTAGGCTAAGAAATTTTATTGCTTTTTTTTTTTAGTGTAGCAAATAATTTGCTGATTGATTTTTTTTGTTTTGCGATTTTTTTGGCTATAGCTGAATGTTGTTATGGTAATTGTAATTTGCTGTGAAAGGGCTTTTAAGGAGTTTTTTGTTGTGTTTTTGTTGTTAGTATTTTTTGTGGTTTTTAATTTTAGTTATAAG…
347	GGTTTTTTGAGTATAGAATTTTTTTTTTATCTTTATTTTATTTTTATTTTATTTTTATTTTGATTTTGTTTTTGGATTTGTTATGCAATTTAAGCTTTAATTTTGGGTTTGTAGTGTGTTTAGGATCTTGAGGGGAGAGGGATTTTGAAAGCTATGCTTTTTTTTTAGCTTTATTCTTTATGTTTGTGGTTTATGTGCTGTTAGGCTAAGAAATCTTATTGCTTTTTTTTTTTAGTGTAGCAAATAATTCGCTGATTGATTTTTTTTGTTTCGCGATTTTTTTGGCTATAGCTGAATGTTGTTATGGTAATTGTAATTTGCTGTGAAAGGGCTTTTAAGGAGTTTTTTGCTGTGCTTTTGCTGTTAGCATCTTTTGTGGTTTTTAATTTTAGCTATAAG…
348	GGTTTTTTGAGTATAGAATTTTTTTTTTATTTTTATTTTATTCTTATTTTATTTTTATTTTGATTTTGTTTCTGGATTTGTTATGCAATTTAAGCTTTAATTTTGGGTTTGTAGTGTGTTCAGGATTTTGAGGGGAGTGGGATTTTGAAAGCTATGCTTTTTTTTTAGCTTTATTTTTTATGTTTGTGGTTTATGTGTTGTTAGGCTAAGAAATCTTATTGCTTTTTTTTTTTAGTGTAGCAAATAATTTGCTGATTGATTTTTTTTGTTTTGCGATTTTTTTGGCTATAGCTGAATGTTGTTATGGCAATTGTAATTTGCTGTGAAAGGGCTTTTAAGGAGTTTTTTGTTGTGTTTTTGTTGTTAGTATTTTTTGTGGTTTTTAATTTTAGTTATAAG…
349	GGTTTTTTGAGTATAGAATTTTTTTTTTATTTTTATTTTATTTTTATTTTATCTTTATTTTGATTTTGTTTTTGGATTTGTTATGTAATTTAAGTTTTATTTTTGGGTTTGTAGTGTGTTTAGGATTTTGTGGGGAGAGGGATTTTGAAAGTTATGTTTTTTTTTTAGTTTTATTTTTTATGGTTGTGGTTTATGTGTTGTTAGGCTAAGAAATTTTATTGTTTTTTTTTTTTAGTGTAGTAAATAATTTGCTGATTGATTTTTTTTGTTTTGCGATTTTTTTGGCTATAGCTGAATGTTGTTATGGTAATTGTAATTTGCTGTGAAAGGGCTTTTAAGGAGTTTTTTGCTGTGCTTTTGCTGTTAGCATTTTTTGTGGTTTTTAATTTTAGCTATAAG…
350	GGTTTTTTGAGCATAGAATTTTTTTTTTATTTTTATTTTATTTTTATTTTATTTTTATTTTGATTTTGTTTTTGGATTTGTTATGCAATTTAAGCTTTAATTTTGGGTTTGTAGTGTGTTTAGGATCTTGTGGGGAGTGGGATTTTGAAAGCTACGCTTTTTTTTTAGCTTTATTTTTTATGTTTGTGGTTTATGTGTTGTTAGGCTAAGAAATTTTATTGCTTTTTTTTTTTAGTGTAGTAAATAATTTGCTGATTGATTTTTTTTGTTTCGCGATTTTTTTGGCTATAGCTGAATGTTGTTATGGTAATTGTAATTTGCTGTGAAAGGGCTTTTAAGGAGTTTTTTGTTGTGTTTTTGTTGTTAGTATTTTTTGTGGTTTTTAATTTTAGTTATAAG…
351	GGTTTTTTGAGTATAGAATTTTTTTTTTATTTTTATTTTATTTTTATTTTATTTTTATTTTGATTTTGTTTTTGGATTTGTTATGCAATTTAAGCTTTAATTTTGGGTTTGTAGTGTGTTTAGGATCTTGAGGGGAGAGGGATTTTGAAAGCTATGCTTTTTCTTTAGCTTTATTTTTTATGTTTGTGGTTTATGTGTTGTTAGGCTAAGAAATCTTATTGCTTTTTTTTTTTAGTGTAGCAAATAATTTGCTGATTGATTTTTTTTGTTTCGCGATTTTTTTGGCTATAGCTGAATGTTGCTATGGCAATTGTAATTTGCTGTGAAAGGGCTTTTAAGGAGTTTTTTGTTGTGTTTTTGTTGTTAGTATTTTTTGTGGTTTTTAATTTTAGTTATAAG…
352	GGTTTTTTGAGTATAGAATTTTTTTTTTATTTTTATTTTATTTTTATTTTATTTTTATTTTGATTTTGTTTTTGGATTTGTTATGTAATTTAAGTTTTAATTTTGGGTTTGTAGTGTGTTTAGGATTTTGAGGGGAGAGGGATTTTGAAAGTTATGCTTTTTTTTTAGCTTTATTTTTTATGTTTGTGGTTTATGTGTTGTTAGGCTAAGAAATTTTATTGCTTTTTTTTTTIAGTGTAGCAAATAATTTGCTGATTGATTTTTTTTGTTTCGCGATTTTTTTGGCTATAGTTGAATGTTGTTATGGTAACTGTAATCTGCTGTGAAAGGGCTTTTAAGGAGTTTTTTGTTGTGTTTTTGTTGTTAGTATTTTTTGTGGTTTTTAATTTTAGTTATAAG…
353	GGTTTTTTGAGTATAGAATTTTTTTTTTATTTTTATTTTATTTTTATTTTGTTTTTATTTTGTTTTTGTTTTTGGATTTGTTATGTAATTTAAGTTTTATTTTTGGGTTTGTAGTGTGTTTAGGATTTTGTGGGGTGAGGGTTTTTGAAAGCTATGCTTTTTTTTTAGCTTTATTTTTTATGTTTGTGGTTTATGTGCTGTTAGGCTAAGAAATTTTATTGTTTTTTTTTTTTAGTGTAGCAAATAATTTGCTGATTGATTTTTTTTGTTTTGCGATTTTTTTGGCTATAGTTGAATGTTGTTATGGTAATTGTAATTTGTTGTGAAAGGGTTTTTAAGGAGTTTTTTGTTGTGTTTTTGTTGTTAGTATTTTTTGTGGTTTTTAATTTTAGTTATAAG…
354	GGTTTTTTGAGTATAGAATTTTTTTTTTATTTTTATTTTATTTTTATTTTATTTTTATTTTGATTTTGTTTTTGGTTTTGTTATGCAATTTAAGCTTTAATTTTGGGTTTGTAGTGTGTTTAGGATTTTGAGGGGAGTGGGTTTTTGAAAGCTACGCTTTTTTTTTAGCTTTATTTTTTATGTTTGTGGTTTATGTGTTGTTAGGCTAAGAAATTTTATTGCTTTTTTTTTTTAGTGTAGCAAATAATTTGCTGATTGATTTTTTTTGTTTTGCGATTTTTTCGGCTATAGCTGAATGTTGCTATGGCAATTGTAATTTGCTGTGAAAGGGCTTTTAAGGAGTTTTTTGCTGTGCTTTTGCTGTTAGTATTTTTTGTGGTTTTTAATTTTAGTTATAAG…
355	GGTTTTTTGAGTATAGAATTTTTTTTTTATTTTTATTTTATTTTTATTTTATTTTTATTTTGATTTTGTTTTTGGATTTGTTATGCAATTTAAGCTTTAATTTTGGGTTTGTAGTGTGTTTAGGATTTTGAGGGGTGTGGGATTTTGTAAGCTATGCTTTTTTTTTAGCTTTATTTTTTATGTTTGTGGTTTATGTGTTGTTAGGCTAAGACATTTTATTGCTTTTTTTTTTTTGTGTAGCAAATAATTTGCTGATTGATTTTTTTTGTTTTGCGATTTTTTTGGCTATAGCTGAATGTTGTTATGGTAATTGTAATTTGCTGTGAAAGGGTTTTTAAGGAGTTTTTTGTTGTGTTTTTGTTGTTAGTATTTTTTGTGGTTTTTAATTTTAGTTATAAG…
356	GGTTTTTTGAGTATAGAATTTTTTTTTTATTTTTATTTTATTTTTATTTTATTTTTATTTTGATTTTGTTTTTGGATTTGTTATGTAATTTAAGTTTTAATTTTGGGTTTGTAGTGTGTTTAGGATTTTGAGGAGAGATGGATTTTGAAAGTTATGTTTTTTTTTTAGTTTTATTTTTTATGTTTGTGGTTTATGTGCTGTTAGGTTAAGAAATTTTATTGITTTTTTTTTTTAGTGTAGTAAATAATTTGTTGATTGATTTTTTTTGTTTTGTGATTTTTTTGGTTATAGTTGAATGTTGTTATGGTAATTGTAATTTGTTGTGAAAGGGTTTTTAAGGAGTTTTTTGTTGTGTTTTTGTTGTTAGTATTTTTTGTGGTTTTTAATTTTAGTTATAAG…
357	GGTTTTTTGAGTATAGAATTTTTTTTTTATTTTTATTTTATTTTTATTTTATTTTTATTTTGATTTTGTTTTTGGTTTTGTTATGTAATTTAAGTTTTAATTTTTGGTTTGTAGTGTGTTTAGGATTTTGTGGGGTGTGGGATTTTGAAAGTTATGTTTTTTTTTTAGTTTTATTTTTTATGTTTGTGGTTTATGTGTTGTTAGGTTAAGATATTTTATTGTTTTTTTTTTTTAGTGTAGTAAATAATTTGTTGATTGATTTTTTTTGTTTTGTGATTTTTTTGGTTATAGTTGAATGTTGTTATGGTAATTGTAATTTGTTGTGAAAGGGTTTTTAAGGAGTTTTTTGTTGTGTTTTTGTTGTTAGTATTTTTTGTGGTTTTTAATTTTAGTTATAAG…
358	GGTTTTTTGAGCATAGAATTTTTTTTTTATTTTTATTTTATTTTTATTTTATTTTTATTTTTTTTTTGTTTTTGGATTTGTTATGTAATTTAAGCTTTATTTTTGGGTTTGTTTTGTGTTTAGGATTTTGTGGGGTGTGGGATTTTGAATGTTATGTTTTTTTTTTAGCTTTATTTTTTATGTTTGTGGTTTATGTGTTGTTAGGCTAAGAAATCTTATTGCTTTTTTTTTTIAGTGTAGCAAACAATTTGCTGATTGATTTTTTTTGTTTCGCGATTTTCTCGGCTATAGCTGAATGTTGCTATGGCAATTGTAATTTGCTGTGAAAGGGCTTTTAAGGAGTTTTTTGTTGTGTTTTTGTTGTTAGTATTTTTTGTGGTTTTTAATTTTAGTTATAAG…
359	GGTTTTTTGAGTATAGAATTTTTTTTTTATTTTTATTTTATTTTTATTTTATTTTTATTTTGTTTTTGTTTTTGGATTTGTTTTGTAATTTAATCTTTAATTTTGGGTTTGTAGTGTGTTTAGGATTTTGTTGGGAGTGGGATTTTGTAAGCTATGCTTTTTTTTIAGCTTTATTTTTTATGTTTGTGGTTTATGTGTTGTTAGGCTAAGAAATTTTATTGCTTTTTTTTTTIAGTGTAGCAAATAATTCGCTGATTGATTTTTTTTGTTTIGCGATTTTTTTGGCTATAGCTGAATGTTGTTATGGTAATTGTAATTTGCTGTGAAAGGGTTTTTAAGGAGTTTTTTGTTGTGTTTTTGTTGTTAGTATTTTTTGTGGTTTTTAATTTTAGTTATAAG…
360	GGTTTTTTGAGTATAGAATTTTTTTTTTATTTTTATTTTATTTTTATTTTIIIIIIIIIIIGATTTTGTTTTTGGATTTGTTATGTAATTTAAGCTTTAATTTTGGGTTTGTAGTGTGTTTAGGATTTTGAGGGGAGAGGGATTTTGAAAGTTATGTTTTTTTTTTAGTTTTATTTTTTATGTTTGTGGTTTATGTGTTGTTAGGTTAAGAAATTTTATTGTTTTTTTTTTTTAGTGTAGCAAATAATTTGTTGATTGATTTTTTTTGTTTTGCGATTTTTTTGGCTATAGTTGAATGTTGTTATGGTAATTGTAATTTGTTGTGAAAGGGTTTTTAAGGAGTTTTTCGTTGTGTTTTTGTTGTTAGTATTTTTTGTGGTTTTTAATTTTAGTTATAAG…
361	GGTTTTTTGAGCATAGAATTTTTTTTTTATTCTTATTTTATCTTTATCTTATCTTCATTTIGATTTTGTTTTTGGATTTGTTATGCAATCTAAGCTTTAATTTTGGGTTTGTAGTGTGTTTAGGATCTTGAGGGGAGAGGGATTTTGAAAGCTATGCTTTTTTTTTAGCTTTATTTTTTATGTTTGTGGTTTATGTGTTGTTAGGCTAAGAAATTTTATTGCTCTTTTTTTTIAGTGTAGCAAATAATTTGCTGATTGATTTTTTTTGTTTTGCGATTTTTTCGGCTATAGCTGAATGTTGCTATGGCAATTGTAATCTGCTGTGAAAGGGCTTTTAAGGAGTTTTTCGCTGTGCTTTTGCTGTTAGCATCTTTTGTGGTTTTTAATTTTAGCTATAAG…
362	GGTTTTTTGAGTATAGAATTTTTTTTTTATTTTTATTTTATTTTTATTTTATTTTTATTTIGTTTTTGTTTTTGGATTTGTTATGCAATCTAATCTTTAATTTTGGGTTTGTAGTGTGTTTAGGATCTTGAGGGGAGTGGGTTTTTGAAAGCTATGCTTTTTCTTTAGCTTTATTTTTTATGTTTGTGGTTTATGTGTTGTTAGGCTATGAAATTTTATTGCTTTTTTTTTTTAGTGTAGCAAATAATTTGCTGATTGATTTTTTTTGTTTTGCGATTTTTTTGGCTATAGCTGAATGTTGTTATGGTAATTGTAATTTGTTGTGAAAGGGTTTTTAAGGAGTTTTTTGTTGTGTTTTTGTTGTTAGTATTTTTTGTGGTTTTTAATTTTAGTTGTAAG…
363	GGTTTTTTGAGTATAGAATTTTTTTTTTATTTTTATTTTATTTTTCTTTTATTTTTATTTTGATTTTGTTTTTTGTTTTGTTATTTAATTTAAGTTTTAATTTTTGGTTTGTAGTGTGTTTAGGATTTTGATAGGAGTGGGTTTTTGAATGTTATGTTTTTTTTTTAGTTTTATTTTTTATGTTTTTGGTTTATGTGTTGTTAGGCTAAGAAATTTTATTGTTTTTTTTTTTTAGTGTAGTAAATAATTTGTTGATTGATTTTTTTTGTTTTGTGATTTTTTTGGTTATAGTTGAATGTTGTTATGGTAATTGTAATTTGTTGTGAAAGGGTTTTTAAGGAGTTTTTTGTTGTGTTTTTGTTGTTAGTATTTTTTGTGGTTTTTAATTTTAGCTATAAG…
364	GGTTTTTTGAGTATAGAATTTTTTTTTTATTTTTATTTTATTTTTATTTTATTTTTATTTTGATTTTGTTTTTGGATTTGTTATGTAATTTAAGCTTTAATTTTGGGTTTGTAGTGTGTTTAGGACTTTGAGGGGAGAGGGATTTTGAAAGTTATGCTTTTTTTTTAGCTTTATTTTTTATGTTTGTGGTTTATGTGTTGTTAGGCTAAGAAATTTTATTGCTTTTTTTTTTTAGTGTAGTAAATAATTTGTTGATTGATTTTTTTTGTTTTGTGATTTTTTTGGTTATAGTTGAATGTTGTTATGGTAATTGTAATTTGTTGTGAAAGGGTTTTTAAGGAGTTTTTTGTTGTGTTTTTGTTGTTAGTATTTTTTGTGGTTTTTAATTTTAGTTATAAG…
365	GGTTTTTTGAGTATAGAATTTTTTTTTTATTTTTATTTTATTTTTATTTTATTTTTATTTTGATTTTGTTTTTGGATTTGTTATGCAATTTAAGCTTTAATTTTGGGTTTGTAGTGTGTTTAGGATTTTGAGGGGAGAGGGATTTTGAAAGCTATGCTTTTTTTTTAGCTTTATTTTTTATGTTTGTGGTTTATGTGTTGTTAGGCTAAGAAATCTTATTGCTTTTTTTTTIIAGTGTAGCAAATAATTCGCTGATTGATTTTTTTTGTTTIGCGATTTTTTTGGCTATAGCTGAATGTTGCTATGGCAATTGTAATCTGCTGTGAAAGGGCTTTTAAGGAGTTTTTTGCTGTGCTTTTGTTGTTAGTATTTTTTGTGGTTTTTAATTTTAGTTATAAG…
366	GGTTTTTTGAGTATAGAATTTTTTTTTTATTTTTATTTTATTTTTATTTTATTTTTATTTTGATTTTTTTTTTGTATTTGTTATGCAATTTAAGCTTTATTTTTGGGTTTGTAGTGTGTTTAGGATTTTGTGGGGTGTGGGATTTTGAAAGCTATGCTTTTTTTTCAGCTTTATTTTTTATGTTTGTGGTTTATGTGTTGTTAGGCTAAGAAATCTTATTGCTTTTTTTTTTTAGTGTAGCAAATAATTTGCTGATTGATTTTTTTTGTTTTGCGATTTTTTTGGCTATAGCTGAATGTTGCTATGGCAATTGTAATTTGCTGTGAAAGGGCTTTTAAGGAGTTTTTTGTTGTGTTTTTGTTGTTAGTATTTTTTGTGGTTTTTAATTTTAGTTATAAG…
367	GGTTTTTTGAGTATAGAATTTTTTTTTTATTTTTATTTTATTTTTTTTTTATTTTTATTTTGTTTTTTTTTTTGIATTTTTTTTGTATTTTATGTTTTATTTTTGGGTTTTTTGTGTGTTTIGGTTTTTGGGGGGIGTGGGGTTTTGGAAGTTAGGITTTTTTTTTAGTTTTTTTTTTTTGGTTTITGGTTTTTGTGTTGTTTGGCTAAGTTATTTTTTTGTTTTTTTTTTTTAGTGTAGCAAATAATTTGCTGATTGATTTTTTTTGTTTCGCGATTTTTTCGGCTATAGCTGAATGTTGCTATGGCAATTGTAATCTGCTGTGAAAGGGCTTTTAAGGAGTTTTTTGTTGTGTTTTTGTTGTTAGTATTTTTTGTGGTTTTTAATTTTAGTTATAAG…
368	GGTTTTTTGAGTATAGAATTTTTTTTTTATTTTTATTTTATTTTTATTTTGTTTTTATTTTGATTTTGTTTTTGGATTTGTTATGTAATTTAAGTTTTAATTTTGGGTTTGTAGTGTGTTTAGGTTTTTGTGGGGAGAGGGATTTTGAAAGCTATGCTTTTTTTTTAGCTTTATTTTTTATGTTTGTGGTTTATGTGCTGTTAGGCTAAGATATTTTATTGCTTTTTTTTTTTAGTGTAGCAAATAATTTGCTGATTGATTTTTTTTGTTTTGCGATTTTTTTGGCTATAGTTGAATGTTGTTATGGTAATTGTAATTTGTTGTGAAAGGGTTTTTAAGGAGTTTTTTGTTGTGTTTTTGTTGTTAGTATTTTTTGTGGTTTTTAATTTTAGTTATAAG…
369	GGTTTTTTGAGTATAGAATTTTTTTTTTATTTTTATTTTATTTTTATTTTATTTTTATTTTGATTTTGTTTTTGGTTTTGTTATGTAATTTATGCTTTATTTTTGGGTTTGTAGTGTGTTTAGGGTTTTGTGGGGGGAGGGTTTTTGAAAGCTATGCTTTTTTTTTAGTTTTATTTTTTATGTTTGTGGTTTATGTGTTGTTAGGTTAAGTAATTTTTTTGTTTTTTTTTTTTAGTGTAGTAAATAATTTGTTGATTGATTTTTTTTGTTTTGTGATTTTTTTGGTTATAGTTGAATGTTGTTATGGCAATTGTAATTTGCTGTGAAAGGGCTTTTAAGGAGTTTTTTGTTGTGTTTTTGTTGTTAGTATTTTTTGTGGTTTTTAATTTTAGTTATAAG…
370	GGTTTTTTGAGTATAGAATCTTTTTTTTATTTTTATTTTATTTTTATTTTATTTTTATTTTGATTTTGTTTTTGGATTTGTTATGTAATTTAAGTTTTAATTTTGGGTTTGTAGTGTGTTTAGGATTTTGAGGGGAGAGGGATTTTGAAAGTTATGTTTTTTTTTTAGTTTTATTTTTTATGTTTGTGGTTTATGTGTTGTTAGGTTAAGAAATTTTATTGTTTTTTTTTTTTAGTGTAGTAAATAATTTGTTGATTGATTTTTTTTGTTTTGTGATTTTTTTGGTTATAGTTGAATGTTGTTATGGTAATTGTAATTTGTTGTGAAAGGGTTTTTAAGGAGTTTTTTGTTGTGTTTTTGTTGTTAGTATTTTTTGTGGTTTTTAATTTTAGTTATAAG…
371	GGTTTTTTGAGCATAGAATTTTTTTTTIATTTTTATTTTATTTTTATTTTATTTTTATTTTGATTTTGTTTTTGGATTTGTTATGTAATTTAAGTTTTAATTTTGGGTTTGTTGTGTGTTTAGGATTTTGTGGGGTGTGGGTTTTTGTAAGTTATGCTTTTTTTTTTGTTTTATTTTTTGTGTTTGTGGTTTATGTGTTGTTAGGTTAAGTAATTTTATTGTTTTTTTTTTTTAGTGTAGTAAATAATTTGTTGATTGATTTTTTTTGTTTTGTGATTTTTTTGGTTATAGTTGAATGTTGTTATGGTAATTGTAATTTGCTGTGAAAGGGCTTTTAAGGAGTTTTTTGCTGTGCTTTTGCTGTTAGCATCTTCTGTGGTTTTTAATCTTAGCTATAAG…
372	GGTTTTTTGAGTATAGAATTTTTTTTTTATTTTCATTTTGTTTTTATTTTATTTTTATTTTGATTTTTTTTTTGGATTTGTTATGTATTTTAAGCTTTATTTTTGTGTTTGTTGTGTGTTTAGGATTTTGTGGGGAGTGGGATTTTGAAAGCTATGCTTTTTTTTTAGCTTTATTTTTTATGTTTGTGGTTTATGTGTTGTTAGGCTAAGAAATTTTATTGCTTTTTTTTTIIAGTGTAGCAAATAATTTGCTGATTGATTTTTTTTGTTTCGCGATTTTTTTGGCTATAGCTGAATGTTGTTATGGTAATTGTAATTTGCTGTGAAAGGGCTTTTAAGGAGTTTTTTGCTGTGCTTTTGCTGTTAGTATTTTTTGTGGTTTTTAATTTTAGTTATAAG…
373	GGTTTTTTGAGTATAGAATTTTTTTTTTATTTTTATTTTATTTTTAGTTTATTTTTATTTTGATTTTGTTTTTGGATTTGTTATGTAATTTAAGCTTTAATTTTGGGTTTGTAGTGTGTTTAGGATTTTGAGGGGAGAGGGATTTTGAAAGCTATGTTTTTTTTTTAGCTTTATTTTTTATGTTTGTGGTTTATGTGTTGTTAGGCCAAGAAATTTTATTGCTTTTTCTTTTTAGTGTAGCAAATAATTTGCTGATTGATTTTTTTTGTTTCGCGATTTTTTTGGCTATAGCTGAATGTTGTTATGGTAATTGTAATTTGCTGTGAAAGGGCTTTTAAGGAGTTTTTTGTTGTGCTTTTGTTGTTAGTATTTTTTGTGGTTTTTAATTTTAGTTATAAG…
374	GGTTTTTTGAGTATAGAATTTTTTTTTTATTTTTATTTTATTTTTATTTTATTTTTATTTTGATTTTGTTTTTGGTTTTGTTATGCAATTTAAGCTTTAATTTTGGGTTTGTAGTGTGTTTAGGATTTTGAGGGGAGAGGGATTTTGAAAGCTATGCTTTTTTTTTAGCTTTATTTTTTATGTTTGTGGTTTATGTGTTGTTAGGCTAAGAAATTTTATTGCTTTTTTTTTTTAGTGTAGCAAATAATTCGCTGATTGATTTTTTTTGTTTTGCGATTTTTTTGGCTATAGCTGAATGTTGTTATGGTAATTGTAATTTGCTGTGAAAGGGCTTTTAAGGAGTTTTTTGCTGTGCTTTTGCTGTTAGCATTTTTTGTGGTTTTTAATTTTAGCTATAAG…
375	GGTTTTTTGAGTATAGAATTTTTTTTTTATTTTTATTTTATTTTTATTTTATTTTTATTTTGTTTTTGTTTTTTGATTTGTTCTGTATTTTTAGTTTTTTTTTTTGGTTTTTAGIGTGTTTGGGATTTTTAGGGGAGTGGIATTTTTAATTATATGCTTTTTTTTTTTCTTTAGTTTTTATGTTTGGGGTTTATGTGTTGTTAGGCTAAGAAATTTTATTGTTTTTTTTTCTTAGTGTAGCAAATAATTTGCTGATTGATTTTTTTTGTTTTGCGATTTTTTTGGCTATAGCTGAATGTTGCTATGGCAATTGTAATCTGCTGTGAAAGGGCTTTTAAGGAGTTTTTTGCTGTGCTTTTGCTGTTAGCATTTTTTGTGGTTTTTAATTTTAGCTATAAG…
376	GGTTTTTTGAGTATAGAATTTTTTTTTTATTTTTATTTTATTTTTATTTTATTTTTATTTTGATTTTGTTTTTGGTTTTGTTATGTAATTTAAGTTTTAATTTTGGGTTTGTAGTGTGTTTAGGATTTTGTGGGGAGAGGGATTTTGAAAGTTATGTTTTTTTTTTAGTTTTATTTTTTATGTTTGTGGTTTATGTGCTGTTAGGCTAAGAAATTTTATTGCTTTTTTTTTTTAGTGTAGCAAATAATTCGCTGATTGATTTTTTTTGTTTTGCGATTTTTTTGGCTATAGCTGAATGTTGCTATGGTAATTGTAATTTGTTGTGAAAGGGTTTTTAAGGAGTTTTTTGTTGTGTTTTTGTTGTTAGTATTTTTTGTGGTTTTTAATTTTAGTTATAAG…
377	GGTTTTTTGAGCATAGAATTTTTTTTTTATTTTTATTTTATTTTTATTTTATTTTTATTTTGATTTTGTTTTTGGATTTGTTATGTAATTTAATTTTTATTTTTGTGTTTGTAGTGTGTTTAGGATTTTGAGGGGAGAGGGATTTTGATAGTTATGTTTTTTTTTTAGTTTTATTTTTTATGTTTTTGGTTTATGTGTTGTTAGGCTAAGAAATTTTATTGCTTTTTTTTTTTAGTGTAGTAAATAATTTGCTGATTGATTTTTTTTGTTTTGCGATTTTTTTGGTTATAGTTGAATGTTGTTATGGTAATTGTAATTTGCTGTGAAAGGGCTTTTAAGGAGTTTTTTGCTGTGCTTTTGCTGTTAGTATTTTTTGTGGTTTTTAATTTTAGTTATAAG…
378	GGTTTTTTGAGTATAGAATTTTTTTTTTATTTTTATTTTATTTTTATTTTATTTTTATTTTGATTTTGTTTTTGGATTTGTTATGTAATTTAAGCTTTAATTTTGGTTTTGTAGTGTGTTTAGGACTTTGTGGGGAGTGGGTTTTTGATAGTTATGTTTTTTTTTTAGTTTTATTTTTTATGTTTGTGGTTTATGTGTTGTTAGGCTAAGTAATTTTATTGCTTTTTTTTTTTAGTGTAGTAAATAATTTGCTGATTGATTTTTTTTGTTTTGCGATTTTTTTGGTTATAGTTGAATGTTGTTATGGTAATTGTAATTTGTTGTGAAAGGGTTTTTAAGGAGTTTTTTGTTGTGTTTTTGTTGTTAGTATTTTTTGTGGTTTTTAATTTTAGTTATAAG…
379	GGTTTTTTGAGTATAGAATTTTTTTTTTATTTTTATTTTATTTTTATTTTATTTTTATTTTGATTTTTTTTTTGGATTTGTTATGTAATTTAATCTTTTATTTTTGGTTTGTAGTGTGTTTAGGITTTTGATGGGAGAGGGTTTTTGAAAGCTATGCTTTTTTTTTAGCTTTATTTTTTATGTTTGTGGTTTATGTGCTGTTAGGTTAAGAAATTTTATTGCTTTTTTTTTTTAGTGTAGCAAATAATTTGCTGATTGATTTTTTTTGTTTCGCGATTTTTTCGGCTATAGCTGAATGTTGCTATGGCAATTGTAATTTGCTGTGAAAGGGCTTTTAAGGAGTTTTTTGCTGTGCTTTTGCTGTTAGCATCTTTTGTGGTTTTTAATCTTAGCTATAAG…
380	GGTTTTTTGAGTATAGAATTTTTTTTTTATTTTTATTTTATTTTTATTTTATTTTTATTTIGTTTTTGTTTTTGGATTTGTTATGCAATCTAAGCTTTATTTTTGGGTTTGTAGTGTGTTTAGGATCTTGAGGGGAGAGGGATTTTGAAAGCTATGCTTTTTCTTTAGCTTTATTTTTTATGTTTGTGGTTTATGTGTTGTTAGGCTAAGAAATTTTATTGCTCTTTTTTTTTAGTGTAGCAAATAATTTGCTGATTGATTTTTTTTGTTTCGCGATTTTTTCGGCTATAGCTGAATGTTGCTATGGCAATTGTAACTTGCTGTGAAAGGGCTTTTAAGGAGTTTTTTGTTGTGTTTTTGTTGTTAGTATTTTTTGTGGTTTTTAATTTTAGTTATAAG…
381	GGTTTTTTGAGTATAGAATTTTTTTTTTATTTTTATTTTACTTTTATTTTATTTTTATTTTGATTTTGTTTTTGGATTTGTTATGTAATTTAAGTTTTAATTTTGGGTTTGTAGTGTGTTTAGGGTTTTGTGGGGAGTGGGTTTTTGAATGCTATGCTTTTTTTTTAGCTTTATTTTTTATGTTTGTGGTTTATGTGTTGTTAGGCTAAGAAATTTTATTGCTTTTTTTTTTTAGTGTAGCAAATAATTTGCTGATTGATTTTTTTTGTTTTGCGATTTTTTTGGCTATAGCTGAATGTTGTTATGGTAATTGTAATTTGCTGTGAAAGGGCTTTTAAGGAGTTTTTTGTTGTGTTTTTGTTGTTAGTATTTTTTGTGGTTTTTAATTTTAGTTATAAG…
382	GGTTTTTTGAGTATAGAATTTTTTTTTTATTTTCATTTTATTTTTATTTTATTTTTATTTIGATTTTGTTTTTGGATTTGTTATGCAATTTAAGCTTTAATTTTGGGTTTGTAGTGTGTTTAGGATCTTGAGGGGAGAGGGATTTTGAAAGCTATGCTTTTTTTTTAGCTTTATTTTTTATGTTTGTGGTTTATGTGTTGTTAGGCTAAGAAATCTTATTGCTTTTTTTTTTTAGTGTAGCAAATAATTCGCTGATTGATTTTTTTTGTTTCGCGATTTTTTTGGCTATAGCTGAATGTTGCTATGGTAATTGTAATTTGTTGTGAAAGGGTTTTTAAGGAGTTTTTTGTTGTGTTTTTGTTGTTAGTATTTTTTGTGGTTTTTAATTTTAGTTATAAG…
383	GGTTTTTTGAGTATAGAATTTTTTTTTTATTTTTATTTTATTTTTATTTTATTTTTATTTTGATTTTGTTTTTGGATTTGTTATGTAATTTGAGCTTGAATTTTGGGTTTGTAGTGTGTTTAGGATTTTGAGGGGAGAGGGATTTTGAAAGCTATGCCTTTTTTTTAGCTTTATTTTTTATGTTTGTGGTTTATGTGTTGTTAGGCTAAGAAATTTTATTGCTTTTTTTTTTTAGTGTAGTAAATAATTTGCTGATTGATTTTTTTTGTTTTGTGATTTTTTTGGCTATAGCTGAATGTTGTTATGGTAATTGTAATTTGTTGTGAAAGGGTTTTTAAGGAGTTTTTTGTTGTGTTTTTGTTGTTAGTATTTTTTGTGGTTTTTAATTTTAGTTATAAG…
384	GGTTTTTTGAGTATAGAATTTTTTTTTTATTTTTATTTTATTTTTATTTTATTTTTATTTTGATTTTGTTTTTGGATTTGTTATGTAATTTAAGCTTTAATTTTGTGTTTGTAGTGTGTTCAGGATTTTGAGGGGAGAGGGATTTTGAAAGTTATGCTTTTTTTTTAGCTTGATTTTTTATGTTTGTGGTTTATGTGTTGTTAGGTTAAGAAATTTTATTGCTTTTTTTTTTIAGTGTAGTAAATAATTTGTTGATTGATTTTTTTTGTTTTGCGATTTTTTTGGTTATAGTTGAATGTTGTTATGGTAATTGTAATTTGCTGTGAAAGGGTTTTTAAGGAGTTTTTTGTTGTGTTTTTGTTGTTAGTATTTTTTGTGGTTTTTAATTTTAGTTATAAG…
385	GGTTTTTTGAGTATAGAATTTTTTTTTTATTTTTATTTTATTTTTATTTTATTTTTATTTTGATTTTGTTTTTGGATTTGTTATGTAATTTAAGTTTTAATTTTGTGTTTGTAGTGTGTTTAGTATTTTGTGGGGAGAGGGATTTTGAAAGCTATGCTTTTTTTTTAGCTTTATTTTTTATGTTTTTGGTTTATGTGTTGTTAGGCTAAGATATTTTATTGCTTTTTTTTTTTAGTGTAGCAAATAATTTGCTGATTGATTTTTTTTGTTTCGCGATTTTTTTGGCTATAGCTGAATGTTGTTATGGTAATTGTAATTTGCTGTGAAAGGGCTTTTAAGGAGTTTTTTGCTGTGCTTTTGCTGTTAGTATTTTTTGTGGTTTTTAATTTTAGTTATAAG…
386	GGTTTTTTGAGTATAGAATTTTTTTTTTATCTTTATTTTATTTTTTTTTTATTTTTATTTTGTTTTTGTTTTTGGTTTTGTTTTTCAATTTAAGCTTTTATTTTGGGTTTGTTGTGTGTTTAGGATTTTTTGGGGAGGGGGATTTTGAAAGCTATGCTTTTTTTTTAGCTTTATTCTTTATGTTTGTGGTTTATGTGCTGTTAGGCTAAGAAATCTTATTGCTTTTTTTTTTTAGTGTAGCAAATAATTCGCTGATTGATTTTTTTTGTTTCGCGATTTTTTTGGCTATAGCTGAATGTTGTTATGGTAATTGTAATTTGCTGTGAAAGGGCTTTTAAGGAGTTTTTTGCTGTGCTTTTGCTGTTAGCATCTTTTGTGGTTTTTAATTTTAGCTATAAG…
387	GGTTTTTTGAGTATAGAATTTTTTTTTCATTTTTATCTTATCTTTATCTTATTTTTATTTIGATTTTGTTTTTGGATTTGTTATGCAATTTAAGCTTTAATTTTGGGTTTGTAGTGTGTTTAGGATCTTGAGGGGAGTGGGATTTTGAAAGCTACGCTTTTTTTTTAGCTTTATTCTTTATGTTTGTGGTTTATGTGCTGTTAGGCTAAGAAATCTTATTGCTTTTTTTTTTTAGTGTAGCAAATAATTCGCTGATTGATTTTTTTTGTTTCGCGATTTTTTTGGCTATAGCTGAATGTTGCTATGGCAATTGTAATTTGCTGTGAAAGGGCTTTTAAGGAGTTTTTTGCTGTGCTTTTGCTGTTAGCATTTTTTGTGGTTTTTAATTTTAGTTATAAG…
388	GGTTTTTTGAGTATAGAATTTTTTTTTTATTTTTATTTTATTTCTATTTTATTTTTATTTTGATTTTGTTTTTTGTTTTGTTATGCAATTTAAGCTTTAATTTTGGTTTTGTAGTGTGTTTAGGATCTTGTGGGGAGTGGTTTTTTGAATGCTATGCTTTTTTTTTAGCTTGGTTTTTTATGTTTGTGGTTTATGTGCTGTTAGGCTAAGAAATTCTATTGCTTTTTTTTCTTAGTGTAGCAAATAATTTGCTGATTGATTTTTTTTGTTTTGCGATTTTTTTGGCTATAGTTGAATGTTGTTATGGTAATTGTAATTTGTTGTGAAAGGGTTTTTAAGGAGTTTTTTGTTGTGTTTTTGTTGTTAGTATTTTTTGTGGTTTTTAATTTTAGTTATAAG…
389	GGTTTTTTGAGTATAGAATTTTTTTTTTATTTTTATTTTATTTTTATTTTATTTTTATTTTGATTTTGTTTTTGGTTTTGTTATGTAATTTAAGTTTTATTTTTGGGTTTGTAGTGTGTTCAGGATTTTGTGGGGAGAGTGATTTTGAATGCTATGCTTTTTTTTTAGCTTTATTTTTTATGTTTTTGGTTTATGTGTTGTTAGGCTAAGAAATTTTTTTGCTTTTTTTTTTTAGTGTAGCAAATAATTTGCTGATTGATTTTTTTTGTTTCGCGATTTTTTTGGCTATAGCTGAATGTTGTTATGGTAATTGTAATTTGCTGTGAAAGGGCTTTTAAGGAGTTTTTTGCTGTGCTTTTGTTGTTAGTATTTTTTGTGGTTTTTAATTTTAGTTATAAG…
390	GGTTTTTTGAGTATAGAATTTTTTTTTTATTTTTATTTTGTTTTTTTTTTATTTTTATTTTGTTTTTGTTTTTTGTTTTGTTATGTTATTTAAGCTTTATTTTTGTGTTTGTAGTGTGTTTAGGITTTTGTGGGGAGAGGGTTTTTGAATGTTATGCTTTTTTTTTAGCTTTATTTGTTAGGGTTGTGGTTTATGTGCTGTTAGGCTAAGAAATTTTATTGCTTTTTTTTTTIAGTGTAGCAAATAATTTGCTGATTGATTTTTTTTGTTTCGCGATTTTTTTGGCTATAGCTGAATGTTGTTATGGTAATTGTAATCTGCTGTGAAAGGGCTTTTAAGGAGTTTTTTGCTGTGCTTTTGCTGTTAGCATCTTTTGTGGTTTTTAATTTTAGCTATAAG…
391	GGTTTTTTGAGTATAGAATTTTTTTTTTATTTTTATTTTATTTTTATCTTATTTTTATTTTGATTTTGTTTTTGGATTTGTTATGCAATTTAATCTTTATTTTTGGTTTTGTAGTGTGTTTAGGATTTTGAGGGGAGAGGGATTTTGAATGCTATGCTTTTTTTTTAGCTTTATTTTTTATGTTTGTGGTTTATGTGTTGTTAGGCTAAGAAATTTTATTGCTTTTTTTTTTIAGTGTAGCAAATAATTTGCTGATTGATTTTTTTTGTTTCGCGATTTTTTCGGCTATAGCTGAATGTTGCTATGGCAATTGTAATCTGCTGTGAAAGGGCTTTTAAGGAGTTTTTTGCTGTGCTTTTGCTGTTAGCATTTTTTGTGGTTTTTAATTTTAGTTATAAG…
392	GGTTTTTTGAGTATAGAATTTTTTTTTTATCTTTATCTTATTTTTATTTTATCTTTATTTTTATTTTGTTTTTGGATTTGTTATGCAATTTAAGCTTTAATTTTGGGTTTGTAGTGTGTTTAGGATCTTGAGGGGAGATGGATTTTGAAAGCTATGCTTTTTTTTTAGCTTTATTTTTTATGTTTGTGGTTTATGTGTTGTTAGGCTAAGAAATTCTATTGCTTTTTTTTTTTAGTGTAGCAAATAATTTGCTGATTGATTTTTTTTGTTTTGCGATTTTTTTGGCTATAGCTGAATGTTGTTATGGTAATTGTAATCTGCTGTGAAAGGGCTTTTAAGGAGTTTTTTGTTGTGTTTTTGTTGTTAGTATTTTTTGTGGTTTTTAATTTTAGTTATAAG…
393	GGTTTTTTGAGCATAGAATTTTTTTTTTATTTTTATCTTATTTTTATTTTATGTTTATTTTTATTTTGTTTTTTGATTTGTTATTCATTTTTAGTTTTATTTTTGTGTTTTTAGTGTGTTTAGGTTTTTGTGGGGTGAGGTTTTTTGAATGCTATGITTTTTTTTTAGTTTTGGTTGTTATGTTTGTGGTTTATGTGTTGTTAGGCTAATTAATTTTATTGTTTTTTTTTTTTAGTGTAGCAAATAATTTGCTGATTGATTTTTTTTGTTTCGCGATTTTTTTGGCTATAGCTGAATGTTGCTATGGCAATTGTAATTTGCTGTGAAAGGGTTTTTAAGGAGTTTTTTGTTGTGTTTTTGTTGTTAGTATTTTTTGTGGTTTTTAATTTTAGTTATAAG…
394	TGTTTTTTGAGCATAGAATTTTTTTTTCATTTTTATCTTATCTTTATCTTATTTTTATTTTIATTTTTTTTTTGGATTTGTTATTCAATTTATGCTTTATTTTTGGGTTTTTAGTGTGTTTAGGTTTTTIAGGGGATTGGGATTTTGACAGCTACGCTTTTTTTTTTTCTTTTTTTTTTTIGTTTGTGGTTTATGTGCTGTTAGGCTAAGAAATCTTATTGCTTTTTTTTTTTAGTGTAGCAAATAATTCGCTGATTGATTTTTTTTGTTTCGCGATTTTTTTGGATATAGCTGAATGTTGCTATGGCAATTGTAATTTGCTGTGAAAGGGCTTTTAAGGAGTTTTTTGCTGTGCTTTTGCTGTTAGCATTTTTTGTGGTTTTTAATTTTAGTTATAAG…
395	GGTTTTTTGAGCATAGAATTTTTTTTTTATTTTTATTTTATTTTTATTTTATTTTTATTTTGATTTTGTTTTTGGATTTGTTATGTAATTTAAGTTTTAATTTTGGGTTTGTAGTGTGTTTAGGATTTTGAGGGGAGAGGGATTTTGAAAGCTATGCTTTTTTTTTAGCTTTATTTTTTATGTTTGTGGTTTATGTGTTGTTAGGCTAAGAAATTTTATTGCTTTTTTTTTTTAGTGTAGCAAATAATTCGCTGATTGATTTTTTTTGTTTTGCGATTTTTTTGGCTATAGCTGAATGTTGCTATGGCAATTGTAATTTGCTGTGAAAGGGCTTTTAAGGAGTTTTTTGCTGTGCTTTTGCTGTTAGTATTTTTTGTGGTTTTTAATTTTAGTTATAAG…
396	GGTTTTTTGAGTATAGAATTTTTTTTTTATCTTTATCTTATTTTTATTTTATCTTTATTTTGATTTTGTTTTTGGTTTTGTTATGCAATTTAAGCTTTAATTTTGGGTTTGTAGTGTGTTTAGGATCTTGTGGGGTGAGGGATTTTGAAAGCTATGCTTTTTTTTTAGCTTTATTTTTTATGTTTGTGGTTTATGTGTTGTTAGGCTAAGAAATTTTATTGCTTTTTTTTTTIAGTGTAGCAAATAATTTGCTGATTGATTTTTTTTGTTTTGCGATTTTTTTGGCTATAGCTGAATGTTGTTATGGTAATTGTAATCTGCTGTGAAAGGGCTTTTAAGGAGTTTTTTGTTGTGTTTTTGTTGTTAGTATTTTTTGTGGTTTTTAATTTTAGTTATAAG…
397	GGTTTTTTGAGTATAGAATTTTTTTTTTATCTTTATTTTATTTTTATTTTATTTTTATTTTGATTTTGTTTTTGGATTTGTTATGCAATTTAAGCTTTAATTTTGGGTTTGTAGTGTGTTTAGGATCTTGTGGGGAGTGGGTTTTTGAAAGCTATGCTTTTTTTTTAGCTTTATTATTTATGTTTGTGGTTTATGTGCTGTTAGGCTAAGAAATCTTATTGCTTTTTTTTTTTAGTGTAGCAAATAATTCGCTGATTGATTTTTTTTGTTTCGCGATTTTTTTGGCTATAGCTGAATGTTGTTATGGTAATTGTAATTTGCTGTGAAAGGGCTTTTAAGGAGTTTTTTGCTGTGCTTTTGCTGTTAGCATCTTTTGTGGTTTTTAATTTTAGCTATAAG…
398	GGTTTTTTGAGTATAGAATTTTTTTTTTATTTTTATTTTATTTTTATTTTATTTTTATTTTGATTTTGTTTTTGGATTTGTTATGTAATTTAAGTTTTATTTTTTGGTTTTTAGTGTGTTTAGGTTTTTGTGGGGTGTGGGATTTTGAATGTTATGTTTTTTTTTTAGTTTTATTTTTTATGTTTGTGGTTTATGTGCTGTTAGGTTAAGAAATTTTATTGTTTTTTTTTTTTAGTGTAGTAAATAATTTGTTGATTGATTTTTTTTGTTTTGTGATTTTTTTGGTTATAGTTGAATGTTGTTATGGTAATTGTAATTTGTTGTGAAAGGGTTTTTAAGGAGTTTTTTGTTGTGTTTTTGTTGTTAGTATTTTTTGTGGTTTTTAATTTTAGTTATAAG…
399	GGTTTTTTGAGTATAGAATTTTTTTTTTATTTTTATTTTATTTTTATTTTATTTTTATTTTTATTTTGTTTTTGGATTTGTTATGCAATTTAAGCTTTAATTTTGGGTTTGTAGTGTGTTTAGGATCTTGAGGGGAGAGGGATTTTGAAAGCTATGCTTTTTTTTTAGCTTTTTTTTTTATGTTTGTGGTTTATGTGTTGTTAGGCTAAGAAATCTTATTGCTTTTTTTTCTTAGTGTAGCAAATAATTCGCTGATTGATTTTTTTTGTTTCGCGATTTTTTTGGCTATAGCTGAATGTTGCTATGGCAATTGTAATCTGCTGTGAAAGGGCTTTTAAGGAGTTTTTTGCTGTGCTTTTGTTGTTAGTATTTTTTGTGGTTTTTAATTTTAGTTATAAG…
400	GGTTTTTTGAGTATAGAATTTTTTTTTTATTTTTATTTTATTTTTATTTTATTTTTATTTTGATTTTGTTTTTGGTTTTGTTATGCAATTTAAGCTTTATTTTTGTGTTTGTAGTGTGTTTAGGATTTTGAGGGGAGAGGGTTTTTGAAAGCTATGCTTTTTTTTTAGCTTTATTTTTTATGTTTGTGGTTTATGTGTTGTTAGGTTAAGAAATTTTATTGCTTTTTTTTTTTAGTGTAGCAAATAATTTGCTGATTGATTTTTTTTGTTTCGCGATTTTTTTGGCTATAGCTGAATGTTGTTATGGTAATTGTAATTTGCTGTGAAAGGGCTTTTAAGGAGTTTTTTGCTGTGCTTTTGCTGTTAGCATCTTTTGTGGTTTTTAATTTTAGTTATAAG…
401	GGTTTTTTGAGCATAGAATTTTTTTTTTATTTTTATTTTATTTTTATTTTATTTTTATTTTGATTTTGTTTTTGGTTTTGTTATGCAATTTAAGTTTTATTTTTGGGTTTGTTGTGTGTTTAGGATTTTGAGGGGTGTGGGATTTTGAAAGCTTTGCTTTTTTTTIAGTTTTATTTTTTATGTTTGTGGTTTATGTGTTGTTAGGCTAAGAAATTTTATTGCTCTTTTTTTTTAGTGTAGCAAATAATTTGCTGATTGATTTTTTTTGTTTTGCGATTTTTTTGGCTATAGTTGAATGTTGCTATGGCAATTGTAATTTGCTGTGAAAGGGCTTTTAAGGAGTTTTTTGCTGTGCTTTTGCTGTTAGCATTTTTTGTGGTTTTTAATTTTAGCTATAAG…
402	GGTTTTTTGAGCATAGAATTTTTTTTTTATTTTTATTTTATTTTTATTTTATTTTTATTTTGTTTTTGTTTTTGTATTTGTTATGCTATTTATGCTTTATTTTTGGGTTTGTAGTGTGTTTAGGATTTTGTGGGGAGTGGGATTTTGAAAGCTACGCTTTTTTTTTAGCTTTATTTTTTATGTTTGTGGTTTATGTGTTGTTAGGCTAAGAAATTTTATTGCTTTTTTTTTTIAGTGTAGCAAATAATTTGCTGATTGATTTTTTTTGTTTTGCGATTTTTTCGGCTATAGCTGAATGTTGCTATGGCAATTGTAATTTGCTGTGAAAGGGCTTTTAAGGAGTTTTTTGCTGTGCTTTTGCTGTTAGTATTTTTTGTGGTTTTTAATTTTAGTTATAAG…
403	GGTTTTTTGAGTATAGAATTTTTTTTTTATTTTTATTTTATTTTTATTTTATTTTTATTTTGATTTTGTTTTTGGATTTGTTATGTAATTTAAGTTTTAATTTTGGGTTTGTAGTGTGTTTAGGATTTTGAGGGGAGAGGGATTTTGAAAGTTATGTTTTTTTTTTAGTTTTATTTTTTATGTTTGTGGTTTATGTGTTGTTAGGTTAAGAAATTTTATTGTTTTTTTTTTTTAGTGTAGTAAATAATTTGTTGATTGATTTTTTTTGTTTTGTGATTTTTTTGGCTATAGCTGAATGTTGTTATGGTAATTGTAATCTGCTGTGAAAGGGCTTTTAAGGAGTTTTTTGTTGTGTTTTTGTTGTTAGTATTTTTTGTGGTTTTTAATTTTAGTTATAAG…
404	GGTTTTTTGAGCATAGAATTTTTTTTTTATTTTTATTTTATTTTTATTCTACTTTTATTTTIATTTTTTTTTTGGATTTGTTATGCAATTTAAGCTTTAATTTTGGGTTTGTAGTGTGTTTAGGATCTTGAGGGGAGAGGGATTTTGAAAGCTACGCTTTTTCTTTAGCTTTATCTTTTATGTTTGTGGTTTATGTGCTGTTAGGCTAAGAAATCCTATTGCCTTTTTTTTTTAGTGTAGCAAATAATTTGCTGATTGATTTTTTTTGTTTCGCGATTTTTTCGGCTATAGCTGAATGTTGCTATGGCAATTGTAATTTGCTGTGAAAGGGCTTTTAAGGAGTTTTTTGCTGTGCTTTTGCTGTTAGTATTTTTTGTGGTTTTTAATTTTAGTTATAAG…
405	GGTTTTTTGAGCATAGAATTTTTTTTTTATTCTTATTTTATTTTTATTTTATTTTTATTTTGATTTTGTTTTTGGATTTGTTATGTAATTTAAGCTTTAATTTTGGGTTTGTAGTGTGTTTAGGATTTTGAGGGGAGGGGGATTTTGAAAGCTATGCTTTTTCTTTAGCCTTACTTTTTATGTTTGTGGTTTATGTGTTGTTAGGCTAAGAAATTTTATTGCTTTTTTTTTTTAGTGTAGCAAATAATTTGCTGATTGATTTTTTTTGTTTCGCGATTTTTTTGGCTATAGCTGAATGTTGTTATGGTAATTGTAATTTGCTGTGAAAGGGTTTTTAAGGAGTTTTTTGTTGTGTTTTTGTTGTTAGTATTTTTTGTGGTTTTTAATTTTAGTTATAAG…
406	GGTTTTTTGAGTATAGAATTTTTTTTTTATTTTTGTTTTATTTTTATTTTATTTTTATTTTTATTTTGTTTTTGGATTTGTTATGTTATTTAATTTTTAATTTTGGGTTTGTAGTGTGTTTAGGGTTTTGAGGGGTGTGGGTTTTTGAATGCTATGCTTTTTTTTTAGCTTTITTTTTTATGTTTGTGGTTTATGTGTTGTTAGGCTAAGATATTTTATTGCTTTTTTTTTTTAGTGTAGCAAATAATTCGCTGATTGATTTTTTTTGTTTCGCGATTTTTTCGGCTATAGCTGAATGTTGCTATGGCAATTGTAATCTGCTGTGAAAGGGCTTTTAAGGAGTTTTTTGCTGTGCTTTTGCTGTTAGCATCTTTTGTGGTTTTTAATTTTAGCTATAAG…
407	GGTTTTTTGAGTATAGAATTTTTTTTTTATCTTTATTTTATTTTTATTTTATTTTTATTTCGATTTTGTTTTTGGATTTGTTATGTAATTTAAGCTTTATTTTTGGGTTTGTAGTGTGTTTAGGATTTTGTGGGGAGTGGGATTTTGAAAGCTATGCTTTTTTTTIAGCTTTATTTTTTATGTTTGTGGTTTATGTGCTGTTAGGCTAAGAAATTTTATTGCTTTTTTTTTTTAGTGTAGCAAATAATTTGCTGATTGATTTTTTTTGTTTIGCGATTTTTTTGGCTATAGCTGAATGTTGCTATGGCAATTGTAATCTGCTGTGAAAGGGCTTTTAAGGAGTTTTTTGCTGTGCTTTTGCTGTTAGCATTTTTTGTGGTTTTTAATTTTAGTTATAAG…
408	GGTTTTTTGAGTATAGAATTTTTTTTTTATTTTTATTTTATTTTTATTTTATTTTTATTTTGATTTTGTTTTTGGATTTGTTATGTAATTTATGCTTTATTTTTGGGTTTGTAGTGTGTTTAGGATTTTGTGGGGTGAGGGATTTTGTAAGTTATGTTTTTTTTTTTGTTTTATTTTTTTTGTTTGTGGTTTATGTTTTTTTAGGTTAAGTAATTTTTTTGTTTTTTTTTTTTAGTGTAGTAAATAATTTGTTGATTGATTTTTTTTGTTTTGTGATTTTTTTGGCTATAGCTGAATGTTGTTATGGTAATTGTAATTTGTTGTGAAAGGGTTTTTAAGGAGTTTTTTGTTGTGCTTTTGTTGTTAGCATTTTTTGTGGTTTTTAATTTTAGTTATAAG…
409	GGTTTTTTGAGTATAGAATTTTTTTTTTATTTTTATCTTATTTTTATTTTATTTTTATTTTGATTTTGTTTTTGGATTTGTTATGCAATTTAAGCTTTAATTTTGGGTTTGTAGTGTGTTTAGGATTTTGAGGGGAGTGTGTTTTTGAAAGCTATGCTTTTTTTTTTGCTTTACTTTTTATGTTTGTGGTTTATGTGTTGTTAGGCTAAGATATTTTTTTGCTTTTTTTTTTTAGTGTAGCAAATAATTTGCTGATTGATTTTTTTTGTTTCGCGATTTTTTTGGCTATAGCTGAATGTTGCTATGGCAATTGTAATTTGCTGTGAAAGGGTTTTTAAGGAGTTTTTTGTTGTGTTTTTGTTGTTAGTATTTTTTGTGGTTTTTAATTTTAGTTATAAG…
410	GGTTTTTTGAGTATAGAATTTTTTTTTTATTTTTATTTTATTTTTATTTTATTTTTATTTTGATTTTGTTTTTGGATTTGTTATGCAATTTAAGCTTTAATTTTGGGTTTGTAGTGTGTTTAGGATCTTGAGGGGAGAGGGATTTTGAAAGCCATGCTTTTTTTTTAGCTTTATTTTTTATGTTTGTGGTTTATGTGTTGTTAGGCTAAGAAATCTTATTGCTTTTTTTTTTTAGTGTAGCAAATAATTTGCTGATTGATTTTTTTTGTTTTGCGATTTTTTTGGCTATAGCTGAATGTTGCTATGGCAATTGTAATTTGCTGTGAAAGGGCTTTTAAGGAGTTTTTTGTTGTGTTTTTGTTGTTAGTATTTTTTGTGGTTTTTAATTTTAGTTATAAG…
411	GGTTTTTTGAGTATAGAATTTTTTTTTTATTTTTATTTTATTCTTATTTTATTTTTATTTTGATTTTGTTTTTTGATTTGTTATGCAITTTAAGCTTTAATTTTGGGTTTGTAGTGTGTTCAGGATTTTTAGGGGAGTGGGTTTTTGATAGCTATGCTTTTTTTTTTGTTTTATTTTTTATGTTTGTGGTTTATGTGTTGTTAGGCTAAGTAATCTTATTGATTTTTTTTTTIAGTGTAGCAAATAATTTGCTGATTGATTTTTTTTGTTTTGCGATTTTTTTGGCTATAGCTGAATGTTGTTATGGCAATTGTAATTTGCTGTGAAAGGGCTTTTAAGGAGTTTTTTGTTGTGTTTTTGTTGTTAGTATTTTTTGTGGTTTTTAATTTTAGTTATAAG…
412	GGTTTTTTGAGTATAGAATTTTTTTTTTATTTTTATTTTATTTTTATTTTATTTTTATTTTGATTTTGTTTTTTGATTTGTTATGCAATTTATGCTTTAATTTTGGGTTTGTAGTGTGTTTAGGATTTTGAGGGGAGAGGGATTTTGAAAGCTATGCTTTTTTTTTAGCTTTATTTTTTATGTTTGTGGTTTATGTGTTGTTAGGCTAAGAAATTTTATTGCTTTTTTTTTTTAGTGTAGCAAATAATTCGCTGATTGATTTTTTTTGTTTTGCGATTTTTTTGGCTATAGCTGAATGTTGTTATGGTAATTGTAATTTGCTGTGAAAGGGCTTTTAAGGAGTTTTTTGCTGTGCTTTTGCTGTTAGCATTTTTTGTGGTTTTTAATTTTAGCTATAAG…
413	GGTTTTTTGAGTATAGAATTTTTTTTTTATTTTTATTTTATTTTTATTTTATTTTTATTTTGTTTTTGTTTTTGGTTTTGTTTTTTAATTTATGTTTTTTTTTTGGTTTTGTTGTGTGTTTAGGATTTTGTGGGGTGTGGGATTTTGAATGTTATGTTTTTTTTTTAGTTTTATTTTTTTTGTTTGTGGTTTATTTGTTTTTAGGCTAAGTAATTTTITTGCTTTTTTTTTTTAGTGTAGTAAATAATTCGCTGATTGATTTTTTTTGTTTCGCGATTTTTTIGGCTATAGCTGAATGTTGCTATGGCAATTGTAATCTGCTGTGAAAGGGCTTTTAAGGAGTTTTTTGCTGTGCTTTTGCTGTTAGCATTTTTTGTGGTTTTTAATTTTAGTTATAAG…
414	GGTTTTTTGAGTATAGAATTTTTTTTTTATTTTTATTTTATTTTTATTTTATTTTGATTTTGATTTTGTTTTTGGATTTTTTATGTAATTTATGTTTTAATTTTTTGTTTGTTTTGTGTTTAGGTTTTTGTTGGGCGAGGGTTTTTGAGTGTTATGTTTTTTTTTTAGTTTTGTGTGTTGTGTTTITGGTTTTTGTGTTGTTAGGTTAAGATATTTTATTGTTTTTTTTTTTTAGTGTTGTAAATAATTTGTTGATTGATTTTTTTTGTTTTGTGATTTTTTTGGTTATAGTTGAATGTTGTTATGGTAATTGTAATTTGTTGTGAAAGGGTTTTTAAGGAGTTTTTTGTTGTGTTTTTGTTGTTAGTATTTTTTGTGGTTTTTAATTTTAGTTATAAG…
415	GGTTTTTTGAGTATAGAATTTTTTTTTTATTTTTATTTTATTTTTATTTTATTTTTATTTTGATTTTGTTTTTGGTTTTGTTATGCAATTTAAGCTTTATTTTTGGGTTTGTAGTGTGTTTAGGATTTTGTGGGGTGTGGGATTTTGAAAGCTATGTTTTTTTTTTAGCTTTATTTTTTATGTTTGTGGTTTATGTGTTGTTAGTCTAAGAAATCTTATTGCTTTTTTTTTTTAGTGTAGTAAATAATTCGCTGATTGATTTTTTTTGTTTCGCGATTTTTTTGGCTATAGCTGAATGTTGCTATGGCAATTGTAATTTGCTGTGAAAGGGCTTTTAAGGAGTTTTTTGTTGTGCTTTTGTTGTTAGTATTTTTTGTGGTTTTTAATTTTAGTTATAAG…
416	GGTTTTTTGAGTATAGAATTTTTTTTTTATTTTTATTTTATTTTTATTTTATGTTTATTTTGATTTTGTTTTTTGATTTGTTATGTAATCTAAGCTTTAATTTTGGGTTTGTAGTGTGTTTGGGATTTTGAGGGGAGTGGGATTTTGAAAGATATGCTTTTTTTTTAGCTTTATTTTTTATGTTTGTGGTTTTTGGGTTTTTATGTTAAGTAATTTTTTTGCTTTTTTTTTTTAGTGTAGCAAATAATTTGCTGATTGATTCTTTTTGTTTCGCGATTTTTTTGGCTATAGCTGAATGTTGTTATGGTAATTGTAATCTGCTGTGAAAGGGCTTTTAAGGAGTTTTTTGCTGTGCTTTTGCTGTTAGCATCTTTTGTGGTTTTTAATTTTAGCTATAAG…
417	GGTTTTTTGAGTATAGAATTTTTTTTTTATTTTTATTTTATTTTTATTTTATTTTTATTTTGATTTTTTTTTTGGTTTTGTTATGTATTTTTAGCTTTATTTTTGTTTTTGTTGTGTGTTTAGGATTTTGAGTGGTGTGGGATTTTGAATGTTATGCTTTTTTTTTAGCTTTATTTTTTATGTTTGTGGTTTATGTGTTGTTAGGCTAAGAAATTTTATTGCTTTTTTTTTTTAGTGTAGCAAATAATTTGCTGATTGATTTTTTTTGTTTTGTGATTTTTTTGGCTATAGTTGAATGTTGTTATGGTAACTGTAATTTGTTGTGAAAGGGTTTTTAAGGAGTTTTTTGTTGTGTTTTTGTTGTTAGTATTTTTTGTGGTTTTTAATTTTAGCTATAAG…
418	GGTTTTTTGAGTATAGAATTTTTTTTTTATTTTTATTTTATTTTTATTTTATTTTTATTTTGATTTTGTTTTTGGTTTTGTTATGCATTTTAAGCTTTATTTTTGGGTTTGTAGTGTGTTTAGGGTTTTGAGGGGAGTGGGATTTTGAAAGCTATGCTTTTTTTTCAGCTTTATTTTTTATGTTTGTGGTTTATGTGTTGTTAGGCTAAGAAATCTTATTGCTTTTTTTTTTTAGTGTAGCAAATAATTTGCTGATTGATTTTTTTTGTTTTGCGATTTTTTTGGCTATAGCTGAATGTTGCTATGGCAATTGTAATTTGCTGTGAAAGGGCTTTTAAGGAGTTTTTTGTTGTGTTTTTGTTGTTAGTATTTTTTGTGGTTTTTAATTTTAGTTATAAG…
419	GGTTTTTTGAGTATAGAATTTTTTTTTTATTTTTATTTTATTTTTATTTTATTTTTATTTTGATTTTGTTTTTGGATTTGTTATGTAATTTAAGTTTTAATTTTGGGTTTGTAGTGTGTTTAGGATTTTGAGGGGAGAGGGATTTTGAAAGTTATGTTTTTTTTTTAGTTTTATTTTTTATGTTTGTGGTTTATGTGTTGTTAGGTTAAGAAATTTTATTGITTTTTTTTTTTAGTGTAGTAAATAATTTGTTGATTGATTTTTTTTGTTTTGTGATTTTTTTGGTTATAGTTGAATGTTGTTATGGTAATTGTAATTTGTTGTGAAAGGGTTTTTAAGGAGTTTTTTGTTGTGTTTTTGTTGTTAGTATTTTTTGTGGTTTTTAATTTTAGTTATAAG…
420	GGTTTTTTGAGTATAGAATTTTTTTTTTATTTTTATTTTATTTTTATTTTATTTTTATTTTGATTTTGTTTTTGGATTTGTTATGTAATTTAAGTTTTAATTTTGGGTTTGTAGTGTGTTTAGGATTTTGAGGGGAGAGGGATTTTGAAAGTTATGTTTTTTTTTTAGTTTTATTTTTTATGTTTGTGGTTTATGTGCTGTTAGGCTAAGAAATTTTATTGCTTTTTTTTCTTAGTGTAGCAAATAATTCGCTGATTGATTTTTTTTGTTTCGCGATTTTTTTGGCTATAGCTGAATGTTGCTATGGCAATTGTAATTTGCTGTGAAAGGGCTTTTAAGGAGTTTTTTGCTGTGCTTTTGCTGTTAGTATTTTTTGTGGTTTTTAATTTTAGTTATAAG…
421	GGTTTTTTGAGTATAGAATTTTTTTTTTATTTTTATTTTATTTTTATTTTATTTTTATTTTGATTTTGTTTTTGGATTTGTTATGCAATTTAAGCTTTAATTTTGGGTTTGTAGTGTGTTTAGGATTTTGAGGGGAGAGGGATTTTGAAAGCTATGCTTTTTCTTTAGCTTTATTTTTTATGTTTGTGGTTTATGTGTTGTTAGGCTAAGAAATCTTATTGCTTTTTTTCTTTAGTGTAGCAAATAATTCGCTGATTGATTTTTTTTGTTTCGCGATTTTTTTGGCTATAGCTGAATGTTGCTATGGCAATTGTAATCTGCTGTGAAAGGGCTTTTAAGGAGTTTTTTGCTGTGTTTTTGTTGTTAGTATTTTTTGTGGTTTTTAATTTTAGTTATAAG…
422	GGTTTTTTGAGCATAGAATTTTTTTTTTATTTTTATTTTATTTTTATTTTATTTTTATTTTGATTTTGTTTTTGGATTTGTTATGCAATTTAAGCTTTAATTTTGGTTTTGTAGTGTGTTTAGGATTTTGAGGGGAGAGGGTTTTTGAAAGCTATGCTTTTTTTTTAGCTTTGTTTTTTATGTTTTTGGTTTATGTGTTGTTAGGCTAAGATATTTTATTGCTTTTTTTTTTTAGTGTAGCAAATAATTTGCTGATTGATTTTTTTTGTTTCGCGATTTTTTTGGCTATAGCTGAATGTTGTTATGGTAATTGTAATTTGCTGTGAAAGGGCTTTTAAGGAGTTTTTTGCTGTGCTTTTGCTGTTAGCATCTTTTGTGGTTTTTAATTTTAGTTATAAG…
423	GGTTTTTTGAGTATAGAATTTTTTTTTTATTTTTATTTTATTTTTATTTTATTTTTATTTTGATTTTTTTTTTGGATTTGTTATGCAATTTAAGCTTTAATTTTGGGTTTGTAGTGTGTTTAGGATTTTGAGGGGAGAGGGATTTTGAAAGCTACGCTTTTTTTTTAGCTTTATTTTTTATGTTTGTGGTTTATGTGTTGTTAGGCTAAGAAATTTTATTGCTTTTTTTTTTTAGTGTAGCAAATAATTTGCTGATTGATTTTTTTTGTTTTGCGATTTTTTCGGCTATAGCTGAATGTTGCTATGGCAATTGTAATTTGCTGTGAAAGGGCTTTTAAGGAGTTTTTTGCTGTGCTTTTGCTGTTAGTATTTTTTGTGGTTTTTAATTTTAGTTATAAG…
424	GGTTTTTTGAGTATAGAATTTTTTTTTTATTTTTATTTTATTTTTATTTTATTTTTATTTTGATTTTGTTTTTGGATTTGTTATGTAATTTAAGCTTTAATTTTGGGTTTGTAGTGTGTTTAGGATTTTGAGGGGAGAGGGATTTTGAAAGCTATGCTTTTTTTTTAGTTTTATTTTTTATGTTTGTGGTTTATGTGTTGTTAGGTTAAGAAATTTTATTGITTTTTTTTTTTAGTGTAGTAAATAATTTGTTGATTGATTTTTTTTGTTTTGTGATTTTTTTGGTTATAGTTGAATGTTGTTATGGCAATTGTAATTTGCTGTGAAAGGGCTTTTAAGGAGTTTTTTGTTGTGTTTTTGTTGTTAGTATTTTTTGTGGTTTTTAATTTTAGTTATAAG…
425	GGTTTTTTGAGTATAGAATTTTTTTTTTATTTTTATTTTATTTTTTTTTTATTTTTATTTTTTTTTTTTTTTTTGATTTGTTTTGTTATTTAATCTTTATTTTTGGGTTTGTTGTGTGTTTATGATCTTGTGGGGTGTGGGTTTTTGTATGCTATGCTTTTTCTTTAGCTTTATTTTTTATGTTTGTGGTTCATGTGTTGTTAGGCTAAGAAATCTTATTGCTCTTTTTTTTTAGTGTAGCAAATAATTTGCTGATTGATTTTTTTTGTTTCGCGATTTTTTCGGCTATAGCTGAATGTTGCTATGGCAATTGTAATCTGCTGTGAAAGGGCTTTTAAGGAGTTTTTTGCTGTGCTTTTGCTGTTAGCATTTTTTGTGGTTTTTAATTTTAGTTATAAG…
426	GGTTTTTTGAGCATAGAATTTTTTTTTTATTTTTATTTTATTTTTATTTTATTTTTATTTIGATTTTGTTTTTGGATTTGTTATGCAATCTAAGCTTTAATTTTGGGTTTGTAGTGTGTTTAGGATCTTGAGGGGAGAGGGATTTTGAAAGCTATGCTTTTTCTTTAGCTTTATTTTTTATGTTTGTGGTTTATGTGTTGTTAGGCTAAGAAATTTTATTGCTCTTTTTTTTTAGTGTAGCAAATAATTTGCTGATTGATTTTTTTTGTTTCGCGATTTTTTCGGCTATAGCTGAATGTTGCTATGGCAATTGTAACTTGCTGTGAAAGGGCTTTTAAGGAGTTTTTTGTTGTGTTTTTGTTGTTAGTATTTTTTGTGGTTTTTAATTTTAGTTATAAG…
427	GGTTTTTTGAGTATAGAATTTTTTTTTTATTTTTATTTTATTTTTATCTTATTTTTATTTIGATTTTGTTTTTTGATTTGTTATGCAATCTAAGCTTTAATTTTGGGTTTGTAGTGTGTTTAGGATCTTGAGGGGAGAGGGATTTTGAAAGCTACGCTTTTTTTTTAGTTTTATCTTTTATGTTTGTGGTTTATGTGCTGTTAGGCTAAGAAATTTTATTGCTTTTTTTTTTTAGTGTAGCAAATAATTCGCTGATTGATTTTTTTTGTTTCGCGATTTTTTCGGCTATAGCTGAATGTTGCTATGGCAATTGTAATCTGCTGTGAAAGGGCTTTTAAGGAGTTTTTTGCTGTGCTTTTGCTGTTAGTATTTTTTGTGGTTTTTAATTTTAGTTATAAG…
428	GGTTTTTTGAGTATAGAATTTTTTTTTTATTTTTATTTTCTTTTTATTTTATTTTTATTTTGCTTTTGTTTTTTGATTTTTTATGTAATTTAAGTTTTAATTTTGGTTTTTTAGTGTGTTTTTGCTTTTGAGGGGAGTGTGCTTTTGAATGTTATGTTTTTTTTTTAGTTTTATTTTTTATGTTTGTTGTTTTTGTGCTGTTTGGTTAATATCTTTTTTTGTTTTTTTTTTTTAGTGTAGTAAATAATTTGTTGATTGATTTTTTTTGTTTTGTGATTTTTTTGGTTATAGTTGAATGTTGTTATGGTAATTGTAATTTGTTGTGAAAGGGTTTTTAAGGAGTTTTTTGTTGTGTTTTTGTTGTTAGTATTTTTTGTGGTTTTTAATTTTAGTTATAAG…
429	GGTTTTTTGAGCATAGAATTTTTTTTTTATTCTTATTTTATCTTTATCTTATCTTCATTTTIATTTTGTTTTTGGATTTGTTATGCAATCTAAGCTTTAATTTTGGGTTTGTAGTGTGTTTAGGATCTTGAGGGGAGAGGGATTTTGAAAGCTATGCTTTTTTTTTAGCTTTATTTTTTATGTTTGTGGTTTATGTGTTGTTAGGCTAAGAAATTTTATTGCTCTTTTTTTTTAGTGTAGCAAATAATTTGCTGATTGATTTTTTTTGTTTTGCGATTTTTTCGGCTATAGCTGAATGTTGCTATGGCAATTGTAATCTGCTGTGAAAGGGCTTTTAAGGAGTTTTTCGCTGTGCTTTTGCTGTTAGCATCTTTTGTGGTTTTTAATTTTAGCTATAAG…
430	GGTTTTTTGAGCATAGAATTTTTTTTTTATTTTTATTTTATTTTTATTTTATTTTTATTTTGATTTTTTTTTTGGATTTGTTATGCAATTTAAGCTTTAATTTTGGGTTTGTAGTGTGTTTAGGATTTTGAGGGGAGAGGGATTTTGAAAGCTATGCTTTTTTTTTAGCTTTATTTTTTATGTTTGTGGTTTATGTGTTGTTAGGCTAAGAAATTTTATTGCTTTTTTTTTTTAGTGTAGCAAATAATTTGCTGATTGATTTTTTTTGTTTCGCGATTTTTTTGGCTATAGCTGAATGTTGTTATGGTAATTGTAATTTGCTGTGAAAGGGCTTTTAAGGAGTTTTTTGCTGTGCTTTTGCTGTTAGCATCTTTTGTGGTTTTTAATTTTAGTTATAAG…
431	GGTTTTTTGAGTATAGAATTTTTTTTTTATTTTTATTTTATTTTTATTTTATTTTTATTTTGATTTTGTTTTTGGATTTGTTATGCAATTTAAGCTTTAATTTTGGGTTTGTAGTGTGTTTAGGATTTTGAGGGGAGAGGGATTTTGAAAGCTATGCTTTTTTTTTAGCTTTATTTTTTATGTTTGTGGTTTATGTGTTGTTAGGCTAAGAAATTTTATTGCTTTTTTTTTTTAGTGTAGCAAATAATTTGCTGATTGATTTTTTTTGTTTTGCGATTTTTTTGGCTATAGCTGAATGTTGTTATGGTAATTGTAATTTGCTGTGAAAGGGTTTTTAAGGAGTTTTTTGTTGTGTTTTTGTTGTTAGTATTTTTTGTGGTTTTTAATTTTAGTTATAAG…
432	GGTTTTTTGAGTATAGAATTTTTTTTTTATTTTTATTTTATTTTTATTTTATTTTTATTTTTATTTTGTTTTTGGATTTGTTATGTAATTTAAGCTTTAATTTTGGGTTTGTAGTGTGTTTAGGATTTTGAGGGGAGAGGGATTTTGAAAGCTATGTTTTTTTTTTAGCTTTATTTTTTATGTTTGTGGTTTATGTGTTGTTAGGCCAAGAAATTTTATTGCTTTTTCTTTTTAGTGTAGCAAATAATTTGCTGATTGATTTTTTTTGTTTCGCGATTTTTTTGGCTATAGCTGAATGTTGTTATGGTAATTGTAATTTGCTGTGAAAGGGCTTTTAAGGAGTTTTTTGTTGTGCTTTTGTTGTTAGTATTTTTTGTGGTTTTTAATTTTAGTTATAAG…
433	GGTTTTTTGAGTATAGAATTTTTTTTTTATCTTTATTTTATTTTTATTTTATTTTTATTTCGATTTTGTTTTTGGTTTTGTTATGTAATTTAAGCTTTAATTTTGGGTTTGTAGTGTGTTTAGGATCTTGTGGGGAGAGGGATTTTGAAAGCTATGCTTTTTTTTTAGCTTTATTTTTTATGTTTGTGGTTTATGTGCTGTTAGGCTAAGAAATTCTATTGCTTTTTTTTCTTAGTGTAGCAAATAATTTGCTGATTGATTTTTTTTGTTTTGCGATTTTTTTGGCTATAGTTGAATGTTGTTATGGTAATTGTAATTTGTTGTGAAAGGGTTTTTAAGGAGTTTTTTGTTGTGTTTTTGTTGTTAGTATTTTTTGTGGTTTTTAATTTTAGTTATAAG…
434	GGTTTTTTGAGTATAGAATTTTTTTTTTATTTTTATTTTATTTTTATTTTATTTTTATTTTGATTTTGTTTTTGGATTTGTTATGTAATTTAAGTTTTAATTTTGGGTTTGTAGTGTGTTTAGGATCTTGAGGGGAGAGGGATTTTGAAAGCTATGCTTTTTTTTTAGCTTTATTTTTTATGTTTGTGGTTTATGTGTTGTTAGGCTAAGAAATTTTATTGCTTTTTTTTTTTAGTGTAGCAAATAATTTGCTGATTGATTTTTTTTGTTTCGCGATTTTTTTGGCTATAGCTGAATGTTGTTATGGTAATTGTAATCTGCTGTGAAAGGGCTTTTAAGGAGTTTTTTGCTGTGCTTTTGTTGTTAGTATTTTTTGTGGTTTTTAATTTTAGTTATAAG…
435	GGTTTTTTGAGTATAGAATTTTTTTTTTATTTTTATTTTATTTTTATTTTATCTTTATTTIGATTTTGTTTTTGGATTTGTTATGCAATCTAAGCTTTAATTTTGGGTTTGTTGTGTGTTCAGGATCTTGAGGGGAGAGGGATTTTGAAAGCTATGCTTTTTCTTTAGCTTTATTTTTTATGTTTGTGGTTTATGTGTTGTTAGGCTAAGAAATTTTATTGCTTTTTTTTTTTAGTGTAGCAAATAATTCGCTGATTGATTTTTTTTGTTTCGCGATTTTTTCGGCTATAGCTGAATGTTGCTATGGCAATTGTAATCTGCTGTGAAAGGGCTTTTAAGGAGTTTTTTGCTGTGCTTTTGTTGTTAGTATTTTTTGTGGTTTTTAATTTTAGTTATAAG…
436	GGTTTTTTGAGTATAGAATTTTTTTTTTATTTTTATTTTATTTTTATTTTATTTTTATTTIGATTTTTTTTTTGGTTTTGTTATGCAATTTATCITTTCATTTTGTTTTTGTAGTGTGTTCAGGATCTTGTGGGGTGTGGGATTTTGATAGCTATGCTTTTTTTTTIGCTTTATTTTTTATGTTTGTGGTTTATGTGTTGTTAGGCTAAGAAATTTTATTGCTTTTTTTTTTTAGTGTAGCAAATAATTTGCTGATTGATTTTTTTTGTTTCGCGATTTTTTTGGCTATAGTTGAATGTTGTTATGGTAATTGTAATTTGTTGTGAAAGGGTTTTTAAGGAGTTTTTTGTTGTGTTTTTGTTGTTAGTATTTTTTGTGGTTTTTAATTTTAGTTATAAG…
437	GGTTTTTTGAGTATAGAATTTTTTTTTTATCTTTATTTTATTTTTATTTTATTTTTATTTTGATTTTGTTTTTGTATTTGTTATGCTATTTAAGTTTTAATTTTGGGTTTGTTGTGTGTTTCGGTTTTTGTGGGGAGAGGGATTTTGAATGCTATGCTTTTTTTTTAGCTTTATCTTTTATGTTTGTGGTTTATGTGCTGTTAGGCTAAGAAATTTTATTGCTTTTTTTTCTTAGTGTAGCAAATAATTCGCTGATTGATTTTTTTTGTTTCGCGATTTTTTTGGCTATAGCTGAATGTTGTTATGGTAATTGTAATTTGTTGTGAAAGGGTTTTTAAGGAGTTTTTTGTTGTGTTTTTGTTGTTAGTATTTTTTGTGGTTTTTAATTTTAGTTATAAG…
438	GGTTTTTTGAGCATAGAATTTTTTTTTTATTCTTATTTTATCTTTATCTTATCTTCATTTIGATTTTGTTTTTGGATTTGTTATGCAATCTAAGCTTTAATTTTGTGTTTGTAGTGTGTTTAGGATCTTGAGGGGAGAGGTATTTTGAAAGCTATGCTTTTTTTTTAGCTTTATTTTTTATGTTTGTGGTTTATGTGTTGTTAGGCTAAGAAATTTTATTGCTCTTTTTTTTTAGTGTAGCAAATAATTTGCTGATTGATTTTTTTTGTTTTGCGATTTTTTCGGCTATAGCTGAATGTTGCTATGGCAATTGTAATCTGCTGTGAAAGGGCTTTTAAGGAGTTTTTCGCTGTGCTTTTGCTGTTAGCATCTTTTGTGGTTTTTAATTTTAGCTATAAG…
439	GGTTTTTTGAGTATAGAATTTTTTTTTTATTTTTATTTTATTTTTATTTTATTTTTATTTTTTTTTTTTTTTTTGTTTTGTTTTTTTATTTAATTTTTATTTTTTGTTTTTTTGTGTTTTTAGGATATTGTGGGGATTGGGTTTTTGAAAGCTATGCTTTTTTTTTAGTTTTATTTTTTATGTTTGTGGTTTATGTGCTGTTAGGTTAAGAAATTTTATTGCTTTTTTTTTTTAGTGTAGCAAATAATTTGCTGATTGATTTTTTTTGTTTCGCGATTTTTTCGGCTATAGCTGAATGTTGCTATGGCAATTGTAATTTGCTGTGAAAGGGCTTTTAAGGAGTTTTTTGCTGTGCTTTTGCTGTTAGCATCTTTTGTGGTTTTTAATCTTAGCTATAAG…
440	GGTTTTTTGAGTATAGAATTTTTTTTTTATTTTTATTTTATTTTTATTTTATTTTTATTTTGATTTTGTTTTTGGATTTGTTATGCAATTTAAGCTTTAATTTTGGGTTTGTAGTGTGTTTAGGATTTTGAGGGGAGAGGGATTTTGAAAGTTATGITCTTTTTTTAGITTTATTTTTTATGTTTGTGGTTCATGTGTTGTTAGGCTAATATATTTTATTGCTTTTTTTTTTTAGTGTAGCAAATAATTTGCTGATTGATTTTTTTTGTTTTGCGATTTTTTTGGCTATAGCTGAATGTTGTTATGGTAATTGTAATTTGCTGTGAAAGGGCTTTTAAGGAGTTTTTTGCTGTGCTTTTGCTGTTAGTATTTTTTGTGGTTTTTAATTTTAGTTATAAG…
441	GGTTTTTTGAGTATAGAATTTTTTTTTTATTTTTATTTTACTTTTATTTTATTTTTATTTTGATTTTGTTTTTGGATTTGTTATGTAATTTAAGTTTTAATTTTGGGTTTGTAGTGTGTTTAGGATTTTGAGGGGAGTGGGATTTTGAAAGCTATGCTTTTTTTTTAGCTTTATTTTTTATGTTTGTGGTTTATGTGTTGTTAGGCTAAGAAATTTTATTGCTTTTTTTTTTIAGTGTAGCAAATAATTTGCTGATTGATTTTTTTTGTTTTGCGATTTTTTTGGCTATAGCTGAATGTTGTTATGGTAATTGTAATTTGCTGTGAAAGGGCTTTTAAGGAGTTTTTTGTTGTGTTTTTGTTGTTAGTATTTTTTGTGGTTTTTAATTTTAGTTATAAG…
442	GGTTTTTTGAGTATAGAATTTTTTTTTTATTTTTATTTTATTTTTATTTTATTTTTATTTTGATTTTGTTTTTGGATTTGTTATGTAATTTAAGTTTTAATTTTGGGTTTGTAGTGTGTTTAGGATTTTGAGGGGAGAGGGATTTTGAAAGCTATGCTTTTTTTTTAGCTTTATTTTTTATGTTTGTGGTTTATGTGTTGTTAGGCTAAGAAATTTTATTGCTTTTTTTTTTTAGTGTAGCAAATAATTTGCTGATTGATTTTTTTTGTTTCGCGATTTTTTTGGCTATAGTTGAATGTTGTTATGGTAATTGTAATTTGCTGTGAAAGGGTTTTTAAGGAGTTTTTTGCTGTGCTTTTGCTGTTAGCATTTTTTGTGGTTTTTAATCTTAGCTATAAG…
443	GGTTTTTTGAGTATAGAATTTTTTTTTTATTTTTATTTTATTTTTATTTTATTTTTATTTTGATTTTGTTTTTGGATTTGTTATGCAATTTAAGTTTTAATTTTGGGTTTGTAGTGTGTTTAGGATTTTGAGGGGAGAGGGATTTTGAAAGCTATGCTTTTTTTTTAGITTTATTTTTTATGTTTGTGGTTTATGTGCTGTTAGGCTAAGTAATTTTATTGCTTTTTCTTTTTAGTATAGCAAATAATTCGCTGATTGATTTTTTTTGTTTCGCGATCTTTTCGGCTATAGCTGAATGTTGCTATGGCAACTGTAATCTGCTGTGAAAGGGCTTTTAAGGAGTTTTTTGCTGTGCTTTTGCTGTTAGTATTTTTTGTGGTTTTTAATTTTAGTTATAAG…
444	GGTTTTTTGAGTATAGAATTTTTTTTTTATTTTTCTTTTATTTTTITTTTATTTTTATTTTGTTTTTITTTTTGGTTTTGTTATTCAATTTTAGCTTTTATTTTGTGTTTGTTGTGTGTTCAGTATTTTGTGGGGTGTGGTATTTTGATTGTTTTGCTTTTTTTTTAGTTTTATTTTTTATGTTTGTTGTTTATGTGTTGTTAGGCTAAGAATTCTTATTGTTTTTTTTTTTTAGTGTAGCAAATAATTTGCTGATTGATTTTTTTTGTTTTGCGATTTTTTTGGCTATAGCTGAATGTTGTTATGGCAATTGTAATTTGCTGTGAAAGGGCTTTTAAGGAGTTTTTTGTTGTGTTTTTGTTGTTAGTATTTTTTGTGGTTTTTAATTTTAGTTATAAG…
445	GGTTTTTTGAGTATAGCATTTTTTTTTTATTTTTATTTTATTTTTATTTTATTTTTATTTTTCTTTTGTTTTTGGATTTGTTCTGCAATTTAAGCTTTAATTTTGGGTTTGCAGTGTITTTAGGTTTTTGAGGGGCGATGGATTTTGAAAGCTATTCTTTTTTTTTAGTTTTATTTTTTATGTTTGTGGTTTATGTGTTGTTAGGCTAAGAAATCTTATTGCTTTTTTTTTTTAGTGTAGCAAATAATTTGCTGATTGATTTTTTTTGTTTTGCGATTTTTTTGGCTATAGCTGAATGTTGTTATGGCAATTGTAATTTGCTGTGAAAGGGCTTTTAAGGAGTTTTTTGTTGTGTTTTTGTTGTTAGTATTTTTTGTGGTTTTTAATTTTAGTTATAAG…
446	GGTTTTTTGAGTATAGAATTTTTTTTTTATTTTTATTTTATTTTTATTTTATTTTTATTTTGATTTTGTTTTTGGATTTGTTATGCAATTTAAGCTTTAATTTTGGGTTTGTAGTGTGTTTAGGATTTTGAGGGGAGAGGGATTTTGAAAGCTATGCTTTTTTTTTAGCTTTATTTTTTATGTTTGTGGTTTATGTGTTGTTAGGCTAAGAAATTTTATTGCTTTTTTTTTTTAGTGTAGCAAATAATTTGCTGATTGATTTTTTTTGTTTTGCGATTTTTTTGGCTATAGTTGAATGTTGCTATGGCAATTGTAATTTGCTGTGAAAGGGCTTTTAAGGAGTTTTTTGCTGTGCTTTTGCTGTTAGCATTTTTTGTGGTTTTTAATTTTAGCTATAAG…
447	GGTTTTTTGAGTATAGAATTTTTTTTTTATTTTTATTTTATTTTTATTTTATTTTTATTTTGATTTTGTTTTTTGATTTGTTATGTAATTTAAGCTTTATTTTTGGGTTTGTTGTGTGTTTAGGATTTTGTGGGGAGAGGGATTTTGAAAGCTATGCCTTTTTTTTAGCTTTATTTTTTATGTTTGTGGTTTATGTGTTGTTAGGCTAAGCAATTTTATTGCTTTTTTTTTTTAGTGTAGTAAATAATTTGCTGATTGATTTTTTTTGTTTTGTGATTTTTTTGGCTATAGCTGAATGTTGTTATGGTAATTGTAATTTGTTGTGAAAGGGTTTTTAAGGAGTTTTTTGTTGTGTTTTTGTTGTTAGTATTTTTTGTGGTTTTTAATTTTAGTTATAAG…
448	GGTTTTTTGAGTATAGAATTTTTTTTTTATTTTTGTTTTATTTTTATTTTATTTTTATTTTTATTTTGTTTTTGGATTTGTTATGTAATTTAAGTTTTAATTTTGGGTTTGTAGTGTGTTTAGGGTTTTGAGGGGAGAGGGATTTTGAAAGCTATGCTTTTTTTTTAGCTTTATTCTTTATGTTTGTGGTTTATGTGCTGTTAGGCTAAGAAATTTTATTGCTTTTTTTTTTTAGTGTAGCAAATAATTCGCTGATTGATTTTTTTTGTTTCGCGATTTTTTCGGCTATAGCTGAATGTTGCTATGGCAATTGTAATCTGCTGTGAAAGGGCTTTTAAGGAGTTTTTTGCTGTGCTTTTGCTGTTAGCATCTTTTGTGGTTTTTAATTTTAGCTATAAG…
449	GGTTTTTTGAGTATAGAATTTTTTTTTTATTTTTATTTTATTTTTATTTTATCTTTATTTTGATTTTGTTTTTGGATTTGTTATGCAATTTAAGCTTTAATTTTGGGTTTGTAGTGTGTTTAGGATTTTGAGGGGAGTGGGATTTTGAAAGCTATGCTTTTTTTTTAGCTTTATTTTTTATGTTTTTGGTTTATGTGTTGTTAGGCTAAGAAATTTTATTGCTTTTTTTTTTIAGTGTAGCAAATAATTCGCTGATTGATTTTTTTTGTTTCGCGATTTTTTTGGCTATAGCTGAATGTTGCTATGGCAATTGTAATTTGCTGTGAAAGGGCTTTTAAGGAGTTTTTTGCTGTGCTTTTGTTGTTAGTATTTTTTGTGGTTTTTAATTTTAGTTATAAG…
450	GGTTTTTTGAGTATAGAATTTTTTTTTTATTTTTATTTTATTTTTATTTTATTTTTATTTTGATTTTGTTTTTGGTTTTGTTTTGTAATTTAAGCTTTAATTTTGGGTTTGTAGTGTGTTTAGGATTTTGTGGGGAGTGGGCTTTTGAATGTTATGCTTTTTTTTTAGTTTTATTTTTTATGTTTGTGGTTTATGTGTTGTTAGGCTAAGAAATCTTATTGCTTTTTTTTTTTAGTGTAGCAAATAATTTGCTGATTGATTTTTTTTGTTTTGCGATTTTTTTGGCTATAGCTGAATGTTGTTATGGTAATTGTAATCTGCTGTGAAAGGGCTTTTAAGGAGTTTTTTGCTGTGCTTTTGCTGTTAGTATTTTTTGTGGTTTTTAATTTTAGTTATAAG…
451	GGTTTTTTGAGCATAGAATTTTTTTTTIATTTTTATTTTATTTTTATTTTATTTTTATTTTTATTTTTTTTTTGTTTTTGTTTTGCAATTTATGTTTTAATTTTGGGTTTGTAGTGTGTTTAGGATCTTGTGGGGAGTGGGITTTTGAAAGCTATGCTTTTTTTTTAGCTTTATTTTTTATGTTTGTGGTTTATGTGTTGTTAGGCTAAGAAATTTTATTGCTTTTTTTTCTTAGTGTAGCAAATAATTTGCTGATTGATTTTTTTTGTTTCGCGATTTTTTTGGCTATAGCTGAATGTTGCTATGGCAATTGTAATTTGCTGTGAAAGGGCTTTTAAGGAGTTTTTTGCTGTGCTTTTGCTGTTAGCATTTTTTGTGGTTTTTAATTTTAGCTATAAG…
452	GGTTTTTTGAGTATAGAATTTTTTTTTTATTTTTATTTTATTTTTATTTTATTTTTATTTTGATTTTGTTTTTGGATTTGTTATGTAATTTAAGCTTTAATTTTGGGTTTGTAGTGTGTTTAGGATTTTGAGGGGAGAGGGATTTTGAAAGCTATGCTTTTTTTTTAGCTTTATTTTTTATGTTTGTGGTTTATGTGCTGTTAGGCTAAGAAATTTTATTGCTCTTTTTTTTTAGTGTAGTAAATAATTTGCTGATTGATTTTTTTTGTTTTGCGATTTTTTTGGCTATAGCTGAATGTTGCTATGGCAATTGTAATTTGCTGTGAAAGGGTTTTTAAGGAGTTTTTTGTTGTGTTTTTGTTGTTAGTATTTTTTGTGGTTTTTAATTTTAGTTATAAG…
453	GGTTTTTTGAGTATAGAATTTTTTTTTTATCTTTATTTTATTTTTATTTTATTTTTATTTTGATTTTTTTTTTGTATTTGTTATGCAATTTATGCTTTAATTTTGGGTTTGTAGTGTGTTTAGGTTTTTGTGGGGAGTGGGATTTTGAAAGTTATGCTTTTTTTTTTGCTTTATCTTTTATGTTTGTGGTTTATGTGCTGTTAGGCTAAGAAATTTTATTGCTTTTTTTTCTTAGTGTAGCAAATAATTCGCTGATTGATTTTTTTTGTTTCGCGATTTTTTTGGCTATAGCTGAATGTTGTTATGGTAATTGTAATTTGTTGTGAAAGGGTTTTTAAGGAGTTTTTTGTTGTGTTTTTGTTGTTAGTATTTTTTGTGGTTTTTAATTTTAGTTATAAG…
454	GGTTTTTTGAGCATAGAATTTTTTTTTTATTTTTATTTTATTTTTATTTTATTTTTATTTTTATTTTGTTTTTGGATTTGTTATGCAATTTATGTTTTAATTTTGGGTTTGTAGTGTGTTTAGGATTTTGAGGGGAGAGGGATTTTGAAAGCTATGCTTTTTTTTTAGCTTTATTTTTTATGTTTGTGGTTTATGTGCTGTTAGGCTAAGAAATTTTATTGCTTTTTCTTTTTAGTGTAGCAAATAATTCGCTGATTGATTTTTTTTGTTTCGCGATCTTTTCGGCTATAGCTGAATGTTGCTATGGCAACTGTAATCTGCTGTGAAAGGGCTTTTAAGGAGTTTTTTGCTGTGCTTTTGCTGTTAGTATTTTTTGTGGTTTTTAATTTTAGTTATAAG…
455	GGTTTTTTGAGTATAGAATTTTTTTTTTATTTTTATTTTATTTTTATTTTATTTTTATTTTGATTTTGTTTTTGGATTTGTTATGTAATTTAAGTTTTAATTTTGGGTTTGTAGTGTGTTTAGGATTTTGAGGGGAGAGGGTTTTTGAAAGCTATGCTTTTTTTTTAGCTTTATTTTTTATGTTTGTGGTTTATGTGCTGTTAGGCTAAGAAATTTTATTGCTTTTTCTTTTTAGTGTAGCAAATAATTCGCTGATTGATTTTTTTTGTTTCGCGATCTTTTCGGCTATAGCTGAATGTTGCTATGGCAACTGTAATCTGCTGTGAAAGGGCTTTTAAGGAGTTTTTTGCTGTGCTTTTGCTGTTAGTATTTTTTGTGGTTTTTAATTTTAGTTATAAG…
456	GGTTTTTTGAGCATAGAATTTTTTTTTTATTTTTATTTTGTTTTTATTTTATTTTTATTTTGATTTTGTTTTTGGATTTGTTATGTAATTTAAGCTTTATTTTTGGGTTTGTAGTGTGTTTAGGATCTTGTGGGGAGTGGGATTTTGAAAGCTACGCTTTTTTTTTAGCTTTATTTTTTATGTTTGTGGTTTATGTGCTGTTAGGCTAAGAAATTTTATTGCTTTTTTTTTTTAGTGTAGCAAATAATTTGCTGATTGATTTTTTTTGTTTCGCGATTTTTTTGGCTATAGCTGAATGTTGTTATGGTAATTGTAATCTGCTGTGAAAGGGCTTTTAAGGAGTTTTTTGCTGTGCTTTTGCTGTTAGCATCTTTTGTGGTTTTTAATTTTAGCTATAAG…
457	GGTTTTTTGAGTATAGAATTTTTTTTTTATTTTTATTTTATTTTTATTTTATTTTTTTTTIGTTTTTTTTTTTTGTTTTGTIATGTTTTTTTIGTTTTTATTTTGGGTTTTTGGGGTTTTTGGGGTTTTTIGGGGAGGGGGATTTIGAAAGGTATGTTTTTTTTTTAGCTTGATTTTTTGGGTTIGTGGTTTATGTGCTGTTAGGCTAAGAAATCCTATTGCTTTTTTTTCTTAGTGTAGCAAATAATTCGCTGATTGATTTTTTTTGTTTTGCGATTTTTTCGGCTATAGCTGAATGTTGTTATGGTAATTGTAATTTGCTGTGAAAGGGCTTTTAAGGAGTTTTTTGCTGTGCTTTTGTTGTTAGTATTTTTTGTGGTTTTTAATTTTAGTTATAAG…
458	GGTTTTTTGAGTATAGAATTTTTTTTTTATTTTTATTTTATTTTTATTTTATTTTTATTTTGATTTTGTTTTTGGATTTGTTATGTAATTTAAGTTTTAATTTTGGGTTTGTAGTGTGTTTAGGATTTTGAGGGGAGAGGGATTTTGAAAGTTATGTTTTTTTTTTAGTTTTATTTTTTATGTTTGTGGTTTATGTGTTGTTAGGTTAAGAAATTTTATTGTTTTTTTTTTTTAGTGTGGTAAATAATTTGTTGATTGATTTTTTTTGTTTCGTGATTTTTTTGGTTATAGTTGAATGTTGTTATGGTAATTGTAATTTGTTGTGAAAGGGTTTTTAAGGAGTTTTTTGTTGTGCTTTTGTTGTTAGTATTTTTTGTGGTTTTTAATTTTAGTTATAAG…
459	GGTTTTTTGAGTATAGAATTTTTTTTTTATTTTTATTTTATTTTTATTTTATTTTTATTTTGATTTTGTTTTTTGATTTGTTATGTAACTTAAGTTTTATTTTTGGTTTTGTAGTGTGTTTAGGATTTTGAGGGGAGTGGGATTTTGAAAGCTATGCTTTTTTTTTAGTTTTATTTTTTATGTTTGTGGTTTATGTGCTGTTAGGTTAAGTAATTTTATTGTTTTTTTTTTTTAGTGTATTAAATAATTTGTTGATTGATTTTTTTTGTTTTGTGATTTTTTTGGTTATAGTTGAATGTTGTTATGGTAATTGTAATTTGTTGTGAAAGGGTTTTTAAGGAGTTTTTTGCTGTGCTTTTGCTGTTAGCATTTTTTGTGGTTTTTAATTTTAGCTATAAG…
460	GGTTTTTTGAGTATAGAATTTTTTTTTTATTTTTATTTTATTTTTATTTTATTTTTATTTTGCTTTTGTTTTTGGATTTGTTATGTAATTTATGCTTTATTTTTGGGTTTTTAGTGTGTTTAGGATTTTGTGGGGATTGGGTTTTTGAATGCTATGCTTTTTTTTTAGCTTTATTTTTTATGTTTGTGGTTTATGTGTTGTTAGGCTAAGAAATTTTATTGCTTTCTCTTTTTAGTGTAGCAAATAATTCGCTGATTGATTTTTTTTGTTTCGCGATTTTTTIGGCTATAGCTGAATGTTGTTATGGTAATTGTAATCTGCTGTGAAAGGGCTTTTAAGGAGTTTTTTGCTGTGCTTTTGCTGTTAGTATTTTTTGTGGTTTTTAATTTTAGTTATAAG…
461	GGTTTTTTGAGTATAGAATTTTTTTTTCATTTTTATTTTATTTTTATTTTATTTTTATTTIGATTTTGTTTTTGGATTTGTTATGCAATTTAAGCTTTAATTTTGGGTTTGTAGTGTGTTTAGGATCTTGAGGGGAGAGGGATTTTGAAAGCTACGCTTTTTCTTTAGCTTTATTTTTTATGTTTGTGGTTTATGTGTTGTTAGGCTAAGACATCTTATTGCTTTTTTTTTTTAGTGTAGCAAATAATTCGCTGATTGATTTTTTTTGTTTCGCGATTTTTTCGGCTATAGCTGAATGTTGCTATGGCAATTGTAATTTGCTGTGAAAGGGCTTTTAAGGAGTTTTTTGCTGTGCTTTTGCTGTTAGCATTTTTTGTGGTTTTTAATTTTAGTTATAAG…
462	GGTTTTTTGAGTATAGAATTTTTTTTTTATTTTTATTTTATTTTTATTTTATTTTTATTTTGATTTTGTTTTTGGATTTGTTATGTAATTTAAGTTTTAATTTTGGGTTTGTTGTGTGTTTAGGATTTTGAGGGGAGAGGTTTTTTGAAAGTTATGTTTTTTTTTTAGTTTTATTTTTTATGTTTGTGGTTTATGTGTTGTTAGGTTAAGAAATTTTATTGITTTTTTTTTTTAGTGTAGTAAATAATTTGTTGATTGATTTTTTTTGTTTTGTGATTTTTTTGGTTATAGTTGAATGTTGTTATGGTAATTGTAATTTGTTGTGAAAGGGTTTTTAAGGAGTTTTTTGTTGTGTTTTTGTTGTTAGTATTTTTTGTGGTTTTTAATTTTAGTTATAAG…
463	GGTTTTTTGAGTATAGAATTTTTTTTTTATCTTTATTTTATTTTTATTTTATTTTTATTTTGATTTTGTTTTTGGATTTGTTATGCAATTTAAGCTTTATTTTTGGGTTTTTAGTGTGTTTAGGATCTTGTGGGGAGTGGGATTTTGAAAGCTATGCTTTTTTTTTAGCTTTATTTTTTGTGTTTGTGGTTTATGTGTTGTTAGGCTAAGAAATCTTATTGCTTTTTTTTTTTAGTGTAGCAAATAATTTGCTGATTGATTTTTTTTGTTTCGCGATTTTTTCGGCTATAGCTGAATGTTGTTATGGTAATTGTAATCTGCTGTGAAAGGGCTTTTAAGGAGTTTTTTGCTGTGCTTTTGCTGTTAGCATTTTTTGTGGTTTTTAATTTTAGTTATAAG…
464	GGTTTTTTGAGTATAGAATTTTTTTTTIATCTTTATTTTATTTTTATTTTATTTTTATTTTGATTTTGTTTTTGTTTTTGTTATGCAATTTTATTTTTAATTTTGGTTTTGTAGTGTGTTTAGGATCTTGTGGGGTGAGGGTTTTTGAAAGCTATGCTTTTTTTTTAGTTTTGTTTTTTGTGTTTGTGGTTTATGTGCTGTTAGGCTAAGAAATTCTATTGCTTTTTTTTCTTAGTGTAGCAAATAATTCGCTGATTGATTTTTTTTGTTTCGCGATTTTTTTGGCTATAGCTGAATGTTGTTATGGTAATTGTAATCTGCTGTGAAAGGGCTTTTAAGGAGTTTTTTGCTGTGCTTTTGCTGTTAGCATTTTTTGTGGTTTTTAATTTTAGCTATAAG…
465	GGTTTTTTGAGCATAGAATTTTTTTTTTATTTTTATTTTATTTTTATTTTATTTTTATTTTGCTTTTGTTTTTTGATTTGTTATGTAATTTATGCTTTAATTTTGGGTTTGTAGTGTGTTTAGGATTTTGCGGGGATATGGATTTTGTAAGCTATGCTTTTTTTTTAGCTTTATCTTTTATGTTTGTGGTTTATGTGCTGTTAGGCTAAGAAATTTTATTGCTCTTTTTTTTTAGTGTAGCAAATAATTTGCTGATTGATTTTCTTTGTTTTGCGATTTTTTTGGCTATAGTTGAATGTTGCTATGGTAATTGTAATTTGCTGTGAAAGGGCTTTTAAGGAGTTTTTCGTTGTGCTTTTGCTGTTAGTATTTTTTGTGGTTTTTAATTTTAGCTATAAG…
466	GGTTTTTTGAGTATAGAATTTTTTTTTTATTTTTATTTTATTTTTATTTTATTTTTATTTTGATTTTGCTTTTGGATTTGTTATGGAATTTAAGTTTTAATTTTGGGTTTGTAGAGTGTTTAGGACTTTGAGGGGAGAGGGATTTTGAAAGATATGCTTTTCTTTTAGCTTTCGTTTTTATGGTTGTGGTTTATGTGTTGTTAGGCTAAGAAATTTTATAGGTTTTTTTTTTTAGTGTAGCAAATAATTGGCTGATTGATTTTTTTTGTTTCGCGATTTTTTTGGCTATAGTTGAATGTTGTTATGGTAACTGTAATCTGCTGTGAAAGGGCTTTTAAGGAGTTTTTTGTTGTGTTTTTGTTGTTAGTATTTTTTGTGGTTTTTAATTTTAGTTATAAG…
467	GGTTTTTTGAGTATAGAATTTTTTTTTTATTTTTATTTTATTTTTATTTTATTTTTATTTTGATTTTGTTTTTGGTTTTGTTATGCAATTTAAGTTTTATTTTTGGGTTTGTTGTGTGTTTAGGATCTTGTGGGGGGAGGGATTTTGAAAGCTATGCTTTTTCTTTAGTTTTATTTTTTATGTTTGTGGTTTATGTGTTGTTAGGCTAAGAAATCTTATTGCTTTTTTTTTTTAGTGTAGCAAATAATTTGCTGATTGATTTTTTTTGTTTCGCGATTTTTTTGGCTATAGCTGAATGTTGCTATGGCAATTGTAATTTGCTGTGAAAGGGCTTTTAAGGAGTTTTTTGTTGTGTTTTTGTTGTTAGTATTTTTTGTGGTTTTTAATTTTAGTTATAAG…
468	GGTTTTTTGAGTATAGAATTTTTTTTTTATTTTTATTTTATTTTTATTTTATTTTTATTTTTATTTTGTTTTTGGATTTGTTATGCAATCTAAGCTTTAATTTTGGGTTTGTAGTGTGTTTAGGATTCTGAGGGGAGAGGGATTTTGAAAGTTATGTTTTTTTTTTAGCTTTATTTTTTATGTTTGTGGTTTATGTGTTGTTAGGCTAAGAAATCTTATTGCTTTTTTTTTTTAGTGTAGCAAATAATTTGCTGATTGATTTTTTTTGTTTIGTGATTTTTTCGGCTATAGCTGAATGTTGTTATGGTAATTGTAATCTGCTGTGAAAGGGCTTTTAAGGAGTTTTTTGCTGTGCTTTTGCTGTTAGTATTTTTTGTGGTTTTTAATTTTAGTTATAAG…
469	GGTTTTTTGAGCATAGAATTTTTTTTTTATTTTTATTTTATTTTTATTTTATTTTTATTTTGATTTTGTTTTTGGTTTTGTTATGCTATTTAAGCTTTCTTTTTGGGTTTTTAGTGTGTTTCGTATTTTGATGGGTGTGGTTTTTTGATTGCTATGCTTTTTTTTTAGCTTTGTTTTTTGTGTTTTTGGTTTATGTGCTGTTAGGCTAAGATTTTTTATTGCTTTTTTTTTTTAGTGTAGCAAATAATTTGTTGATTGATTTTTTTTGTTTTGCGATTTTTTIGGCTATAGCTGAATGTTGCTATGGCAATTGTAATTTGCTGTGAAAGGGTTTTTAAGGAGTTTTTTGTTGTGTTTTTGTTGTTAGTATTTTTTGTGGTTTTTAATTTTAGTTATAAG…
470	GGTTTTTTGAGCATAGAATTTTTTTTTTATTTTTATTTTATTTTTATTTTATTTTTATTTTTATTTTGTTTTTGGATTTGTTATGCAATTTAAGCTTTAATTTTGGGTTTGTAGTGTGTTTAGGATTTTGAGGGGAGAGGGATTTTGAAAGCTATGCTTTTTTTIIAGCTTTATTTTTTATGTTTGTGGTTTATGTGTTGTTAGGCTAAGAAATCTTATTGCTTTTTTTTTTTAGTGTAGCAAATAATTTGCTGATTGATTTTTTTTGTTTTGCGATTTTTTTGGCTATAGCTGAATGTTGTTATGGTAATTGTAATCTGCTGTGAAAGGGCTTTTAAGGAGTTTTTTGCTGTGCTTTTGTTGTTAGTATTTTTTGTGGTTTTTAATTTTAGTTATAAG…
471	GGTTTTTTGAGCATAGAATTTTTTTTTCATCTTTATTTTATTTTTATTTTATTTTTATTTTTATTTTGTTTTTGGATTTGTTATGTAATTTAAGCTTTAATTTTGGGTTTGTAGTGTGTTTAGGATTTTGAGGGGAGATGGATTTTGAAAGCTATGCTTTTTTTTTAGCTTTATTTTTTATGTTTGTGGTTTATGTGTTGTTAGGCTAAGAAATCTTATTGCTTTTTTTTTTTAGTGTAGCAAATAATTTGCTGATTGATTTTTTTTGTTTCGTGATTTTTTTGGTTATAGCTGAATGTTGCTATGGCAATTGTAATTTGCTGTGAAAGGGCTTTTAAGGAGTTTTTTGTTGTGCTTTTGCTGTTAGTATTTTTTGTGGTTTTTAATTTTAGTTATAAG…
472	GGTTTTTTGAGTATAGAATTTTTTTTTTATTTTTATTTTATTTTTATTTTATTTTTATTTTTATTTTGTTTTTGGATTTGTTATGCAATTTAAGCTTTAATTTTGGGTTTGTAGTGTGTTTAGGATTTTGAGGGGAGAGGGATTTTGAAAGTTATGITCTTTTTTTAGITTTATTTTTTATGTTTGTGGTTCATGTGTTGTTAGGCTAAGAAATTTTATTGCTTTTTTTTTTTAGTGTAGCAAATAATTTGCTGATTGATTTTTTTTGTTTTGCGATTTTTTTGGCTATAGCTGAATGTTGTTATGGTAATTGTAATTTGCTGTGAAAGGGCTTTTAAGGAGTTTTTTGCTGTGCTTTTGCTGTTAGTATTTTTTGTGGTTTTTAATTTTAGTTATAAG…
473	GGTTTTTTGAGTATAGAATTTTTTTTTTATTTTTATTTTATTTTTATTTTCTTTTTATTTTGATTTTGTTTTTGGATTTGTTATGTAATTTAAGCTTTATTTTTGGGTTTGTCGTGTGTTTAGGATTTTGAGGGGAGTGGGATTTTGAAAGCTATGCTTTTTTTTTAGCTTTATCCTTTATGTTTGTGGTTTATGTGCTGTTAGGCTAAGAAATTTTATTGCTCTTTTTTTTTAGTGTAGCAAATAATTTGCTGATTGATTTTCTTTGTTTTGCGATTTTTTTGGCTATAGTTGAATGTTGCTATGGTAATTGTAATTTGCTGTGAAAGGGCTTTTAAGGAGTTTTTCGTTGTGCTTTTGCTGTTAGTATTTTTTGTGGTTTTTAATTTTAGCTATAAG…
474	GGTTTTTTGAGTATAGAATTTTTTTTTTATTTTTATTTTATTTTTATTTTATTTTTATTTTGATTTTGTTTTTGGATTTGTTATGTAATTTATGCTTTAATTTTGGGTTTGTAGTGTGTTTAGGACTTTGAGGGGAGTGGGATTTTGAAAGTTATGTTTTTTTTTTAGTTTTATTTTTTATGTTTGTGGTTTATGTGTTGTTAGGCTAAGATATTTTATTGCTTTTTTTTTTTAGTGTAGTAAATAATTTGCTGATTGATTTTTTTTGTTTTGCGATTTTTTTGGTTATAGTTGAATGTTGTTATGGTAATTGTAATTTGTTGTGAAAGGGTTTTTAAGGAGTTTTTTGTTGTGTTTTTGTTGTTAGTATTTTTTGTGGTTTTTAATTTTAGTTATAAG…
475	GGTTTTTTGAGCATAGAATTTTTTTTTTATCTTTATCTTATTTTTATTTTATCTTTATTTTGTTTTTGTTTTTGGTTTTGTTATGIAATTTAAGCTTTAATTTTGGGTTTGTAGTGTGTTTAGGATCTTGAGGGGAGTGGGATTTTGAAGGCTATGGTTTTTTTTTAGCTTTATTTTTTATGTTTGTGGTTTATGTGTTGTTAGGCTAAGAAATTCTATTGTTTTTTTTTTTTAGTGTAGCAAATAATTTGCTGATTGATTTTTTTTGTTTTGCGATTTTTTTGGCTATAGCTGAATGTTGTTATGGTAATTGTAATCTGCTGTGAAAGGGCTTTTAAGGAGTTTTTTGCTGTGCTTTTGCTGTTAGCATTTTTTGTGGTTTTTAATTTTAGTTATAAG…
476	GGTTTTTTGAGTATAGAATTTTTTTTTTATTTTTATTTTATTTTTATTTTATTTTTATTTTGTTTTTGTTTTTGGTTTTGTTATGCAATTTAAGCTTTAATTTTGGGTTTGTAGTGTGTTTAGGATTTTGTGGGGAGAGGGATTTTGATAGCTATGCTTTTTTTTTAGCTTTGTTTTTTATGTTTGTGGTTTATGTGTTGTTAGGCTAAGAAATTTTATTGCTTTTTTTTTTTAGTGTAGCAAATAATTCGCTGATTGATTTTTTTTGTTTIGCGATTTTTTTGGCTATAGCTGAATGTTGTTATGGTAATTGTAATTTGTTGTGAAAGGGTTTTTAAGGAGTTTTTTGTTGTGTTTTTGTTGTTAGTATTTTTTGTGGTTTTTAATTTTAGTTATAAG…
477	GGTTTTTTGAGTATAGAATTTTTTTTTTATTTTTATTTTACTTTTATTTTATTTTTATTTTGATTTTGTTTTTGGTTTTGTTATGTTTTTTTAGTTTTATTTTTGTGTTTGTAGTGTGTTTAGGGTTTTGAGGGGTGTGGGATTTTGAAAGCTATGCTTTTTTTTTATCTTTATTTTTTATGTTTGTGGTTTATGTGTTGTTAGGCTAAGAAATTTTATTGCTTTTTTTTTTIAGTGTAGCAAATAATTTGCTGATTGATTTTTTTTGTTTTGCGATTTTTTTGGCTATAGCTGAATGTTGTTATGGTAATTGTAATTTGCTGTGAAAGGGCTTTTAAGGAGTTTTTTGTTGTGTTTTTGTTGTTAGTATTTTTTGTGGTTTTTAATTTTAGTTATAAG…
478	GGTTTTTTGAGTATAGAATTTTTTTTTIATTTTTATTTTATTTTTATTTTATTTTTATTTTGATTTTGTTTTTGGTTTTGTTATGTAATTTAAGCTTTAATTTTGGGTTTGTAGTGTGTTTAGGATTTTGTGGGGAGTGGGTTTTTGAAAGCTATGCTTTTTTTTTAGCTTTATCCTTTATGTTTGTGGTTTATGTGCTGTTAGGCTAAGAAATTTTATTGCTTTTTTTTTTTAGTGTAGCAAATAATTTGCTGATTGATTTTCTTTGTTTTGCGATTTTTTTGGCTATAGTTGAATGTTGCTATGGTAATTGTAATTTGCTGTGAAAGGGCTTTTAAGGAGTTTTTCGTTGTGCTTTTGCTGTTAGTATTTTTTGTGGTTTTTAATTTTAGCTATAAG…
479	GGTTTTTTGAGTATAGAATTTTTTTTTTATCTTTATTTTATTTTTATTTTATTTTTATTTTGTTTTTGTTTTTGGATTTGTTATGCAATTTAAGCTTTAATTTTGGGTTTGTAGTGTGTTTAGGATTTTGAGGGGAGAGGGATTTTGAAAGCTATGCTTTTTCTTTAGCTTTATTTTTTATGTTTGTGGTTTATGTGTTGTTAGGCTAAGAAATTTTATTGCTCTTTTTTTTTAGTGTAGCAAATAATTTGCTGATTGATTTTTTTTGTTTCGCGATTTTTTTGGCTATAGCTGAATGTTGCTATGGCAATTGTAATTTGCTGTGAAAGGGCTTTTAAGGAGTTTTTTGCTGTGCTTTTGCTGTTAGCATCTTTTGTGGTTTTTAATTTTAGTTATAAG…
480	GGTTTTTTGAGTATAGAATTTTTTTTTTATTTTTATTTTATTTTTTTTTTATTTTTATTTTGTTTTTGTTTTTTGTTTTGTTTTGTAATTTATGTTTTATTTTTGGTTTTGTAGTGTGTTTAGGTTTTTGTGGGGTGTGGGTTTTTGAATGTTATGTTTTTTTTTTIGTTTTTTTTTTTATTTTTGTGTTTTATGTGTTGTTAGGCTATGATATTTTATTGTTTTTTTTTTTTAGTGTAGTAAATAATTTGTTGATTGATTTTTTTTGTTTTGTGATTTTTTTGGTTATAGTTGAATGTTGTTATGGTAATTGTAATTTGTTGTGAAAGGGTTTTTAAGGAGTTTTTTGTTGTGTTTTTGTTGTTAGTATTTTTTGTGGTTTTTAATTTTAGCTATAAG…
481	GGTTTTTTGAGTATAGAATTTTTTTTTTATTCTTATTTTATTTTTATTTTATTTTTATTTTGATTTTGTTTTTGGATTTGTTATGTAATTTAAGTTTTATTTTTGGGTTTGTAGTGTGTTTAGGATTTTGATGGGAGAGGGATTTTGTAAGTTATGCTTTTTTTTTTGTTTTATTTTTTATGTTTGTGGTTTTTGTGTTTTTAGGTTAAGAAATTTTTTTGTTTTTTTTTTTTAGTGTAGTAAATAATTTGTTGATTGATTTTTTTTGTTTTGTGATTTTTTTGGTTATAGTTGAATGTTGTTATGGTAATTGTAATTTGCTGTGAAAGGGCTTTTATGGAGTTTTTTGCTGTGCTTTTGCTGTTAGCATCTTCTGTGGTTTTTAATCTTAGCTATAAG…
482	GGTTTTTTGAGTATAGAATTTTTTTTTTATTTTTATTTTATTTTTATTTTATTTTTATTTTGATTTTGTTTTTTGATTTGTTATGCTTTTTAAGCTTTATTTTTGTTTTTGTAGTGTGTTTATGATCTTGTGGGGTGTGGGTTTTTGTATGTTACGCTTTTTTTTTAGCTTTATTTTTTATGTTTGTGGTTTATGTGTTGTTAGGCTAAGAAATTTTATTGCTTTTTTTTTTIAGTGTAGCAAATAATTTGCTGATTGATTTTTTTTGTTTCGCGATTTTTTTGGCTATAGCTGAATGTTGTTATGGTAATTGTAATTTGCTGTGAAAGGGCTTTTAAGGAGTTTTTTGTTGTGTTTTTGTTGTTAGTATTTTTTGTGGTTTTTAATTTTAGTTATAAG…
483	GGTTTTTTGAGTATAGAATTTTTTTTTTATTTTTATTTTATTTTTTTTTTATCTTTATTTIGATTTTTTTTTTGGTTTTGTTTTTTTATTTAAGCTTTAATTTTGGGTTTTTTGTGTGTTTTGGGTTTTGAGGGGAGTGGGTTTTTGAATGGTATGCTTTTTTTTTGGCTTTATTTTTTATGTTTGTGGTTTATGTGCTGTTAGGCTAAGAAATTTTATTGCTTTTTTTTTTIAGTGTAGCAAATAATTTGCTGATTGATTTTTTTTGTTTCGCGATTTTTTCGGCTATAGCTGAATGTTGCTATGGCAATTGTAATCTGCTGTGAAAGGGCTTTTAAGGAGTTTTTTGTTGTGTTTTTGTTGTTAGTATTTTTTGTGGTTTTTAATTTTAGTTATAAG…
484	GGTTTTTTGAGTATAGAATTTTTTTTTTATTTTTATTTTATTTTTATTCTATTTTTATTTIGTTTTTGTTTTTGGATTTGTTATGCAATCTAAGCTTTAATTTTGGGTTTGTAGTGTGTTTAGGATCTTGAGGGGAGAGGGATTTTGAAAGCTATGCTTTTTTTTTAGCTTTATTTTTTATGTTTGTGGTTTATGTGCTGTTAGGCTAAGAAACTCTATTGCTTTTTTTTCTTAGTGTAGCAAATAATTTGCTGATTGATTTTTTTTGTTTCGCGATTTTTTIGGCTATAGCTGAATGTTGCTATGGCAATTGTAATCTGCTGTGAAAGGGCTTTTAAGGAGTTTTTTGTTGTGTTTTTGTTGTTAGTATTTTTTGTGGTTTTTAATTTTAGTTATAAG…
485	GGTTTTTTGAGTATAGAATTTTTTTTTTATTTTTATTTTATTTCTATTTTATTTTTATTTTGATTTTGTTTTTGGATTTGTTATGCAATTTAAGCTTTAATTTTGGGTTTGTAGTGTGTTTAGGATCTTGAGGGGAGAGGGATTTTGAAAGCTATGCTTTTTTTTTAGCTTTATTTTTTATGTTTGTGGTTTATGTGCTGTTAGGCTAAGAAATTCTATTGCTTTTTTTTCTTAGTGTAGCAAATAATTTGCTGATTGATTTTTTTIGTTTTGCGATTTTTTTGGCTATAGTTGAATGTTGTTATGGTAATTGTAATTTGTTGTGAAAGTGTTTTTAAGGAGTTTTTTGTTGTGTTTTTGTTGTTAGTATTTTTTGTGGTTTTTAATTTTAGTTATAAG…
486	GGTTTTTTGAGTATAGAATTTTTTTTTTATTTTTATTTTATTTTTATTTTATTTTTATTTTGATTTTGTTTTTGGTTTTGTTATGTAATTTAAGTTTTAATTTTGGGTTTGTAGTGTGTTTAGGATTTTGAGGGGAGTGGGATTTTGAAAGCTATGCTTTTTTTTTAGTTTTATTTTTTATGTTTGTGGTTTATGTGTTGTTAGGCTAAGAAATTTTATTGCTTTTTCTTTTTAGTGTAGCAAATAATTTGCTGATTGATTTTTTTTGTTTCGCGATTTTTTTGGCTATAGCTGAATGTTGTTATGGTAATTGTAATTTGCTGTGAAAGGGCTTTTAAGGAGTTTTTTGCTGTGCTTTTGTTGTTAGTATTTTTTGTGGTTTTTAATTTTAGTTATAAG…
487	GGTTTTTTGAGTATAGAATTTTTTTTTTATTTTTATTTTATTTTTATTTTATTTTTATTTTGATTTTGTTTTTTGATTTGTTATGTAATTTAATTTTTATTTTTGTGTTTGTAGTGTGTTTTGGATTTTGAGGGGTGAGGGATTTTGAAAGCTATGCTTTTTTTTTAGCTTTATTTTTTATGTTTGTGGTTTATGTGTTGTTTGGCTAAGTAATTTTATTGCTTTTTTTTTTTAGTGTAGCAAATAATTTGCTGATTGATTTTTTTTGTTTCGCGATTTTTTTGGCTATAGTTGAATGTTGTTATGGTAATTGTAATTTGCTGTGAAAGGGTTTTTAAGGAGTTTTTTGCTGTGCTTTTGCTGTTAGCATTTTTTGTGGTTTTTAATCTTAGCTATAAG…
488	GGTTTTTTGAGCATAGAATTTTTTTTTTATTTTTATTTTATTTTTATTTTATTTTTATTTTGATTTTGTTTTTGGATTTGTTATGTAATTTAAGTTTTAATTTTGGGTTTGTAGTGTGTTTAGGATTTTGAGGGGAGAGGGATTTTGAAAGTTATGTTTTTTTTTTAGCTTTATTTTTTATGTTTGTGGTTTATGTGTTGTTAGGCTAAGAAATTTTATTGCTTTTTTTTTTTAGTGTAGCAAATAATTTGCTGATTGATTTTTTTTGTTTCGCGATTTTTTTGGTTATAGCTGAATGTTGTTATGGCAATTGTAATCTGCTGTGAAAGGGCTTTTAAGGAGTTTTTTGCTGTGCTTTTGCTGTTAGCATTTTTTGTGGTTTTTAATTTTAGTTATAAG…
489	GGTTTTTTGAGCATAGAATTTTTTTTTTATTTTTATTTTATTTTTATTTTATATTTATTTTGTTTTTTTTTTTGGATTTGTTATGTAATTTAAGTTTTATTTTTGGGTTTGTATTGTGTTTAGGATTTTGTTGGGAGAGGTATTTTGAATGCTATGCTTTTTTTTTAGCTTTATTTTTTATGTTTTTGGTTTATGTGTTGTTAGGCTAATAAATTTTATTGCTTTTTTTTTTTAGTGTAGCAAATAATTCGCTGATTGATTTTTTTTGTTTTGCGATTTTTTTGGCTATAGCTGAATGTTGCTATGGCAATTGTAATTTGCTGTGAAAGGGCTTTTAAGGAGTTTTTTGCTGTGCTTTTGCTGTTAGTATTTTTTGTGGTTTTTAATTTTAGTTATAAG…
490	GGTTTTTTGAGTATAGAATTTTTTTTTTATTTTTATTTTATTTTTATTTTATTTTTATTTTGATTTTGTTTTTGGATTTGTTATGCAATCTAAGCTTTAATTTTGGGTTTGTAGTGTGTTTAGGATCTTGAGGGGAGAGGGATTTTGAAAGCTATGCTTTTTTTTTAGCTTTATTTTTTATGTTTGTGGTTTATGTGTTGTTAGGCTAAGAAATCTTATTGCTTTTTTTTTTIAGTGTAGCAAATAATTTGCTGATTGATTTTTTTTGTTTCGCGATTTTTTCGGCTATAGCTGAATGTTGCTATGGCAATTGTAATTTGCTGTGAAAGGGCTTTTAAGGAGTTTTTTGCTGTGCTTTTGCTGTTAGTATTTTTTGTGGTTTTTAATTTTAGTTATAAG…
491	GGTTTTTTGAGCATAGAATTTTTTTTTTATTTTTATTTTATTTTTATTTTATTTTTATTTTGATTTTTTTTTTGGATTTGTTATGTAATTTAAGCTTTAATTTTGGGTTTGTAGTGTGTTTAGGATCTTGAGGGGAGAGGGATTTTGAAAGCTATGCTTTTTTTTTAGCTTTATTTTTTATGTTTGTGGTTTATGTGCTGTTAGGTTAAGAAATTTTATTGCTTTTTTTTTTTAGTGTAGCAAATAATTTGCTGATTGATTTTTTTTGTTTCGCGATTTTTTCGGCTATAGCTGAATGTTGCTATGGCAATTGTAATTTGCTGTGAAAGGGCTTTTAAGGAGTTTTTTGCTGTGCTTTTGCTGTTAGCATCTTTTGTGGTTTTTAATCTTAGCTATAAG…
492	GGTTTTTTGAGTATAGAATTTTTTTTTTATTCTTATTTTATCTTTATCTTATCTTCATTTIGATTTTTTTTTTGGATTTGTTATGCAATCTAAGCTTTAATTTTGGGTTTGTTGTGTGTTTAGGATCTTGTGGGGAGAGGGTTTTTGAATGCTATGCTTTTTTTTTAGCTTTATTTTTTATGTTTGTGGTTTATGTGTTGTTAGGCTAAGAAATTTTATTGCTCTTTTTTTTTAGTGTAGCAAATAATTTGCTGATTGATTTTTTTTGTTTTGCGATTTTTTCGGCTATAGCTGAATGTTGCTATGGCAATTGTAATCTGCTGTGAAAGGGCTTTTAAGGAGTTTTTCGCTGTGCTTTTGCTGTTAGCATCTTTTGTGGTTTTTAATTTTAGCTATAAG…
493	GGTTTTTTGAGTATAGAATTTTTTTTTTATTTTTATTTTATTTTTATTTTATTTTTATTTIGATTTTTTTTTTGGATTTGTTATGCAATCTAAGCTTTAATTTTGGGTTTGTAGTGTGTTTAGGATCTTGAGGGGAGAGGGATTTTGAAAGCTATGCTTTTTCTTTAGCTTTATTTTTTATGTTTGTGGTTTATGTGTTGTTAGGCTAAGAAATTTTATTGCTCTTTTTTTTTAGTGTAGCAAATAATTTGCTGATTGATTTTTTTTGTTTCGCGATTTTTTCGGCTATAGCTGAATGTTGCTATGGCAATTGTAACTTGCTGTGAAAGGGCTTTTAAGGAGTTTTTTGTTGTGTTTTTGTTGTTAGTATTTTTTGTGGTTTTTAATTTTAGTTATAAG…
494	GGTTTTTTGAGTATAGAATTTTTTTTTTATTTTTATTTTATTTTTCTTTTATTTTTATTTTGATTTTGTTTTTGAATTTGTTATTAAATTTAAGTTTTAATTTTGGGTTTGTAGTGTGTTTAGGATTTTGAGGGGATAGGGTTTTTGAAAGCTATGCTTTTTTTTTAGTTTTATTTTTTATGTTTGTGGTTTATGTGCTGTTAGGCTAAGAAATTTTATTGCTTTTTCTTTTTAGTGTAGCAAATAATTCGCTGATTGATTTTTTTTGTTTCGCGATCTTTTCGGCTATAGCTGAATGTTGCTATGGCAACTGTAATCTGCTGTGAAAGGGCTTTTAAGGAGTTTTTTGCTGTGCTTTTGCTGTTAGTATTTTTTGTGGTTTTTAATTTTAGTTATAAG…
495	GGTTTTTTGAGCATAGAATTTTTTTTTTATTTTTATTTTATTCTTATTTTATTTTTATTTTGATTTTGTTTCTGGATTTGTTATGCAATTTAAGCTTTAATTTTGGGTTTGTAGTGTGTTCAGGATTTTGAGGGGAGAGGGATTTTGAAAGCTATGCTTTTTTTTTAGCTTTATTTTTTATGTTTGTGGTTTATGTGTTGTTAGGCTAAGAAATCTTATTGCTTTTTTTTTTTAGTGTAGCAAATAATTTGCTGATTGATTTTTTTTGTTTTGCGATTTTTTTGGCTATAGCTGAATGTTGTTATGGCAATTGTAATTTGCTGTGAAAGGGCTTTTAAGGAGTTTTTTGTTGTGTTTTTGTTGTTAGTATTTTTTGTGGTTTTTAATTTTAGTTATAAG…
496	GGTTTTTTGAGTATAGAATTTTTTTTTTATTTCTATTTTATTTTTTTTTTATTTTTATTTTGATTTTGTTTTTGGTTTTTTTTTGTTATTTAAGTTTTTTTTTTGTTTTTGTTTTGTGTTTAGGTTTTTGAGGGGAGTGGGTTTTTGATGGTTTTGTTTTTTTTTTTGTTTTTTTTTTTATGTTTGTGGTTTATGTGTTGTTAGGCTAAGTTATTTTATTTCTTTTTTTTTTTTGTGTTGCTAACAATTTGCTGATTGATTTTTTTTGTTTCGCGATTTTCTCGGCTATAGCTGAATGTTGCTATGGCAATTGTAATTTGCTGTGAAAGGGCTTTTAAGGAGTTTTTTGTTGTGTTTTTGTTGTTAGTATTTTTTGTGGTTTTTAATTTTAGTTATAAG…
497	GGTTTTTTGAGTATAGAATTTTTTTTTTATTTTTATTTTATTTTTATTTTATTTTTATTTTGATTTTGTTTTTGGATTTGTTATGTAATTTAAGCTTTAATTTTGGGTTTGTAGTGTGTTTAGGATTTTGAGGGGAGAGGGATTTTGAAAGCTATGCTTTTTTTTTAGCTTTATTTTTTATGTTTGTGGTTTATGTGTTGTTAGGCTAAGAAATTTTATTGCTTTTTTTTTTTAGTGTAGCAAATAATTTGCTGATTGATTTTTTTTGTTTTGTGATTTTTTTGGCTATAGTTGAATGTTGTTATGGTAACTGTAATTTGTTGTGAAAGGGTTTTTAAGGAGTTTTTTGTTGTGTTTTTGTTGTTAGTATTTTTIGTGGTTTTTAATTTTAGCTATAAG…
498	GGTTTTTTGAGTATAGAATTTTTTTTTTATTTTTATTTTATTTTTATTTTATTTTTATTTTGATTTTGTTTTTGGATTTGTTATGTAATTTAAGTTTTAATTTTGGGTTTGTAGTGTGTTTAGGATTTTGAGGGGAGAGGGATTTTGAAAGTTATGTTTTTTTTTTAGTTTTATTTTTTATGTTTGTGGTTTATGTGCTGTTAGGCTAAGAAATTTTATTGCTTTTTTTTTTTAGTGTAGCAAATAATTCGCTGATTGATTTTTTTTGTTTTGCGATTTTTTTGGCTATAGCTGAATGTTGCTATGGTAATTGTAATTTGTTGTGAAAGGGTTTTTAAGGAGTTTTTTGTTGTGTTTTTGTTGTTAGTATTTTTTGTGGTTTTTAATTTTAGTTATAAG…
499	GGTTTTTTGAGTATAGAATTTTTTTTTTATTTTTATTTTATTTTTATTTTATTTTTATTTTGTTTTTGTTTTTGGATTTGTTATGCAATTTAAGTTTTAATTTTGTTTTTGTTGTGTGTTTAGGGTTTTGTGGGGTGAGGGATTTTGTTAGTTATGCTTTTTTTTTAGCTTTATTTTTTGTGTTTGTGGTTTATGTGTTGTTAGGCTAAGAAATCTTATTGCTTTTTCTTCTTAGTGTAGCAAATAATTCGCTGATTGATTTTTTTTGTTTCGCGATTTTTTIGGCTATAGCTGAATGTTGTTATGGTAATTGTAATTTGCTGTGAAAGGGCTTTTAAGGAGTTTTTTGCTGTGCTTTTGCTGTTAGTATTTTTTGTGGTTTTTAATTTTAGTTATAAG…
500	GGTTTTTTGAGCATAGAATTTTTTTTTTATTTTTATTTTATTTTTATTTTATTTTTATTTTGATTTTGTTTTTTGATTTGTTATGCAATTTAAGCTTTAATTTTGGGTTTGTAGTGTGTTTAGGATCTTGCGGGGAGTGGGATTTTGAAAGCTATGCTTTTTTTTTAGCTTTATTTTTTATGTTTGTGGTTTATGTGCTGTTAGGCTAAGAAATCTTATTGCTTTTTTTTTTTAGTGTAGCAAATAATTTGCTGATTGATTTTTTTTGTTTCGCGATTTTTTTGGCTATAGCTGAATGTTGCTATGGCAATTGTAATTTGCTGTGAAAGGGCTTTTAAGGAGTTTTTTGCTGTGCTTTTGCTGTTAGCATTTTTTGTGGTTTTTAATTTTAGTTATAAG…
501	GGTTTTTTGAGTATAGAATTTTTTTTTTATTTTTATTTTATTTTTATTTTATTTTTATTTTGATTTTTTTTTTGGATTTGTTATGTAATTTAAGCTTTAATTTTGGGTTTTTAGTGTGTTTAGGATTTTGAGGGGAGAGGGATTTTGAAAGCTATGCTTTTTTTTTAGCTTTATTTTTTATGTTTGTGGTTTATGTGTTGTTAGGCTAAGAAATTTTATTGCTTTCTCTTTTTAGTGTAGCAAATAATTCGCTGATTGATTTTTTTTGTTTCGCGATTTTTTIGGCTATAGCTGAATGTTGTTATGGTAATTGTAATCTGCTGTGAAAGGGCTTTTAAGGAGTTTTTTGCTGTGCTTTTGCTGTTAGTATTTTTTGTGGTTTTTAATTTTAGTTATAAG…
502	GGTTTTTTGAGCATAGAATTTTTTTTTTATTTTTATTTTATTTTTTTTTTATTTTTATTTTGTTTTTTTTTTTTGTTTTTTTTTTCTATTTTATTTTTTATTTTTTTTTTTTTGTGTTTTTTGTATTTTGATGGGATTGGGTTTTTGAATGTTATGCTTTTTTTTTTGCTTTATTTTTTATGTTTGTGGTTTATGTGTTGTTAGGCTAAGAAATTTTATTGCTTTTTTTTTTIAGTGTAGCAAATAATTCGCTGATTGATTTTTTTTGTTTTGCGATTTTTTTGGCTATAGCTGAATGTTGTTATGGTAATTGTAATTTGCTGTGAAAGGGCTTTTAAGGAGTTTTTTGCTGTGCTTTTGCTGTTAGCATTTTTTGTGGTTTTTAATTTTAGCTATAAG…
503	GGTTTTTTGAGTATAGAATTTTTTTTTTATTTTTATTTTATTTTTATTTTATTTTTATTTTGATTTTTTTTTTGGTTTTGTTATTTAATTTAAGTTTTATTTTTGTGTTTTTAGTGTGTTTAGGATTTTTIGGGGTGTGGGATTTTGAATGCTACGCTTTTTTTTTTGCTTTATTTTTTATGTTTTTGGTTTATGTGTTGTTAGGCTAAGAAATCTTATTGCTCTTTTTTTTTAGTGTAGCAAATAATTTGCTGATTGATTTTTTTTGTTTIGCGATTTTTTTGGCTATAGCTGAATGTTGTTATGGTAATTGTAATCTGCTGTGAAAGGGCTTTTAAGGAGTTTTTTGCTGTGCTTTTGCTGTTAGCATTTTTTGTGGTTTTTAATCTTAGCTATAAG…
504	GGTTTTTTGAGTATAGAATTTTTTTTTTATTTTTATTTTATTTTTATTTTATTTTTATTTTGTTTTTGTTTTTGGATTTGTTATGCAATTTAAGTTTTAATTTTGGGTTTGTAGTGTGTTTAGGATTTTGAGGGGAGTGGGATTTTGAAAGCTATGCTTTTTTTTTAGCTTTATTTTTTATGTTTGTGGTTTATGTGCTGTTAGGCTAAGAAATTTTATTGCTTTTTCTTTTTAGTGTAGCAAATAATTCGCTGATTGATTTTTTTTGTTTCGCGATCTTTTCGGCTATAGCTGAATGTTGCTATGGCAACTGTAATCTGCTGTGAAAGGGCTTTTAAGGAGTTTTTTGCTGTGCTTTTGCTGTTAGTATTTTTTGTGGTTTTTAATTTTAGTTATAAG…
505	GGTTTTTTGAGTATAGAATTTTTTTTTTATTTTTATTTCATTTTTATTTTATTTTTATTTTGATTTTGTTTTTGGATTTGTTATGCAATTTAAGCTTTAATTTTGGGTTTGTAGTGTGTTTAGGATTTTGAGGGGAGAGGGATTTTGAAAGTTATGTTTTTTTTTTAGTTTTATTTTTTATGTTTGTGGTTTATGTGTTGTTAGGTTAAGAAATTTTATTGTTTTTTTTTTTTAGTGTAGCAAATAATTCGCTGATTGATTTTTTTTGTTTTGCGATTTTTTCGGCTATAGTTGAATGTTGTTATGGTAATTGTAATTTGCTGTGAAAGGGCTTTTAAGGAGTTTTTTGCTGTGCTTTTGCTGTTAGTATTTTTTGTGGTTTTTAATTTTAGTTATAAG…
506	GGTTTTTTGAGTATAGAATTTTTTTTTTATTTTTATTTTATTTTTATTTTGTTTTTATTTTGATTTTGTTTTTGGATTTGTTATGTAATTTAAGTTTTATTTTTGGGTTTGTTGTGTGTTTAGGATTTTGTGGGGAGAGGGATTTTGAAAGCTATGCTTTTTTTTTAGCTTTATTTTTTATGTTTGTGGTTTATGTGCTGTTAGGCTAAGAAATTTTATTGCTTTTTTTTTTTAGTGTAGTAAATAATTTGCTGATTGATTTTTTTTGTTTTGCGATTTTTTTGGCTATAGTTGAATGTTGTTATGGTAATTGTAATTTGTTGTGAAAGGGTTTTTAAGGAGTTTTTTGTTGTGTTTTTGTTGTTAGTATTTTTTGTGGTTTTTAATTTTAGTTATAAG…
507	GGTTTTTTGAGCATAGAATTTTTTTTTTATTTTTATTTTATTTTTATTTTATTTTTATTTTGATTTTGTTTTTGGATTCGTTATGTAATTTAAGTTTTAATTTTGGGTTTGTAGTGTGTTTAGGATTTTGAGGGGAGAGGGATTTTGAAAGTTACGTTTTTTTTTTAGTTTTATTTTTTATGTTTGTGGTTTATGTGTTGTTAGGCTAAGAAATTTTATTGCTTTTTTTTCTTAGTGTAGTAAATAATTCGTTGATTGATTTTTTTTGTTTTGCGATTTTTTTGGTTATAGTTGAATGTTGTTATGGTAATTGTAATTTGTTGTGAAAGGGTTTTTAAGGAGTTTTTTGTTGTGTTTTTGTTGTTAGCATTTTTTGTGGTTTTTAATTTTAGCTATAAG…
508	GGTTTTTTGAGTATAGAATTTTTTTTTIATTTTTATTTTATTTTTATTTTATTTTTATTTTGATTTTGTTTTTGGATTTGTTATGTAATTTAAGCTTTAATTTTGGGTTTGTTGTGTGTTTAGGTTTTTGTGGGGAGTGGGATTTTGATAGCTATGCTTTTTTTTTAGCTTTATTTTTTATGTTTGTGGTTTATGTGTTGTTAGGCTAAGAAATTTTATTGCTTTTTTTTTTTAGTGTAGCAAATAATTTGTTGATTGATTTTTTTTGTTTTGTGATTTTTTTGGTTATAGTTGAATGTTGTTATGGTAATTGTAATTTGTTGTGAAAGGGTTTTTAAGGAGTTTTTTGTTGTGTTTTTGTTGTTAGTATTTTTTGTGGTTTTTAATTTTAGCTATAAG…
509	GGTTTTTTGAGCATAGAATTTTTTTTTTATTTTTATTTTATTTTTATTTTATTTCTATTTTGATTTTGTTTTTGGATTTGTTATGCAATTTAAGCTTTAATTTTGGGTTTGTAGTGTGTTTAGGATCTTGAGGGGAGAGGGATTTTGAAAGTTATGCTTTTTTTTTAGCTTTATTTTTTATGTTTGTGGTTTATGTGTTGTTAGGCTAAGAAATCTTATTGCTTTTTTTTTIIAGTGTAGCAAATAATTTGCTGATTGATTTTTTTTGTTTTGCGATTTTTTCGGCTATAGCTGAATGTTGCTATGGCAATTGTAATTTGCTGTGAAAGGGTTTTTAAGGAGTTTTTTGTTGTGTTTTTGTTGTTAGTATTTTTTGTGGTTTTTAATTTTAGTTATAAG…
510	GGTTTTTTGAGTATAGAATTTTTTTTTTATTTTTATTTTATTTTTATTTTATTTTTATTTTTATTTTGTTTTTGGATTTGTTATGTAATTTAAGCTTTAATTTTGGGTTTGTAGTGTGTTTAGGATCTTGAGGGGAGAGGGATTTTGAAAGCTATGCTTTTTTTTTAGCTTTATTTTTTATGTTTGTGGTTTATGTGCTGTTAGGTTAAGAAATTTTATTGCTTTTTTTTTTIAGTGTAGCAAATAATTTGCTGATTGATTTTTTTTGTTTCGCGATTTTTTCGGCTATAGCTGAATGTTGCTATGGCAATTGTAATTTGCTGTGAAAGGGCTTTTAAGGAGTTTTTTGCTGTGCTTTTGCTGTTAGCATCTTTTGTGGTTTTTAATCTTAGCTATAAG…
511	GGTTTTTTGAGTATAGAATTTTTTTTTTATTTTTATTTTATTTTTATTTTATTTTTATTTTGATTTTGTTTTTGGATTTGTTATGTAATTTAAGCTTTAATTTTGGGTTTGTAGTGTGTTTAGGATTTTGAGGGGAGAGGGATTTTGAAAGCTATGCTTTTTTTTTAGCTTTATTTTTTATGTTTGTGGTTTATGTGCTGTTAGGCTAAGAAATCTTATTGCTTTTTTTTTTTAGTGTAGCAAATAATTTGCTGATTGATTTTTTTTGTTTTGCGATTTTTTTGGCTATAGCTGAATGTTGTTATGGTAATTGTAATTTGTTGTGAAAGGGTTTTTAAGGAGTTTTTTGTTGTGTTTTTGTTGTTAGTATTTTTTGTGGTTTTTAATTTTAGTTATAAG…
512	GGTTTTTTGAGCATAGAATTTTTTTTTTATTTTTATTTTATTTTTATTTTATTTTTATTTTGATTTTGTTTTTGGATTTGTTATGCAATTTAAGCTTTAATTTTGGGTTTGTAGTGTGTTTAGGATCTTGTGGGGAGTGGGATTTTGAAAGCTACGCTTTTTTTTTAGCTTTATTTTTTATGTTTGTGGTTTATGTGCTGTTAGGCTAAGAAATTCTATTGCTTTTTTTTTTTAGTGTAGCAAATAATTCGCTGATTGATTTTTTTTGTTTTGCGATTTTTTTGGCTATAGCTGAATGTTGCTATGGCAATTGTAATCTGCTGTGAAAGGGCTTTTAAGGGGTTTTTTGCTGTGCTTTTGTTGTTAGTATTTTTTGTGGTTTTTAATTTTAGTTATAAG…
513	GGTTTTTTGAGTATAGAATTTTTTTTTTATTTTTATTTTATTTTTTTTTTATTTTTATTTTGTTTTTGTTTTTTIATTTGTTATTCAATTTATGTTTTTATTTTTGATTIGTACTGTGTTTAGGATTTTTCGACGATATTGATTTTGACAGCTTTGATTTTTCTTTAGCTTTATTTTTTATGTTTTTGGTTTATGTGTTGTTAGGCTAAGAAATTTTATTGCTCTTTTTTCTTAGTGTAGCAAATAATTTGCTGATTGATTTTTTTTGTTTCGCGATTTTTTTGGCTATAGCTGAATGTTGCTATGGCAATTGTAATTTGCTGTGAAAGGGCTTTTAAGGAGTTTTTTGTTGTGTTTTTGTTGTTAGTATTTTTTGTGGTTTTTAATTTTAGTTATAAG…
514	GGTTTTTTGAGCATAGAATTTTTTTTTTATTTTTATTTTATTTTTATTTTATTTTTATTTTGATTTTGTTTTTGGATTTGTTATGTAATTTAAGCTTTAATTTTGGGTTTGTAGTGTGTTTAGGACTTTGAGGGGAGAGGGATTTTGAAAGTTATGTTTTTTTTTTAGTTTTATTTTTTATGTTTGTGGTTTATGTGTTGTTAGGCTAAGAAATTTTATTGCTTTTTTTTTTIAGTGTAGTAAATAATTTGCTGATTGATTTTTTTTGTTTTGCGATTTTTTTGGTTATAGTTGAATGTTGTTATGGTAATTGTAATTTGTTGTGAAAGGGTTTTTAAGGAGTTTTTTGTTGTGTTTTTGTTGTTAGTATTTTTTGTGGTTTTTAATTTTAGTTATAAG…
515	GGTTTTTTGAGTATAGAATTTTTTTTTTATTTTTATTTTATTTTTATTTTATTTTTATTTTGATTTTGTTTTTGGATTTGTTATGCAATTTAAGCTTTAATTTTGGGTTTGTAGTGTGTTTAGGATTTTGAGGGGAGAGGTATTTTGAAAGTTATGCTTTTTTTTTAGCTTTATTTTTTATGTTTGTTGTTTATGTGTTGTTAGGCTAAGAAATTCTATTGCTTTTTTTTTTTAGTGTAGCAAATAATTTGCTGATTGATTTTTTTTGTTTCGCGATTTTTTTGGCTATAGCTGAATGTTGTTATGGTAATTGTAATTTGTTGTGAAAGGGTTTTTAAGGAGTTTTTTGTTGTGTTTTTGTTGTTAGTATTTTTTGTGGTTTTTAATTTTAGTTATAAG…
516	GGTTTTTTGAGTATAGAATTTTTTTTTTATTTTTATTTTTTTTTTTTTTTATTTTTATTTTGTTTTTGTTTTTGGTTTTGTTTTTCTTTTTTAGTTTTTTTTTTTGTTTTTTIGTGTGTTTTGGTTTTTTTGGGIAGTGGGTTTTTGATAGCTATGGTTTTTTTTTATTTTTATTTTTTTTGTTTTTGGTTTATGTGTTGTTAGGCTAAGAAATTTTATTGCTTTTTTTTCTTAGTGTAGCAAATAATTCGCTGATTGATTTTTTTTGTTTCGCGATTTTTTCGGCTATAGCTGAATGTTGCTATGGCAATTGTAATTTGCTGTGAAAGGGCTTTTAAGGAGTTTTTTGCTGTGCTTTTGCTGTTAGTATTTTTTGTGGTTTTTAATTTTAGTTATAAG…
517	GGTTTTTTGAGTATAGAATTTTTTTTTTATTTTTATTTTATTTTTATTTTATTTTTATTTTGATTTTGTTTTTGGATTTGTTATGTAATTTAAGTTTTAATTTTGGGTTTGTAGTGTGTTTAGGATTTTGAGGGGAGAGGGATTTTGAAAGTTATGTTTTTTTTTTAGTTTTATTTTTTATGTTTGTGGTTTATGTGTTGTTAGGCTAAGAAATTTTATTGCTTTTTTTTTTTAGTGTAGTAAATAATTTGCTGATTGATTTTTTTTGTTTTGCGATTTTTTTGGTTATAGTTGAATGTTGTTATGGTAATTGTAATTTGCTGTGAAAGGGCTTTTAAGGAGTTTTTTGCTGTGCTTTTGCTGTTAGTATTTTTTGTGGTTTTTAATTTTAGTTATAAG…
518	GGTTTTTTGAGTATAGAATTTTTTTTTIATTTTTATTTTATTTTTATTTTATTTTTATTTTGATTTTGTTTTTGGATTTGTTATGCAATTTAAGCTTTAATTTTGGGTTTGTAGTGTGTTTAGGATTTTGAGGGGAGAGGGATTTTGAAAGCTATGCTTTTTTTTTAGCTTTATTTTTTATGTTTGTGGTTTATGTGTTGTTAGGCTAAGAAATTTTATTGCTTTTTTTTTTIAGTGTAGCAAATAATTCGCTGATTGATTTTTTTTGTTTTGCGATTTTTTTGGCTATAGCTGAATGTTGTTATGGTAATTGTAATTTGCTGTGAAAGGGCTTTTAAGGAGTTTTTTGCTGTGCTTTTGCTGTTAGCATTTTTTGTGGTTTTTAATTTTAGCTATAAG…
519	GGTTTTTTGAGTATAGAATTTTTTTTTTATTTTTATTTTATTTTTATTTTATTTTTATTTTTATTTTTTTTTTGGATTTGTTATGTAATTTAAGTTTTAATTTTGGGTTTGTAGTGTGTTTAGGATTTTGAGGGGAGAGGGATTTTGAAAGCTATGCTTTTTTTTTAGCTTTATTTTTTATGTTTGTGGTTTATGTGTTGTTAGGCTAAGAAATTTTATTGCTTTTTTTTTTIAGTGTAGCAAATAATTCGCTGATTGATTTTTTTTGTTTTGCGATTTTTTTGGCTATAGCTGAATGTTGCTATGGCAATTGTAATTTGCTGTGAAAGGGCTTTTAAGGAGTTTTTTGCTGTGCTTTTGCTGTTAGTATTTTTTGTGGTTTTTAATTTTAGTTATAAG…
520	GGTTTTTTGAGTATAGAATTTTTTTTTTATTTTTATTTTACTTTTATTTTATTTTTATTTTGATTTTGTTTTTGGATTTTTTATGTAATTTAAGTTTTAATTTTGGTTTTGTAGTGTGTTTAGGTTTTTGAGGGGTGAGGGTTTTTGTATGCTATGTTTTTTTTTTAGCTTTATTTTTTATGTTTGTGGTTTATGTGTTGTTAGGCTAAGAAATTTTTTTGATTTTTTTTTTTAGTGTAGCAAATAATTTGCTGATTGATTTTTTTTGTTTTGCGATTTTTTTGGCTATAGCTGAATGTTGTTATGGTAATTGTAATTTGCTGTGAAAGGGCTTTTAAGGAGTTTTTTGTTGTGTTTTTGTTGTTAGTATTTTTTGTGGTTTTTAATTTTAGTTATAAG…
521	GGTTTTTTGAGCATAGAATTTTTTTTTTATTTTTATTTTATTTTTATTTTATTTTTATTTTGATTTTGTTTTTGGTTTTGTTATGTAATTTATGTTTTATTTTTGTGTTTGTAGTGTGTTTAGGATTTTGAGGGGAGAGGGATTTTGAATGCTATGCTTTTTTTTTAGCTTTATTTTTTATGTTTGTGGTTTATGTGCTGTTAGGCTAAGAAATTTTATTGCTCTTTTTTTTTAGTGTAGTAAATAATTTGCTGATTGATTTTTTTTGTTTTGCGATTTTTTTGGCTATAGCTGAATGTTGCTATGGCAATTGTAATTTGCTGTGAAAGGGTTTTTAAGGAGTTTTTTGTTGTGTTTTTGTTGTTAGTATTTTTTGTGGTTTTTAATTTTAGTTATAAG…
522	GGTTTTTTGAGTATAGAATTTTTTTTTTATTTTTATTTTATTTTTATTTTATTTTTATTTTGATTTTGTTTTTGGTTTTGTTTTGCTATTTAAGCTTTAATTTTGGGTTTGTAGTGTGTTTAGGGTTTTGAGGGGAGTGGGTTTTTGAATGCTATGCTTTTTTTTIAGCTTTATTTTTTATGTTTGTGGTTTATGTGTTGTTAGGCTAAGAAATTTTATTGCTTTTTTTTTTTAGTGTAGTAAATAATTTGCTGATTGATTTTTTTTGTTTCGCGATTTTTTTGGCTATAGCTGAATGTTGCTATGGCAATTGTAATTTGCTGTGAAAGGGTTTTTAAGGAGTTTTTTGCTGTGCTTTTGTTGTTAGTATTTTTTGTGGTTTTTAATTTTAGTTATAAG…
523	GGTTTTTTGAGCATAGAATTTTTTTTTTATTTTTATTTTATTTTTATTTTATTTTTATTTTGATTTTGTTTTTGGATTTGTTATGCAATTTAAGCTTTAATTTTGGGTTTGTAGTGTGTTTAGGATTTTGAGGGGAGAGGGATTTTGAAAGCTATGCTTTTTTTTTAGCTTTATTTTTTATGTTTGTGGTTTATGTGTTGTTAGGCTAAGAAATTTTATTGCTTTTTTTTTIIAGTGTAGCAAATAATTTGCTGATTGATTTTTTTTGTTTTGCGATTTTTTTGGCTATAGCTGAATGTTGCTATGGCAATTGTAATTTGCTGTGAAAGGGTTTTTAAGGAGTTTTTTGTTGTGTTTTTGTTGTTAGTATTTTTTGTGGTTTTTAATTTTAGTTATAAG…
524	GGTTTTTTGAGTATAGAATTTTTTTTTTATTTCTATTTTATTTTTTTTTTATTTTTATTTTGTTTTTGTTTTTGGTTTTTTTTTGTAATTTTTGTTTTTTTTTTTTGTTTGTTGTGTGTTTAGTTTTTTGTGGGGAGTGGGTTTTTGTATGCTATGCTTTTTTTTTAGCTTTATTTTTTATGTTTGTGGTTTATGTGTTGTTAGGCTAAGAAATTTTATTGCTTTTTTTTTTIAGTGTAGCAAATAATTTGTTGATTGATTTTTTTTGTTTTGTGATTTTTTTGGTTATAGTTGAATGTTGTTATGGTAATTGTAATTTGTTGTGAAAGGGTTTTTAAGGAGTTTTTTGTTGTGTTTTTGTTGTTAGTATTTTTTGTGGTTTTTAATTTTAGCTATAAG…
525	GGTTTTTTGAGTATAGAATTTTTTTTTIATTTTTATTTTATTTTTATTTTATTTTTATTTTGATTTTGTTTTTGGATTTGTTATGCAATTTAAGCTTTAATTTTGGGTTTGTAGTGTGTTTAGGATTTTGAGGGGAGAGGGATTTTGAAAGCTATGCTTTTTTTTTAGCTTTATTTTTTATGTTTGTGGTTTATGTGTTGTTAGGCTAAGAAATTTTATTGCTTTTTTTTTIIAGTGTAGCAAATAATTTGCTGATTGATTTTTTTTGTTTIGCGATTTTTTTGGCTATAGCTGAATGTTGCTATGGCAATTGTAATTTGCTGTGAAAGGGCTTTTAAGGAGTTTTTTGTTGTGTTTTTGTTGTTAGTATTTTTTGTGGTTTTTAATTTTAGTTATAAG…
526	GGTTTTTTGAGTATAGAATTTTTTTTTTATTTTTATTTTATTTTTATTTTATTTTTATTTTGATTTTGTTTTTGGATTTGTTATGTAATTTAAGCTTTAATTTTGGGTTTGTAGTGTGTTTAGGATTTTGAGGGGAGATGGATTTTGAAAGCTATGCTTTTTCTTTAGCTTTATTTTTTATGTTTGTGGTTTATGTGTTGTTAGGCTAAGAAATTTTATTGCTTTTTTTTTTIAGTGTAGCAAATAATTTGCTGATTGATTTTTTTTGTTTTGCGATTTTTTTGGCTATAGCTGAATGTTGTTATGGTAATTGTAATTTGTTGTGAAAGGGTTTTTAAGGAGTTTTTTGTTGTGTTTTTGTTGTTAGTATTTTTTGTGGTTTTTAATTTTAGTTGTAAG…
527	GGTTTTTTGAGTATAGAATTTTTTTTTTATTTTTATTTTATTTTTATTTTATTTTTATTTTGATTTTGTTTCTGGATTTGTTTTGTAATTTAAGCTTTAATTTTGGGTTTGTAGTGTGTTTAGGTTTTTGAGGGGAGTGGGATTTTGAAAGCTATGCTTTTTCTTTAGCTTTATCTTTTATGTTTGTGGTTTATGTGCTGTTAGGCTAAGAAATTTTATTGCTTTTTTTTCTTAGTGTAGCAAATAATTTGCTGATTGATTTTTTTTGTTCCGCGATTTTTTCGGCTATAGCTGAATGTTGTTATGGTAATTGTAATCTGCTGTGAAAGGGCTTTTAAGGAGTTTTTTGCTGTGCTTTTGTTGTTAGTATTTTTTGTGGTTTTTAATTTTAGTTATAAG…
528	GGTTTTTTGAGCATAGAATTTTTTTTTTATCTTTATCTTATTTTTATTTTATCTTTATTTTGATTTTGTTTTTGGATTTGTTATGCAATTTAAGCTTTAATTTTGGGTTTGTAGTGTGTTTAGGATCTTGAGGGGAGAGGGATTTTGAAAGCTATGCTTTTTTTTTAGCTTTATTTTTTATGTTTGTGGTTTATGTGTTGTTAGGCTAAGAAATTCTATTGCTTTTTTTTTTTAGTGTAGCAAATAATTTGCTGATTGATTTTTTTTGTTTTGCGATTTTTTTGGCTATAGCTGAATGTTGTTATGGTAATTGTAATCTGCTGTGAAAGGGCTTTTAAGGAGTTTTTTGTTGTGTTTTTGTTGTTAGTATTTTTTGTGGTTTTTAATTTTAGTTATAAG…
529	GGTTTTTTGAGTATAGAATTTTTTTTTTATTTTTATTTTATTTTTATTTTATTTTTATTTTGATTTTGTTTTTGGATTTGTTATGCAATTTAAGCTTTAATTTTGGGTTTGTAGTGTGTTTAGGATTTTGAGGGGAGAGGGATTTTGAAAGCTATGCTTTTTTTTTAGCTTTATTTTTTATGTTTGTGGTTTATGTGTTGTTAGGCTAAGAAATCTTATTGCTTTTTTTTTTTAGTGTAGCAAATAATTCGCTGATTGATTTTTTTTGTTTIGCGATTTTTTTGGCTATAGCTGAATGTTGCTATGGCAATTGTAATCTGCTGTGAAAGGGCTTTTAAGGAGTTTTTTGCTGTGCTTTTGTTGTTAGTATTTTTTGTGGTTTTTAATTTTAGTTATAAG…
530	GGTTTTTTGAGTATAGAATTTTTTTTTTATTTTTATTTTATTTTTTTTTTATTTTTATTTIGTTTTTGTTTTTGGATTTGTTATGCAATTTAAGTTTTATTTTTGGGTTTGTTGTGTGTTTAGGATCTTGAGGGGTGAGGGTTTTTGAAAGTTATGCTTTTTCTTTAGTTTTATTTTTTGTGTTTGTGGTTTATGTGTTGTTAGGCTAAGAAATTTTATTGCTCTTTTTTTTTAGTGTAGCAAATAATTTGCTGATTGATTTTTTTTGTTTCGCGATTTTTTCGGCTATAGCTGAATGTTGCTATGGCAATTGTAACTTGCTGTGAAAGGGCTTTTAAGGAGTTTTTTGTTGTGTTTTTGTTGTTAGTATTTTTTGTGGTTTTTAATTTTAGTTATAAG…
531	GGTTTTTTGAGTATAGAATTTTTTTTTTATTTTTATTTTATTTTTATTTTATTTTTATTTTGTTTTTTTTTTTGGTTTTGTTTTTTTATTTATGTTTTATTTTTGGTTTTGTAGTGTGTTTAGGTTTTTTAGGGGATTTGTATTTTGTTTGTTATGTTTTTTTTTTATTTTTTTTTTTTATGTTTGTGGTTTATGTGTTGTTAGGCTAAGAAATTTTATTGCTTTTTTTTTTTAGTGTAGTAAATAATTTGCTGATTGATTTTTTTTGTTTTGCGATTTTTTTGGTTATAGTTGAATGTTGTTATGGTAATTGTAATTTGCTGTGAAAGGGCTTTTAAGGAGTTTTTTGCTGTGCTTTTGCTGTTAGTATTTTTTGTGGTTTTTAATTTTAGTTATAAG…
532	GGTTTTTTGAGCATAGAATTTTTTTTTTATTTTTATTTCATTTTTATTTTATTTTTATTTTGATTTTGTTTTTGGATTTGTTATGCAATTTAAGCTTTAATTTTGGGTTTGTAGTGTGTTTAGGATTTTGAGGGGAGAGGGATTTTGAAAGCTATGCTTTTTTTTTAGCTTTATTTTTTATGTTTGTGGTTTATGTGTTGTTAGGTTAAGAAATTTTATTGTTTTTTTTTTTTAGTGTAGTAAATAATTTGTTGATTGATTTTTTTTGTTTTGTGATTTTTTTGGTTATAGTTGAATGTTGTTATGGTAATTGTAATTTGCTGTGAAAGGGCTTTTAAGGAGTTTTTTGTTGTGTTTTTGCTGTTAGTATTTTTTGTGGTTTTTAATTTTAGTTATAAG…
533	GGTTTTTTGAGCATAGAATTTTTTTTTTATTTTTATTTTATTTTTTTTTTATTTTTATTTTGATTTTGTTTTTTGTTTTGTTATGTAATTTAATCTTTTATTTTGTTTTTGTATTGTGTTTAGGATTTTGTTGGGTGTGGTTTTTTGAAAGTTATGCTTTTTTTTTATTTTTTTTTTTTATGTTTTTGGTTTATGTGTTGTTAGGCTAAGAAATTTTATTGCTCTTTTTTTTTAGTGTAGCAAATAATTTGCTGATTGATTTTTTTTGTTTTGCGATTTTTTTGGCTATAGTTGAATGTTGCTATGGCAATTGTAATTTGCTGTGAAAGGGCTTTTAAGGAGTTTTTTGCTGTGCTTTTGCTGTTAGCATTTTTTGTGGTTTTTAATTTTAGCTATAAG…
534	GGTTTTTTGAGTATAGAATTTTTTTTTTATTTTTATTTTATTTTTATTTTATTTTTATTTTGATTTTGTTTTTGGATTTGTTATGTAATTTAAGTTTTAATTTTGGGTTTGTAGTGTGTTCAGGATTTTGAGGGGAGAGGGATTTTGAAAGCTATGCTTTTTTTTTAGCTTTATTTTTTATGTTTGTGGTTTATGTGTTGTTAGGCTAAGAAATTTTATTGCTTTTTTTTTTIAGTGTAGCAAATAATTTGCTGATTGATTTTTTTTGTTTCGCGATTTTTTTGGCTATAGCTGAATGTTGTTATGGTAATTGTAATTTGCTGTGAAAGGGCTTTTAAGGAGTTTTTTGCTGTGCTTTTGTTGTTAGTATTTTTTGTGGTTTTTAATTTTAGTTATAAG…
535	GGTTTTTTGAGTATAGAATTTTTTTTTTATTTTTATTTTATTTTTATTTTATTTTTATTTTGATTTTGTTTTTGGATTTGTTATGTAATTTAAGTTTTATTTTTGGGTTTGTAGTGTGTTTAGGATTTTGAGGGGAGAGGGTTTTTGATAGTTATGITTTTTTTTTAGTTTTATTTTTTATGTTTGTGGTTTATGTGTTGTTAGGTTAAGTAATTTTATTGTTTTTTTTTTTTAGTGTGGTAAATAATTTGTTGATTGATTTTTTTTGTTTCGTGATTTTTTTGGTTATAGTTGAATGTTGTTATGGTAATTGTAATTTGTTGTGAAAGGGTTTTTAAGGAGTTTTTTGTTGTGCTTTTGTTGTTAGTATTTTTTGTGGTTTTTAATTTTAGTTATAAG…
536	GGTTTTTTGAGTATAGAATTTTTTTTTTATTTTTATTTTATTTTTATTTTATTTTTATTTTGATTTTGTTTTTGGATTTGTTATGCAATTTAAGTTTTTATTTTGGGTTTGTTGTGTGTTTAGGATTTTIAGGGGTGTGGGATTTTGTAAGCTATGCTTTTTTTTTAGTTTTGTTTTTTATGTTTGTGGTTTATGTGCTGTTAGGCTAAGAAATTTTATTGCTTTTTTTTTTTAGTGTAGCAAATAATTTGCTGATTGATTTTTTTTGTTTIGCGATTTTTTCGGCTATAGCTGAATGTTGCTATGGCAATTGTAATTTGCTGTGAAAGGGCTTTTAAGGAGTTTTTTGCTGTGCTTTTGCTGTTAGTATTTTTTGTGGTTTTTAATTTTAGTTATAAG…
537	GGTTTTTTGAGCATAGAATTTTTTTTTTATTTTTATTTTATTTTTATTTTATTTTTATTTTGATTTTTTTTTTGGATTTGTTATGTAATTTAAGTTTTAATTTTGGGTTTGTAGTGTGTTCAGGATTTTGAGGGGAGAGTGATTTTGAAAGCTATGCTTTTTTTTTAGCTTTATTTTTTATGTTTGTGTTTTATGTGCTGTTAGGTTAAGAAATTTTATTGTTTTTTTTTTTTAGTGTAGTAAATAATTTGTTGATTGATTTTTTTTGTTTTGTGATTTTTTTGGTTATGGTTGAATGTTGTTATGGTAATTGTAATTTGTTGTGAAAGGGTTTTTAAGGAGTTTTTTGTTGTGTTTTTGCTGTTAGTATTTTTTGTGGTTTTTAATTTTAGTTATAAG…
538	GGTTTTTTGAGCATAGAATTTTTTTTTTATTTTTATTTTATTTTTATTTTATTTTTATTTTGATTTTGTTTTTGGATTTGTTTTTCTTTTTAAGTTTTATTTTTGGGTTIGTAGTGTGTTTAGTATTTTGAGGGGTGAGGTATTTTGTATGCTATGCTTTTTTTTTIGATTTATTTTGTATGTTTGTGGTTTATGTGCTGTTAGGCTAAGAAATCTTATTGCTTTTTCTTCTTAGTGTAGCAAATAATTCGCTGATTGATTTTTTTTGTTTCGCGATTTTTTIGGCTATAGCTGAATGTTGTTATGGTAATTGTAATTTGCTGTGAAAGGGCTTTTAAGGAGTTTTTTGCTGTGCTTTTGCTGTTAGTATTTTTTGTGGTTTTTAATTTTAGTTATAAG…
539	GGTTTTTTGAGTATAGAATTTTTTTTTTATCTTTATCTTATTTTTATTTTATCTTTATTTTGATTTTGTTTTTGGATTTGTTATGCAATTTAAGTTTTATTTTTGGGTTTGTTGTGTGTTTAGGITTTTGTGGGGAGTGGGATTTTGAAAGCTATGCTTTTTTTTTAGTTTTATTTTTTATGTTTGTGGTTTATGTGTTGTTTGGCTAAGTAATTCTATTGCTTTTTTTTTTIAGTGTAGCTAATAATTTGCTGATTGATTTTTTTTGTTTTGCGATTTTTTTGGCTATAGCTGAATGTTGTTATGGTAATTGTAATCTGCTGTGAAAGGGCTTTTAAGGAGTTTTTTGTTGTGTTTTTGTTGTTAGTATTTTTTGTGGTTTTTAATTTTAGTTATAAG…
540	GGTTTTTTGAGCATAGAATTTTTTTTTTATTTTTATTTTATTTTTATTTTATTTTTATTTTGATTTTGTTTTTGTATTTGTTATGTAATTTAAGTTTTAATTTTGGGTTTGTAGTGTGTTTAGGATTTTGAGGGGAGTGGGATTTTGAATGTTACGTTTTTTTTTTAGTTTTATTTTTTTTGTTTGTGGTTTACGTGTTGTTAGGCTAAGAAATTTTATTGCTTTTTTTTTTTAGTGTAGCAAATAATTCGCTGATTGATTTTTTTTGTTTCGTGATTTTTTTGGTTATAGTTGAATGTTGTTATGGTAATTGTAATTTGTTGTGAAAGGGTTTTTAAGGAGTTTTTIGTTGTGTTTTTGTTGTTAGTATTTTTTGTGGTTTTTAATTTTAGCTATAAG…
541	GGTTTTTTGAGTATAGAATTTTTTTTTTATTTTTATTTTATTTTTATTTTATTTTTATTTTGATTTTGTTTTTGGATTTGTTATGCAATTTAAGCTTTAATTTTGGGTTTGTAGTGTGTTTAGGATCTTGAGGGIAGAGGGTTTTTGGAAGGTTTGGTTTTTTTTTTGGTTTTTTTTTTTTGTTTGTGGTTTATGTGTTGTTAGGCTAAGAAATCTTATTGCTTTTTTTTTTTAGTGTAGCAAATAATTCGCTGATTGATTTTTTTTGTTTCGCGATTTTTCCGGCTATAGCTGAATGTTGTTATGGCAATTGTAACTTGCTGTGAAAGGGCTTTTAAGGAGTTTTTTGCTGTGTTTTTGTTGTTAGTATTTTTTGTGGTTTTTAATTTTAGTTATAAG…
542	GGTTTTTTGAGCATAGAATTTTTTTTTTATTTTTATTTTATTTTTATTTTATTTTTATTTTGATTTTGTTTTTGGATTCGTTATGTAATTTAAGTTTTAATTTTGTGTTTGTTGTGTGTTTAGGATTTTGTGGGGAGAGGGATTTTGAAAGTTATGTTTTTTTTTTAGTTTTATTTTTTATGTTTTTGGTTTTTGTGTTGTTAGGTTAAGTAATTTTATTGTTTTTTTTTTTTAGTGTAGTAAATAATTTGTTGATTGATTTTCTTTGTTTTGTGATTTTTTTGGTTATAGTTGAATGTTGTTATGGTAATTGTAATTTGTTGTGAAAGGGCTTTTAAGGAGTTTTTTGTTGTGTTTTTGTTGTTAGTATTTTTTGTGGTTTTTAATTTTAGTTATAAG…
543	GGTTTTTTGAGTATAGAATTTTTTTTTTATTTTTATTTTATTTTTATTTTATTTTTATTTTGATTTTGTTTTTGGATTCGTTATGTAATTTAAGTTTTAATTTTGGGTTTGTAGTGTGTTTAGGATTTTGAGGGGAGAGGTATTTTGAAAGTTACGTTTTTTTTTTAGTTTTATTTTTTATGTTTGTGGTTTATGTGTTGTTAGGCTAAGAAATTTTATTGCTTTTTTTTCTTAGTGTAGTAAATAATTCGTTGATTGATTTTTTTTGTTTTGCGATTTTTTTGGTTATAGTTGAATGTTGTTATGGTAATTGTAATTTGTTGTGAAAGGGTTTTTAAGGAGTTTTTTGTTGTGTTTTTGTTGTTAGCATTTTTTGTGGTTTTTAATTTTAGCTATAAG…
544	GGTTTTTTGAGTCTAGAATTTTTTTTTTATTTTTATTTTATTTTTTTTTTTTTTTTATTTTGTTTTTTTTTTTGGTTTTGTTATTTATTTTTTTTTTTTTTTTTGTTTTTGTTGTGTGTTTAGGTTTTTGTTGGGTTTGGTTTTTTGTTTGCTTTGITTTTTTTTTAGTTTTATTTTTTATGTTTTTGGTTTATGTGTTGTTAGGCTAAGATATTTTATTGCTTTTTTTTTTTAGTGTAGTAAATAATTTGCTGATTGATTTTTTTTGTTTTGCGATTTTTTTAGCTATAGCTGAATGTTGCTATGGCAATTGTAATTTGCTGTGAAAGGGCTTTTAAGGAGTTTTTTGTTGTGTTTTTGTTGTTAGTATTTTTTGTGGTTTTTAATTTTAGTTATAAG…
545	GGTTTTTTGAGTATAGAATTTTTTTTTTATTTTTATTTTATTCTTATTTTATTTTTATTTTGATTTTGTTTCTGGATTTGTTATGCAATTTAAGCTTTATTTTTGGGTTTTTAGTGTGTTCAGGATTTTGAGGGGAGTGTGATTTTGATAGCTATGCTTTTTTTTTAGCTTTATTTTTTATGTTTGTGGTTTATGTGTTGTTAGGCTAAGAAATCTTATTGCTTTTTTTTTTTAGTGTAGCAAATAATTTGCTGATTGATTTTTTTTGTTTTGCGATTTTTTTGGCTATAGCTGAATGTTGTTATGGCAATTGTAATTTGCTGTGAAAGGGCTTTTAAGGAGTTTTTTGTTGTGTTTTTGTTGTTAGTATTTTTTGTGGTTTTTAATTTTAGTTATAAG…
546	GGTTTTTTGAGTATAGAATTTTTTTTTTATTTTTATTTTACTTTTATTTTATTTTTATTTTTATTTTGTTTTTGGATTTGTTATGTAATTTAAGTTTTAATTTTGGGTTTGTAGTGTGTTTAGGATTTTGAGGGGAGAGGGATTTTGAAAGCTATGCTTTTTTTTTAGCTTTATTTTTTATGTTTGTGGTTTATGTGTTGTTAGGCTAAGAAATTTTATTGCTTTTTTTTTTTAGTGTAGCAAATAATTTGCTGATTGATTTTTTTTGTTTTGCGATTTTTTTGGCTATAGCTGAATGTTGTTATGGTAATTGTAATTTGCTGTGAAAGGGCTTTTAAGGAGTTTTTTGTTGTGTTTTTGTTGTTAGTATTTTTTGTGGTTTTTAATTTTAGTTATAAG…
547	GGTTTTTTGAGTATAGAATTTTTTTTTTATTTTTATTTCATTTTTATTTTATTTTTATTTTGATTTTGTTTTTGGATTTGTTATGTAATTTAAGCTTTAATTTTGGGTTTGTAGTGTGTTTAGGATTTTGAGGGGAGAGGGATTTTGAAAGCTATGCTTTTTTTTTAGCTTTATTTTTTATGTTTGTGGTTTATGTGTTGTTAGGCTAAGAAATTTTATTGCTTTTTTTTIIIAGTGTAGCAAATAATTTGCTGATTGATTTTTTTTGTTTTGCGATTTTTTTGGCTATAGCTGAATGTTGTTATGGTAATTGTAATTTGCTGTGAAAGGGCTTTTAAGGAGTTTTTTGTTGTGTTTTTGTTGTTAGTATTTTTTGTGGTTTTTAATTTTAGTTATAAG…
548	GGTTTTTTGAGTATAGAATTTTTTTTTIATTTTTATTTTATTTCTATTTTATTTTTATTTTGATTTTGTTTTTGGATTTGTTATGCAATTTAAGCTTTAATTTTGGGTTTGTAGTGTGTTTAGGATCTTGAGGGGAGAGGGATTTTGAAAGCTATGCTTTTTTTTTAGCTTTATTTTTTATGTTTGTGGTTTATGTGCTGTTAGGCTAAGAAATTCTATTGCTTTTTTTTCTTAGTGTAGCAAATAATTTGCTGATTGATTTTTTTTGTTTTGCGATTTTTTTGGCTATAGTTGAATGTTGTTATGGTAATTGTAATTTGTTGTGAAAGGGTTTTTAAGGAGTTTTTTGTTGTGTTTTTGTTGTTAGTATTTTTTGTGGTTTTTAATTTTAGTTATAAG…
549	GGTTTTTTGAGTATAGAATTTTTTTTTTATTTTTATTTTATTTTTATTTTATTTTTATTTTGATTTTGTTTTTGGATTTGTTATGTAATTTAAGCTTTAATTTTGGGTTTGTAGTGTGTTTAGGATTTTGAGGGGAGAGGGATTTTGAAAGTTATGTTTTTTTTTTAGCTTTATTTTTTATGTTTGTGGTTTATGTGTTGTTAGGCTAAGAAATCTTATTGCTTTTTTTTTTTAGTGTAGCAAACAATTTGCTGATTGATTTTTTTTGTTTCGCGATTTTCTCGGCTATAGCTGAATGTTGCTATGGCAATTGTAATTTGCTGTGAAAGGGCTTTTAAGGAGTTTTTTGTTGTGTTTTTGTTGTTAGTATTTTTTGTGGTTTTTAATTTTAGTTATAAG…
550	GGTTTTTTGAGTATAGAATTTTTTTTTTATTTTTATTTTATTTTTATTTTATCTTTATTTIGATTTTGTTTTTGGATTTGTTATGCAATCTAAGCTTTAATTTTGGGTTTGTAGTGTGTTTAGGATCTTGAGGGGAGAGGGATTTTGAAAGCTATGCTTTTTTTTTAGCTTTATTTTTTATGTTTGTGGTTTATGTGTTGTTAGGCTAAGAAATCTTATTGCTTTTTTTTTTTAGTGTAGCAAATAATTTGCTGATTGATTTTTTTTGTTTCGCGATTTTTTCGGCTATAGCTGAATGTTGCTATGGCAATTGTAATCTGCTGTGAAAGGGCTTTTAAGGAGTTTTTTGCTGTGCTTTTGCTGTTAGCATTTTTTGTGGTTTTTAATTTTAGTTATAAG…
551	GGTTTTTTGAGTATAGAATTTTTTTTTTATTTTTATTTTATTTTTATTTTATTTTTATTTTGATTTTGTTTTTGGATTTGTTATGTAATTTATGTTTTTATTTTGGGTTTGTTGTGTGTTTAGGACTTTGTGGGGAGTGGGATTTTGAAAGTTTTGTTTTTTTTTTTGTTTTTTTTTTTTTGTTTTTGGTTTATGTGTTGTTAGGCTAAGAAATTTTATTGCTTTTTTTTTTTAGTGTAGTTAATAATTTGCTGATTGATTTTTTTTGTTTTGCGATTTTTTTGGTTATAGTTGAATGTTGTTATGGTAATTGTAATTTGTTGTGAAAGGGTTTTTAAGGAGTTTTTTGTTGTGTTTTTGTTGTTAGTATTTTTTGTGGTTTTTAATTTTAGTTATAAG…
552	GGTTTTTTGAGTATAGAATTTTTTTTTTATTTTTATTTTATTTTTATTTTATTTTTATTTTGATTTTGTTTTTGGATTTGTTATGCAATTTAAGCTTTAATTTTGGGTTTGTAGTGTGTTTAGGATTTTGAGGGGAGAGGGATTTTGAAAGCTACGCTTTTTTTTTAGCTTTATTTTTTATGTTTGTGGTTTATGTGTTGTTAGGCTAAGAAATTTTATTGCTTTTTTTTTTTAGTGTAGCAAATAATTTGCTGATTGATTTTTTTTGTTTTGCGATTTTTTTGGCTATAGCTGAATGTTGTTATGGTAATTGTAATTTGCTGTGAAAGGGCTTTTAAGGAGTTTTTTGTTGTGTTTTTGTTGTTAGTATTTTTTGTGGTTTTTAATTTTAGTTATAAG…
553	GGTTTTTTGAGTATAGAATTTTTTTTTTATTTTTATTTTATTTTTATTTTATTTTTATTTTGATTTTGTTTTTGGATTTGTTATGTAATTTAAGTTTTAATTTTGGGTTTGTAGTGTGTTTAGGATTTTGAGGGGAGAGGGATTTTGAAAGTTATGTTTTTTTTTTAGTTTTATTTTTTATGTTTGTGGTTTATGTGCTGTTAGGTTAAGAAATTTTATTGTTTTTTTTTTTTTGTGTAGTAAATAATTTGTTGATTGATTTTTTTTGTTTTGTGATTTTTTTGGTTATAGTTGAATGTTGTTATGGTAATTGTAATTTGTTGTGAAAGGGTTTTTAAGGAGTTTTTTGTTGTGTTTTTGTTGTTAGTATTTTTTGTGGTTTTTAATTTTAGTTATAAG…
554	GGTTTTTTGAGTATAGAATTTTTTTTTIATTTTTATTTTATTTTTATTTTATTTTTATTTTGATTTTGTTTTTGGATTTGTTATGTATTTTAAGTTTTAATTTTGGGTTTTTAGTGTGTTTAGGATTTTGAGGGGAGAGGGATTTTGAAAGTTATGCTTTTTTTTTAGTTTTTTTTTTTATGTTTGTGGTTTATGTGTTGTTAGGTTAAGTAATTTTATTGTTTTTTTTTTTTAGTGTAGTAAATAATTTGTTGATTGATTTTTTTTGTTTTGTGATTTTTTTGGTTATAGTTGAATGTTGTTATGGTAATTGTAATTTGCTGTGAAAGGGCTTTTAAGGAGTTTTTTGCTGTGCTTTTGCTGTTAGCATATTCTGTGGTTTTTAATCTTAGCTATAAG…
555	GGTTTTTTGAGTATAGAATTTTTTTTTTATTTTTATTTTATTTTTATTTTATTTTTATTTTGATTTTGTTTTTGGTTTTGTTATGCTATTTAAGTTTTAATTTTGGGTTTGTAGTGTGTTTAGGATTTTGTGGGGAGTGGGTTTTTGAATGCTATGCTTTTTTTTTAGTTTTATTTTTTATGTTTTTGGTTTATGTGTTGTTAGGCTAAGAAATTTTATTGCTTTTTTTTTTTAGTGTAGCAAATAATTCGCTGATTGATTTTTTTTGTTTCGCGATTTTTTCGGCTATAGCTGAATGTTGTTATGGTAATTGTAATCTGCTGTGAAAGGGCTTTTAAGGAGTTTTTTGCTGTGCTTTTGCTGTTAGCATTTTTTGTGGTTTTTAATTTTAGTTATAAG…
556	GGTTTTTTGAGCATAGAATTTTTTTTTTATTTTTATTTTATTTTTATTTTATTTTTATTTTGATTTTGTTTTTGGATTTGTTATGTAATTTAAGTTTTAATTTTGGGTTTGTAGTGTGTTTAGGATTTTGAGGGGAGGGGGTTTTTGAAAGCTATGCTTTTTCTTTAGCTTTATTTTTTATGTTTGTGGTTTATGTGTTGTTAGGCTAAGAAATTTTATTGCTTTTTTTTTTTAGTGTAGCAAATAATTTGCTGATTGATTTTTTTTGTTTTGTGATTTTTTTGGTTATAGTTGAATGTTGTTATGGTAATTGTAATTTGTTGTGAAAGGGTTTTTAAGGAGTTTTTTGTTGTGTTTTTGTTGTTAGTATTTTTTGTGGTTTTTAATTTTAGTTATAAG…
557	GGTTTTTTGAGTATAGAATTTTTTTTTTATCTTTATTTTATTTTTATTTTATTTTTATTTTGATTTTGTTTTTGGATTTGTTATGCTATTTATGTTTTAATTTTGGGTTTGTAGTGTGTTTAGGATCTTGTGGGGAGTGGGTTTTTGATAGCTATGCTTTTTTTTTAGCTTTATTTTTTATGTTTGTGGTTTATGTGTTGTTAGGCTAAGAAATTTTATTGCTTTTTTTTTTTAGTGTAGCTAATAATTCGCTGATTGATTTTTTTTGTTTCGCGATTTTTTTGGCTATAGCTGAATGTTGCTATGGCAATTGTAATCTGCTGTGAAAGGGCTTTTAAGGAGTTTTTTGCTGTGCTTTTGCTGTTAGCATTTTTTGTGGTTTTTAATTTTAGTTATAAG…
558	GGTTTTTTGAGTATAGAATTTTTTTTTTATTTTTATTTTATTTTTATTTTATTTTTATTTTGATTTTGTTTTTTGATTTGTTATGCAATTTAAGCTTTAATTTTGGGTTTGTAGTGTGTTCAGGATCTTGTGGGGAGTGGGATTTTGAAAGCTATGCTTTTTTTTTAGCTTTATTTTTTATGTTTGTGGTTTATGTGTTGTTAGGCTAAGAAATTTTATTGCTTTTTTTTTTTAGTGTAGCAAATAATTTGCTGATTGATTTTTTTTGTTTTGCGATTTTTTTGGCTATAGCTGAATGTTGTTGTGGTAATTGTAATTTGCTGTGAAAGGGCTTTTAAGGAGTTTTTTGTTGTGCTTTTGTTGTTAGTATTTTTTGTGGTTTTTAATTTTAGTTATAAG…
559	GGTTTTTTGAGCATAGAATTTTTTTTTTATTTTTATTTTATTTTTATTTTATTTTTATTTTGATTTTGTTTTTGGATTTGTTATGTAATTTAAGTTTTAATTTTGGGTTTGTAGTGTGTTTAGGATTTTGAGGGGAGAGGGATTTTGAAAGTTATGTTTTTTTTTTAGTTTTATTTTTTATGTTTGTGGTTTATGTGCTGTTAGGTTAAGAAATTTTATTGTTTTTTTTTTTTAGTGTAGTAAATAATTTGTTGATTGATTTTTTTTGTTTTGTGATTTTTTTGGTTATAGTTGAATGTTGTTATGGTAATTGTAATTTGTTGTGAAAGGGTTTTTAAGGAGTTTTTTGTTGTGTTTTTGTTGTTAGTATTTTTTGTGGTTTTTAATTTTAGTTATAAG…
560	GGTTTTTTGAGTATAGAATTTTTTTTTTATTTTTATTTTATTTTTATTTTGTCTTGATTTTGATTTTGTTTTTGGTTTTGTTATGTAATTTAAGTTTTTATTTTGGGTTTGTTGTGTGTTTAGGATTTTGTGGGGAGGGGGATTTTGAAAGCTATGCTTTTTTTTTAGTTTTATTTTTTGGGTTTGTGGTTTATGTGTTGTTAGGCTAAGAAATTTTATTGCTTTTTTTTTTIAGTGTAGCAAATAATTTGCTGATTGATTTTTTTTGTTTCGCGATTTTTTTGGCTATAGCTGAATGTTGCTATGGCAATTGTAATTTGTTGTGAAAGGGTTTTTAAGGAGTTTTTTGTTGTGTTTTTGTTGTTAGTATTTTTTGTGGTTTTTAATTTTAGTTATAAG…
561	GGTTTTTTGAGTATAGAATTTTTTTTTTATTTTTATTTTATTTTTTTTTTGTTTTTATTTTGATTTTGTTTTTGGATTTGTTATGCATTTTAAGTTTTATTTTTGTGTTTGTAGTGTGTGCAGGATTTTGTGGGGAGTGGGATTTTGATAGCTATGCTTTTTTTTTAGTTTTGTTTTTTATGTTTGTGGTTTATGTGTTGTTAGGCTAAGAAATTTTATTGCTTTTTTTTCTTAGTGTAGCAAATAATTTGCTGATTGATTTTTTTTGTTTCGCGATTTTTTTGGCTATAGCTGAATGTTGCTATGGCAATTGTAATTTGCTGTGAAAGGGCTTTTAAGGAGTTTTTTGTTGTGTTTTTGTTGTTAGTATTTTTTGTGGTTTTTAATTTTAGTTATAAG…
562	GGTTTTTTGAGTATAGAATTTTTTTTTTATTTTTATTTTATTTTTATTTTATTTTTATTTTGATTTTGTTTTTGGTTTTGTTATGTAATTTAAGTTTTATTTTTGGTTTTGTAGTGTGTTTAGGATTTTGTGGGGAGTGGGTTTTTGATAGTTATGTTTTTTTTTTTGTTTTTTTTTTTTGGTTTGTGGTTTATGTGTTGTTAGGTTATGTAATTTTATTGTTTTTTTTTTTTAGTGTGGTAAATAATTTGTTGATTGATTTTTTTTGTTTCGTGATTTTTTTGGTTATAGCTGAATGTTGCTATGGCAATTGTAATTTGCTGTGAAAGGGCTTTTAAGGAGTTTTTTGTTGTGTTTTTGTTGTTAGTATTTTTTGTGGTTTTTAATTTTAGTTATAAG…
563	GGTTTTTTGAGCATAGAATTTTTTTTTTATCTTTATTTTATTTTTATTTTATTTTTATTTCGATTTTGTTTTTGGATTTGTTATGTAATTTAAGCTTTAATTTTGGGTTTGTAGTGTGTTTAGGATTTTGTGGGGAGTGGGATTTTGAAAGCTATGCTTTTTTTTTAGCTTTATTTTTTATGTTTTTGGTTTATGTGCTGTTAGGCTAAGAAATCTTATTGCTTTTTTTTTTTAGTGTAGCAAATAATTTGCTGATTGATTTTTTTTGTTTIGCGATTTTTTTGGCTATAGCTGAATGTTGCTATGGCAATTGTAATCTGCTGTGAAAGGGCTTTTAAGGAGTTTTTTGCTGTGCTTTTGCTGTTAGCATTTTTTGTGGTTTTTAATTTTAGTTATAAG…
564	GGTTTTTTGAGTATAGAATTTTTTTTTTATTTTTATTTTATTTTTATTTTATTTTCATTTIGATTTTGTTTTTGGATTCGTTATGCAATTTAAGCTTTAATTTTGGGTTTGTAGTGTGTTTAGGATCTTGAGGGGAGAGGGATTTTGAAAGCTATGCTTTTTTTTTAGCTTTATTTTTTATGTTTGTGGTTTATGTGTTGTTAGGCTAAGATATTTTATTGCTTTTTTTTTTTAGTGTAGCAAATAATTTGCTGATTGATTTTTTTTGTTTCGCGATTTTTTCGGCTATAGCTGAATGTTGCTATGGCAATTGTAATCTGCTGTGAAAGGGCTTTTAAGGAGTTTTTTGCTGTGCTTTTGCTGTTAGCATTTTTTGTGGTTTTTAATTTTAGTTATAAG…
565	GGTTTTTTGAGTATAGAATTTTTTTTTTATTTTCATTTTGTTTTTATTTTATTTTTATTTTGATTTTGTTTTTGGATTTGTTATGTTATTTAAGTTTTAATTTTGGGTTTGTAGTGTGTTTAGGTTTTTGAGGGGAGTGGGATTTTGAATGCTATGCTTTTTTTTTAGCTTTATTTTTTATGTTTGTGGTTTATGTGTTGTTAGGCTAAGAAATTTTATTGCTTTTTTTTTTIAGTGTAGCAAATAATTTGCTGATTGATTTTTTTTGTTTCGCGATTTTTTTGGCTATAGCTGAATGTTGTTATGGTAATTGTAATTTGCTGTGAAAGGGCTTTTAAGGAGTTTTTTGCTGTGCTTTTGCTGTTAGTATTTTTTGTGGTTTTTAATTTTAGTTATAAG…
566	GGTTTTTTGAGTATAGAATTTTTTTTTIATTTTTATTTTATTTTTATTTTATTTTTATTTTGATTTTTTTTTTGTTTTTTTTTTTCTATTTATGTTTTATTTTTTGGTTTTTTGTGTTTTTAGTATCTTGTGTGGTGTGGGATTTTGTAAGCTATGCTTTTTCTTTAGCTTTATTTTTTATGTTTGTGGTTTATGTTTTTTTCTGTTAAGAAATTTTATTGCTTTTTTTTTTTTGTTTAGCTAATTATTTGTTGITTGATTTTTTTTGTTTCGCGATTTTTTTGGCTATAGCTGAATGTTGCTATGGCAATTGTAATTTGCTGTGAAAGGGCTTTTAAGGAGTTTTTTGTTGTGTTTTTGTTGTTAGTATTTTTTGTGGTTTTTAATTTTAGTTATAAG…
567	GGTTTTTTGAGTATAGAATTTTTTTTTTATTTTTATTTTATTTTTATTTTATTTTTATTTTGATTTTGTTTTTGGATTTGTTATGCAATTTAAGCTTTAATTTTGGGTTTGTAGTGTGTTTAGGATTTTGAGGGGAGAGGGATTTTGAAAGCTATGCTTTTTTTTTAGCTTTATCTTTTATGTTTGTGGTTTATGTGCTGTTAGGCTAAGAAATTTTATTGCTTTTTTTTTTTAGTGTAGCAAATAATTTGCTGATTGATTTTTTTTGTTTTGCGATTTTTTTGGCTATAGCTGAATGTTGCTATGGTAATTGTAATTTGTTGTGAAAGGGTTTTTAAGGAGTTTTTTGTTGTGTTTTTGTTGTTAGTATTTTTTGTGGTTTTTAATTTTAGTTATAAG…
568	GGTTTTTTGAGTATAGAATTTTTTTTTTATTTTTATTTTATTTTTATTTTATTTTTATTTTGATTTTGTTTTTGGATTTGTTATGTAATTTTAGCTTTAATTTTGTGTTTGTAGTGTGTTTAGGATTTTGTGGGGAGAGGGTTTTTGCAAGCTATGCTTTTTTTTIAGTTTTATTTTTTATGTTTGTGGTTTATGTGTTGTTAGGCTAAGATATTTTATTGCTTTTTTTTTTTAGTGTAGCAAATAATTCGCTGATTGATTTTTTTTGTTTIGCGATTTTTTTGGCTATAGCTGAATGTTGTTATGGTAATTGTAATTTGCTGTGAAAGGGTTTTTAAGGAGTTTTTTGTTGTGTTTTTGTTGTTAGTATTTTTTGTGGTTTTTAATTTTAGTTATAAG…
569	GGTTTTTTGAGTATAGAATTTTTTTTTTATCTTTATTTTATTTTTATTTTATTTTTATTTTGATTTTGTTTTTGGATTTGTTATGCATTTTAAGCTTTATTTTTGGGTTTGTAGTGTGTTTAGGATTTTGTGGGGAGTGGGATTTTGCAAGCTATGCTTTTTCTTTATCTTTATTTTTTATGTTTGTGGTTTATGTGTTGTTAGGCTAAGAAATTTTATTGCTCTTTTTTTTTAGTGTAGCAAATAATTTGCTGATTGATTTTTTTTGTTTCGCGATTTTTTTGGCTATAGCTGAATGTTGCTATGGCAATTGTAATTTGCTGTGAAAGGGCTTTTAAGGAGTTTTTTGCTGTGCTTTTGCTGTTAGCATCTTTTGTGGTTTTTAATTTTAGTTATAAG…
570	GGTTTTTTGAGTATAGAATTTTTTTTTTATTTTTATTTTATTTTTATTTTGTTTTTATTTTGTTTTTGTTTTTGGTTTTGTTTTGCTTTTTATTTTTTAATTTTGGTTTTTTTGTGTGTTTATGTTTTTGTGGGGTGTGGTTTTTTGATAGCTATGCTTTTTTTTTTGTTTTATTTGTTATGTTTTTGGTTTATGTGTTGTTAGGCTAAGTAATTTTATTGCTTTTTTTTTTTAGTGTAGCAAATAATTTGCTGATTGATTTTTTTTGTTTIGCGATTTTTTTGGCTATAGCTGAATGTTGCTATGGCAATTGTAATTTGCTGTGAAAGGGCTTTTAAGGAGTTTTTTGTTGTGTTTTTGTTGTTAGTATTTTTTGTGGTTTTTAATTTTAGTTATAAG…
571	GGTTTTTTGAGTATAGAATTTTTTTTTTATTTTTATCTTATCTTTATCTTATTTTTATTTIGTTTTTGTTTTTGGTTTTGTTATGCAATTTAAGCTTTAATTTTGGGTTTGTAGTGTGTTTAGGATCTTGAGGGGAGTGGGATTTTGAAAGCTACGCTTTTTTTTTAGCTTTATTCTTTATGTTTGTGGTTTATGTGCTGTTTGGCTAAGTAATCTTATTGCTTTTTTTTTTTAGTGTAGCAAATAATTCGCTGATTGATTTTTTTTGTTTCGCGATTTTTTTGGCTATAGCTGAATGTTGCTATGGCAATTGTAATTTGCTGTGAAAGGGCTTTTAAGGAGTTTTTTGCTGTGCTTTTGCTGTTAGCATTTTTTGTGGTTTTTAATTTTAGTTATAAG…
572	GGTTTTTTGAGCATAGAATTTTTTTTTTATTTTTATTTTATTTTTATTCTACTTTTATTTIGATTTTGTTTTTGGATTTGTTATGCAATTTAAGCTTTAATTTTGGGTTTGTAGTGTGTTTAGGATCTTGAGGGGAGAGGGATTTTGAAAGCTACGCTTTTTCTTTAGCTTTATCTTTTATGTTTGTGGTTTAAGTGCTGTTAGGCTAAGAAATCCTATTGCCTTTTTTTTTTTAGTGTAGCAAAAAATTTGCTGATTGATTTTTTTTGTTTCGCGATTTTTTCGGCTATAGCTGAATGTTGCTATGGCAATTGTAATTTGCTGTGAAAGGGCTTTTAAGGAGTTTTTTGCTGTGCTTTTGCTGTTAGTATTTTTTGTGGTTTTTAATTTTAGTTATAA…
573	GGTTTTTTGAGCATAGAATTTTTTTTTTATTTTTATTTTATTTTTATTTTATTTTTATTTTGATTTTGTTTTTGGATTTGTTATGTAATTTAAGCTTTAATTTTGGGTTTGTAGTGTGTTTAGGACTTTGAGGGGAGAGGGATTTTGAAAGTTATGCTTTTTTTTTAGCTTTATTTTTTATGTTTGTGGTTTATGTGTTGTTAGGCTAAGAAATTTTATTGCTTTTTTTTTTTAGTGTAGTAAATAATTTGTTGATTGATTTTTTTTGTTTTGTGATTTTTTTGGTTATAGTTGAATGTTGTTATGGTAATTGTAATTTGTTGTGAAAGGGTTTTTAAGGAGTTTTTTGTTGTGTTTTTGTTGTTAGTATTTTTTGTGGTTTTTAATTTTAGTTATAAG…
574	GGTTTTTTGAGTATAGAATTTTTTTTTTATTTTTATTTTATTTTTATTTTATCTTTATTTTGATTTTGTTTTTGGATTTGTTATGTAATTTAAGTTTTAATTTTGTGTTTGTAGTGTGTTTAGGTTTTTGAGGGGAGAGGGATTTTGAAAGTTATGTTTTTTTTTTAGTTTTATTTTTTATGTTTGTGGTTTATGTGTTGTTAGGCTAAGAAATTTTATTGCTTTTTTTTTTIAGTGTAGCAAATAATTTGCTGATTGATTTTTTTTGTTTTGCGATTTTTTTGGCTATAGCTGAATGTTGTTATGGTAATTGTAATTTGCTGTGAAAGGGCTTTTAAGGAGTTTTTTGCTGTGCTTTTGCTGTTAGCATTTTTTGTGGTTTTTAATTTTAGCTATAAG…
575	GGTTTTTTGAGTATAGAATTTTTTTTTTATTTTTATTTTATTTTTATTTTATTTTTATTTTGATTTTGTTTTTTGATTTGTTATGCAATTTAAGCTTTATTTTTGGGTTTGTAGTGTGTTTAGTATTTTGAGGGGAGAGGGATTTTGAAAGCTATGCTTTTTTTTTAGCTTTATTTTTTATGTTTTTGGTTTATGTGTTGTTAGGCTAAGAAATTTTATTGCTTTTTTTTTTTAGTGTAGTAAATAATTTGTTGATTGATTTTTTTTGTTTTGTGATTTTTTTGGTTATAGTTGAATGTTGTTATGGTAATTGTAATTTGCTGTGAAAGGGCTTTTAAGGAGTTTTTTGTTGTGTTTTTGTTGTTAGTATTTTTTGTGGTTTTTAATTTTAGTTATAAG…
576	GGTTTTTTGAGTATAGAATTTTTTTTTTATTTTTATTTTATTTTTATTTTATTTTTATTTTGATTTTGTTTTTGGATTTGTTATGTAATTTAAGTTTTAATTTTGGGTTTGTAGTGTGTTTAGGATTTTGAGGGGAGTGGGATTTTGAAAGCTATGCTTTTTTTTTAGCTTTATTTTTTATGTTTGTGGTTTATGTGTTGTTAGGCTAAGAAATTTTATTGCTTTTTTTTTTTAGTGTAGCAAATAATTTGCTGATTGATTTTTTTTGTTTCGCGATTTTTTTGGCTATAGCTGAATGTTGTTATGGTAATTGTAATTTGCTGTGAAAGGGCTTTTAAGGAGTTTTTTGCTGTGCTTTTGCTGTTAGTATTTTTTGTGGTTTTTAATTTTAGTTATAAG…
577	GGTTTTTTGAGTATAGAATTTTTTTTTTATTTTTATTTTATTTTTATTTTGTTTTTATTTTGTTTTTGTTTTTGGATTTGTTTTGCTATCTAAGTTTTATTTTTGGTTTTGTTGTGTGTTTAGGATATTGAGGGGAGAGGGATTTTGATAGTTATGCTTTTTTTTTAGTTTTATTTTTTATGTTTGTGGTTTATGTGTTGTTAGGCTAAGAAATCTTATTGCTTTTTTTTTTTAGTGTAGCAAATAATTTGCTGATTGATTTTTTTTGTTTCGCGATTTTTTCGGCTATAGCTGAATGTTGCTATGGCAATTGTAATTTGCTGTGAAAGGGCTTTTAAGGAGTTTTTTGCTGTGCTTTTGCTGTTAGTATTTTTTGTGGTTTTTAATTTTAGTTATAAG…
578	GGTTTTTTGAGTATAGAATTTTTTTTTTATTTTTATTTTATTTTTATTTTATTTTTATTTTTATTTTGTTTTTGTTTTTGTTTTGTAATTTAAGTTTTATTTTTTGTTTTTTAGTGTTTTTAGGITTTTGTGGGGATAGGTTTTTTGAATGTTATGTTTTTTTTTTAGTTTTATTTTTTGTGTTTTTGGTTTATGTGTTGTTTGGTTAAGTAATTTTATTGTTTTTTTTTTTTAGTGTAGTTAATAATTCGTTGATTGATTTTTTTTGTTTTGTGATTTTTTTGGCTATAGCTGAATGTTGTTATGGTAATTGTAATTTGTTGTGAAAGGGTTTTTAAGGAGTTTTTTGTTGTGTTTTTGTTGTTAGTATTTTTTGTGGTTTTTAATTTTAGTTATAAG…
579	GGTTTTTTGAGTATAGAATTTTTTTTTTATTTTTATTTTATTTTTTTTTTATTTTTATTTTGTTTTTGTTTTTTGTTTTGTTATGTTATTTTTGTTTTTTTTTTTGTTTTTTAGTGTGTTTTGGGTTTTGTGGGGAGTGGGTTTTTGAAAGCTATGCTTTTTCTTTATCTTTATGTTTTATGTTTGTGGTTTATGTGTTGTTAGGCTAAGAAATTTTATTGCTCTTTTTTCTTAGTGTAGCAAATAATTTGCTGATTGATTTTTTTTGTTTCGCGATTTTTTTGGCTATAGCTGAATGTTGCTATGGCAATTGTAATTTGCTGTGAAAGGGCTTTTAAGGAGTTTTTTGTTGTGTTTTTGTTGTTAGTATTTTTTGTGGTTTTTAATTTTAGTTATAAG…
580	GGTTTTTTGAGTATAGAATTTTTTTTTTATTTTTATTTTATTTTTATTTTATTTTTATTTTGATTTTTTTTTTGGTTTTGTTATTTATTTTAAGTTTTTATTTTGGTTTTGTAGTGTGTTTAGGATTTTGTGGGGATAGGGATTTTGAATGCTATGCCTTTTTTTTAGCTTTATTTTTTATGTTTGTTGTTTATGTGTTGTTAGGCTAAGTAATTTTATTGCTTTTTTTTTTTAGTGTAGTAAATAATTTGCTGATTGATTTTTTTTGTTTTGTGATTTTTTTGGCTATAGCTGAATGTTGTTATGGTAATTGTAATTTGTTGTGAAAGGGTTTTTAAGGAGTTTTTTGTTGTGTTTTTGTTGTTAGTATTTTTTGTGGTTTTTAATTTTAGTTATAAG…
581	GGTTTTTTGAGTATAGAATTTTTTTTTTAGTTTTATTTTATTTTTATTTTATTTTTATTTTGATTTTGTTTTTGGATTTGTTATGCAATCTAAGCTTTAATTTTGGGTTTGTAGTGTGTTTAGGATTTTGAGGGGAGAGGGATTTTGAACGTTATGTTTTTTTTTTAGCTTTATTTTTTATGTTTGTGGTTTATGTGTTGTTAGGCTAAGAAATCTTATTGCTTTTTTTTTTTAGTGTAGCAAATAATTTGCTGATTGATTTTTTTTGTTTIGTGATTTTTTCGGCTATAGCTGAATGTTGTTATGGTAATTGTAATCTGCTGTGAAAGGGCTTTTAAGGAGTTTTTTGCTGTGCTTTTGCTGTTAGTATTTTTTGTGGTTTTTAATTTTAGTTATAAG…
582	GITTTTTTGAGTATAGAATTTTTTTTTTATTTTTATTTTATTTTTATTTTATTTTTATTTTGATTTTGTTTTTGGTTTTGTTATGTATTTTATGTTTTAATTTTGGGTTTGTAGTGTGTTTAGGGTTTTGAGGGGTGGGGGTTTTTGAAAGCTATGTTTTTTTTTTTGCTTTATTTTTTTTGTTTGTGGTTTATGTGTTGTTAGGCTAAGAAATTTTATTGCTTTTTTTTTTTATTGTAGCAAATAATTTGCTGATTGATTTTTTGTGTTTTGTGATTTTTTTGGTTATAGTTGAATGTTGTTATGGTAATTGTAATTTGTTGTGAAAGGGTTTTTAAGGAGTTTTTTGTTGTGTTTTTGTTGTTAGTATTTTTTGTGGTTTTTAATTTTAGTTATAAG…
583	GGTTTTTTGAGCATAGAATTTTTTTTTTATTTCTATTTTATTTTTATTTTATTTTTATTTTGATTTTGTTTTTGGATTTGTTATGTAATTTAAGTTTTAATTTTGGGTTTGTAGTGTGTTTAGGTTTTTGAGGGGAGAGGGATTTTGAAAGTTATGTTTTTTTTTTAGTTTTATTTTTTATGTTTGTGGTTTATGTGTTGTTAGGTTAAGATTTTTTATTGTTTTTTTTTTTTAGTGTAGTAAATAATTTGTTGATTGATTTTTTTTGTTTCGCGATTTTTTTGGCTACAGCTGAATGTTGCTATGGCAATTGTAATTTGCTGTGAAAGGGCTTTTAAGGAGTTTTTTGCTGTGCTTTTGTTGTTAGTATTTTTTGTGGTTTTTAATTTTAGTTATAAG…
584	GGTTTTTTGAGTATAGAATTTTTTTTTTATTTTTATTTTATTTTTATTTTATTTTTATTTTGATTTTGTTTTTGGATTTGTTATGCAATTTAAGCTTTAATTTTGGGTTTGTAGTGTGTTTAGGATTTTGAGGGGAGAGGGATTTTGAAAGCTATGCCTTTTTTTTAGCTTTATTTTTTATGTTTGTGGTTTATGTGTTGTTAGGCTAAGAAATTTTATTGCTTTTTTTTCTTAGTGTAGCAAATAATTTGCTGATTGATTTTTTTTGTTTTGCGATTTTTTTGGCTATAGCTGAATGTTGTTATGGTAATTGTAATCTGCTGTGAAAGGGCTTTTAAGGAGTTTTTTGCTGTGCTTTTGCTGTTAGCATTTTTTGTGGTTTTTAATTTCAGTTATAAG…
585	GGTTTTTTGAGTATAGAATTTTTTTTTTATTTTTATTCTATTTTTATTTTATTTTTATTTTGATTTTGTTTTTGGATTTGTTATGCAATTTAAGCTTTAATTTTGGGTTTGTAGTGTGTTTAGGATTTTGAGGGGAGAGGGATTTTGAAAGCTACGCTTTTTTTTTAGCTTTATTTTTTATGTTTGTGGTTTATGTGTTGTTAGGCTAAGAAATCTTATTGCTTTTCTTTCTTAGTGTAGCAAATAATTTGCTGATTGATTTTTTTTGTTTCGCGATTTTTTTGGCTATAGCTGAATGTTGCTATGGTAATTGTAATTTGTTGTGAAAGGGTTTTTAAGGAGTTTTTTGTTGTGTTTTTGTTGTTAGTATTTTTTGTGGTTTTTAATTTTAGTTATAAG…
586	GGTTTTTTGAGTATAGAATTTTTTTTTTATTTTTATTTTATTTTTATTTTATTTTTATTTTGATTTTGTTTTTGGATTTGTTATGCTATTTAAGTTTTATTTTTGGGTTTGTAGTGTGTTTAGGATCTTGAGGGGAGTGGGATTTTGAAAGCTATGCTTTTTCTTTCGCTTTATTTTTTATGTTTGTGGTTTATGTGTTGTTAGGCTAAGATATCTTATTGCTTTTTTTTTTTAGTGTAGCAAATAATTCGCTGATTGATTTTTTTTGTTTCGCGATTTTTCCGGCTATAGCTGAATGTTGTTATGGCAATTGTAACTTGCTGTGAAAGGGCTTTTAAGGAGTTTTTTGCTGTGTTTTTGTTGTTAGTATTTTTTGTGGTTTTTAATTTTAGTTATAAG…
587	GGTTTTTTGAGTATAGAATTTTTTTTTTATTTTTATTTTGTTTTTATTTTATTTTTATTTTGATTTTGTTTTTTGATTTGTTATGTAATTTAAGCTTTAATTTTGGGTTTGTAGTGTGTTTAGGATCTTGATGGGAGAGGGATTTTGAAAGCTACGCTTTTTTTTTAGCTTTATTTTTTATGTTTGTGGTTTATGTGCTGTTAGGCTAAGAAATTTTATTGCTTTTTTTTTTTAGTGTAGCAAATAATTTGCTGATTGATTTTTTTTGTTTCGCGATTTTTTTGGCTATAGCTGAATGTTGTTATGGTAATTGTAATCTGCTGTGAAAGGGCTTTTAAGGAGTTTTTTGCTGTGCTTTTGCTGTTAGCATCTTTTGTGGTTTTTAATTTTAGCTATAAG…
588	GGTTTTTTGAGTATAGAATTTTTTTTTTATTTTTATTTTATTTTCATTTTGTTTTTATTTTGATTTTGTTTTTGGTTTTGTTATGCAATCTAAGCTTTATTTTTGGGTTTGTTGTGTGTTTAGGITTTTGTGGGGAGTGGGTTTTTGAAAGCTATGCTTTTTCTTTAGCTTTGTTTTTTAGGTTTTTGGTTTATGTGTTGTTAGGCTATGAAATTTTATTGCTTTTTTTTTTTAGTGTAGCAAATAATTCGCTGATTGATTTTTTTTGTTTCGCGATTTTTTCGGCTATAGCTGAATGTTGCTATGGCAATTGTAATCTGCTGTGAAAGGGCTTTTAAGGAGTTTTTTGCTGTGCTTTTGCTGTTAGCATTTTTTGTGGTTTTTAATTTTAGTTATAAG…
589	GGTTTTTTGAGTATAGAATTTTTTTTTTATTTTTATTTTATTTTTATTTTATTTTTATTTTGATTTTGTTTTTTGTTTTGTTATGTAATTTAAGTTTTAATTTTGGGTTTGTAGTGTGTTTAGGTTTTTGAGGGGAGTGGGTTTTTGAAAGTTATGTTTTTTTTTTAGTTTTATTTTTTATGTTTGTGGTTTATGTGCTGTTAGGTTAATATATTTTATTGTTTTTTTTTTTTAGTGTAGTAAATAATTTGTTGATTGATTTTTTTTGTTTTGTGATTTTTTTGGTTATAGTTGAATGTTGTTATGGTAATTGTAATTTGTTGTGAAAGGGTTTTTAAGGAGTTTTTTGTTGTGTTTTTGTTGTTAGTATTTTTTGTGGTTTTTAATTTTAGTTATAAG…
590	GGTTTTTTGAGTATAGAATTTTTTTTTTATTTTTATTTTATTTCTATTTTATTTTTATTTTGATTTTGTTTTTTGTTTTGTTATGCAATTTAATTTTTATTTTTGGGTTTGTTGTGTGTTTAGGATCTTGTGGGGTGTGGGTTTTTGATTGTTATGCTTTTTTTTTAGCTTTATTTTTTATGTTTGTGGTTTATGTGCTGTTAGGCTAAGAAATTCTATTGCTTTTTTTTCTTAGTGTAGCAAATAATTTGCTGATTGATTTTTTTTGTTTTGCGATTTTTTTGGCTATAGTTGAATGTTGTTATGGTAATTGTAATTTGTTGTGAAAGGGTTTTTAAGGAGTTTTTTGTTGTGTTTTTGTTGTTAGTATTTTTTGTGGTTTTTAATTTTAGTTATAAG…
591	GGTTTTTTGAGTATAGAATTTTTTTTTTATTTTTATTTTATTTTTATTTTATTTTTATTTIGTTTTTGTTTTTTGTTTTGTTATGCTATTTTATTTTTCATTTTTGTTTTTTTGTGTGTTTAGGATCTTGAGGGGAGTGTGTTTTTGAATGCTATGCTTTTTCTTTAGCTTTATTTTTTATGTTTTTGGTTTATGTGTTGTTAGGCTAAGAAATTTTATTGCTCTTTTTTTTTAGTGTAGCAAATAATTTGCTGATTGATTTTTTTTGTTTCGCGATTTTTTCGGCTATAGCTGAATGTTGCTATGGCAATTGTAACTTGCTGTGAAAGGGCTTTTAAGGAGTTTTTTGTTGTGTTTTTGTTGTTAGTATTTTTTGTGGTTTTTAATTTTAGTTATAAG…
592	GGTTTTTTGAGTATAGAATTTTTTTTTTATTTTTATTTTATTTTTATTTTATTTTTATTTTGATTTTGTTTTTGGATTTGTTATGCAATTTAAGCTTTAATTTTGGGTTTGTAGTGTGTTTAGGATTTTGAGGGGAGAGGGATTTTGAAAGTTATGCTTTTTTTTTAGCTTTATTTTTTATGTTTGTGGTTTATGTGTTGTTAGGCTAAGAAATTCTATTGCTTTTTTTTTIIAGTGTAGCAAATAATTTGCTGATTGATTTTTTTTGTTTCGCGATTTTTTTGGCTATAGCTGAATGTTGTTATGGTAATTGTAATTTGTTGTGAAAGGGTTTTTAAGGAGTTTTTTGTTGTGTTTTTGTTGTTAGTATTTTTTGTGGTTTTTAATTTTAGTTATAAG…
593	GGTTTTTTGAGTATAGAATTTTTTTTTTATTTTTATTTTCTTTTTATTTTATTTATATTTTGTTTTTTTTTTTGGTTTTGTTATGTCATTTTTGTTTTAATTTTTGGTTTGTAGTGTTTTTAGGATTTTGAGGGGGGTGGGATTTTGAAAGTTATGCTTTTTTTTTAGTTTTATTTTTGATGTTTGTGGTTTATGTGTTGTTAGGCTAAGAAATTTTTTTGCTTTTTTTTTTTAGTGTAGCAAATAATTTGCTGATTGATTTTTTTTGTTTTGCGATTTTTTTGGCTATAGTTGAATGTTGTTATGGTAATTGTAATTTGCTGTGAAAGGGCTTTTAAGGAGTTTTTTGTTGTGTTTTTGTTGTTAGTATTTTTTGTGGTTTTTAATTTTAGTTATAAG…
594	GGTTTTTTGAGTATAGAATTTTTTTTTTATTTCTATTTTATTTTTATTTTATTTTTATTTTGATTTTGTTTTTGGTTTTGTTATGTAATTTAAGTTTTAATTTTGGGTTTGTAGTGTGTTTAGGATTTTGAGGGGAGAGGGATTTTGAAAGTTATGTTTTTTTTTTAGTTTTATTTTTTATGTTTGTGGTTTATGTGTTGTTAGGTTAAGTAATTTTATTGTTTTTTTTTTTTAGTGTTGTAAATAATTTGTTGATTGATTTTTTTTGTTTCGCGATTTTTTTGGCTACAGCTGAATGTTGCTATGGCAATTGTAATTTGCTGTGAAAGGGCTTTTAAGGAGTTTTTTGCTGTGCTTTTGTTGTTAGTATTTTTTGTGGTTTTTAATTTTAGTTATAAG…
595	GGTTTTTTGAGTATAGAATTTTTTTTTTATTTTCATTTTGTTTTTATTTTATTTTTATTTTGATTTTGTTTTTGGATTTGTTATGTAATTTAAGCTTTATTTTTGGGTTTGTAGTGTGTTTAGGATTTTGTGGGGAGAGGGATTTTGAAAGCTATGCTTTTTTTTTAGCTTTATTTTTTATGTTTGTGGTTTATGTGTTGTTAGGCTAAGAAATTTTATTGCTTTTTTTTTTTAGTGTAGCAAATAATTTGCTGATTGATTTTTTTTGTTTCGCGATTTTTTTGGCTATAGCTGAATGTTGTTATGGTAATTGTAATTTGCTGTGAAAGGGCTTTTAAGGAGTTTTTTGCTGTGCTTTTGCTGTTAGTATTTTTTGTGGTTTTTAATTTTAGTTATAAG…
596	GGTTTTTTGAGTATAGAATTTTTTTTTTATTTTTATTTTATTTTTATTTTATTTTTATTTTGATTTTGTTTTTGGATTTGTTATGTAATTTAAGTTTTAATTTTGGGTTTGTAGTGTGTTTTGGATTTTGTGGGGAGTGGGATTTTGAAAGTTATGITTTTTTTTTAGTTTTATTTTTTATGTTTGTGGTTTATGTGCTGTTAGGCTAAGAATTTTTATTGTTTTTTTTTTTTTGTGTAGCAAATAATTCGCTGATTGATTTTTTTTGTTTTGCGATTTTTTTGGCTATAGCTGAATGTTGCTATGGTAATTGTAATTTGTTGTGAAAGGGTTTTTAAGGAGTTTTTTGTTGTGTTTTTGTTGTTAGTATTTTTTGTGGTTTTTAATTTTAGTTATAAG…
597	GGTTTTTTGAGTATAGAATTTTTTTTTTATTTTTATTTTATTTTTATTTTATTTTTATTTIGATTTTGTTTTTGGATTTGTTATGCAATCTAAGCTTTAATTTTGGGTTTGTAGTGTGTTTAGGATCTTGAGGGGAGAGGGATTTTGAAAGCTATGCTTTTTCTTTAGCTTTATTTTTTATGTTTGTGGTTTATGTGTTGTTAGGCTAAGAAATTTTATTGCTCTTTTTTTTTAGTGTAGCAAATAATTTGCTGATTGATTTTTTTTGTTTCGCGATTTTTTCGGCTATAGCTGAATGTTGCTATGGCAATTGTAACTTGCTGTGAAAGGGCTTTTAAGGAGTTTTTTGTTGTGTTTTTGTTGTTAGTATTTTTTGTGGTTTTTAATTTTAGTTATAAG…
598	GGTTTTTTGAGCATAGAATTTTTTTTTTATTTTTATTTTATTTTTATTTTATCTTTATTTTGATTTTGTTTTTGGATTTGTTATGTAATTTAAGTTTTAATTTTGGGTTTGTAGTGTGTTTAGGTTTTTGAGGGGAGAGGGATTTTGAAAGTTATGTTTTTTTTTTAGTTTTATTTTTTATGTTTGTGGTTTATGTGTTGTTAGGCTAAGAAATTTTATTGCTTTTTTTTTTTAGTGTAGCAAATAATTTGCTGATTGATTTTTTTTGTTTTGCGATTTTTTTGGCTATAGCTGAATGTTGTTATGGTAATTGTAATTTGCTGTGAAAGGGCTTTTAAGGAGTTTTTTGCTGTGCTTTTGCTGTTAGCATTTTTTGTGGTTTTTAATTTTAGCTATAAG…
599	GGTTTTTTGAGTATAGAATTTTTTTTTTATTTTTATTTTAGTTTTATTTTATTTTTATTTTGATTTTGTTTTTGGTTTTGTTATGTAATTTATGTTTTATTTTTGGGTTTGTAGTGTGTTTAGGATTTTGTGGGGTGTGGGATTTTGAAAGTTATGTTTTTTTTTTAGTTTTATTTTTTATGTTTGTGGTTTATGTGTTGTTTGGTTATGTAATTTTATTGTTTTTTTTTTTTAGTGTAGTAAATAATTCGTTGATTGATTTTTTTTGTTTTGTGATTTTTTTGGCTATAGCTGAATGTTGTTATGGTAATTGTAATTTGTTGTGAAAGGGTTTTTAAGGAGTTTTTTGTTGTGTTTTTGTTGTTAGTATTTTTTGTGGTTTTTAATTTTAGTTATAAG…
600	GGTTTTTTGAGTATAGAATTTTTTTTTTATTTTTATTTTATTTTTATTTTATTTTTATTTTGATTTTGTTTCTGGATTTGTTATGCAATTTAAGCTTTAATTTTGGGTTTGTAGTGTGTTTAGGATCTTGAGGGGGGAGGGATTTTGAAAGCTATGCTTTTTCTTTAGCTTTATTTTTTATGTTTGTGGTTTATGTGTTGTTAGGCTAAGAAATCTTATTGCTTTTTTTTTTTAGTGTAGCAAATAATTCGCTGATTGATTTTTTTTGTTTIGTGATTTTTTTGGCTATAGTTGAATGTTGTTATGGTAATTGTAATCTGCTGTGAAGGGGCTTTTAAGGAGTTTTTTGCTGTGCTTTTGCTGTTAGCATCTTTTGTGGTTTTTAATCTTAGCTATAAG…
601	GGTTTTTTGAGTATAGAATTTTTTTTTTATTTTTATTTTATTTTTATTTTATTTTTATTTTGTTTTTGTTTTTGGTTTTGTTATGTTATTTTAGTTTTATTTTTGGTTTTGTAGTGTGTTTAGGTTTTTTAGGGGTGTGGGATTTTGTATGTTATGTTTTTTTTTTAGCTTTATTTTTTATGTTTGTGGTTTATGTGCTGTTAGGTTAAGATATTTTATTGTTTTTTTTTTTTAGTGTAGTAAATAATTTGTTGATTGATTTTTTTTGTTTTGTGATTTTTTTGGTTATAGTTGAATGTTGTTATGGTAATTGTAATTTGTTGTGAAAGGGTTTTTAAGGAGTTTTTTGTTGTGTTTTTGTTGTTAGTATTTTTTGTGGTTTTTAATTTTAGCTATAAG…
602	GGTTTTTTGAGTATAGAATTTTTTTTTTATTTTTATTTTATTTTTATTTTATTTTTATTTTTATTTTGTTTTTGGATTTGTTATGTAATTTAAGCTTTAATTTTGGGTTTGTAGTGTGTTTAGGATTTTGAGGGGAGAGGGATTTTGAAAGCTATGCTTTTTTTTTAGCTTTATTTTTTATGTTTGTGGTTTATGTGTTGTTAGGCTAAGAAATTTTATTGCTTTTTTTTTTTAGTGTAGCAAATAATTTGCTGATTGATTTTTTTTGTTTTGTGATTTTTTTGGCTATAGTTGAATGTTGTTATGGTAACTGTAATTTGTTGTGAAAGGGTTTTTAAGGAGTTTTTTGTTGTGTTTTTGTTGTTAGTATTTTTTGTGGTTTTTAATTTTAGCTATAAG…
603	GGTTTTTTGAGCATAGAATTTTTTTTTTATTCTTATTTTATTTTTATTTTATTTTTATTTTGATTTTGTTTTTGGATTTGTTATGTAATTTAAGCTTTATTTTTGGGTTTGTAGTGTGTTTAGGATTTTGAGGGGAGTGGGATTTTGAAAGCTATGCTTTTTCTTTAGCCTTACTTTTTATGTTTGTGGTTTATGTGTTGTTAGGCTAAGAAATTTTATTGCTTTTTTTTTTTAGTGTAGCAAATAATTTGCTGATTGATTTTTTTIGTTTCGCGATTTTTTTGGCTATAGCTGAATGTTGTTATGGTAATTGTAATTTGCTGTGAAAGGGTTTTTAAGGAGTTTTTTGTTGTGTTTTTGTTGTTAGTATTTTTTGTGGTTTTTAATTTTAGTTATAAG…
604	GGTTTTTTGAGTATAGAATTTTTTTTTTATTTTTATTTTATTTTTATTTTATTTTTATTTTGATTTTGTTTTTGTATTTGTTTTGCTATTTATTCTTTATTTTTGTGTTTGTAGTGTGTTTAGGTTTTTGTGGGGTGTGGGTTTTTGTATGCTATGCTTTTTTTTIAGCTTTGTTTTTTATGTTTGTGGTTTATGTGTTGTTAGGCTAAGAAATTTTATTGCTTTTTTTTTTTAGTGTAGCAAATAATTCGCTGATTGATTTTTTTTGTTTIGCGATTTTTTIGGCTATAGCTGAATGTTGCTATGGCAATTGTAATCTGCTGTGAAAGGGCTTTTAAGGAGTTTTTTGCTGTGCTTTTGTTGTTAGTATTTTTTGTGGTTTTTAATTTTAGTTATAAG…
605	GGTTTTTTGAGTATAGAATTTTTTTTTTATTTTTATTTTATTTTTATTTTATTTTTATTTTGATTTTTTTTTTGGATTTGTTATGTAATTTAAGCTTTAATTTTGGGTTTGTAGTGTGTTTAGGATTTTGAGGGGAGAGGGATTTTGAAAGCTATGTTTTTTTTTTAGCTTTATTTTTTATGTTTGTGGTTTATGTGTTGTTAGGCCAAGAAATTTTATTGCTTTTTCTTTTTAGTGTAGCAAATAATTTGCTGATTGATTTTTTTTGTTTCGCGATTTTTTTGGCTATAGCTGAATGTTGTTATGGTAATTGTAATTTGCTGTGAAAGGGCTTTTAAGGAGTTTTTTGTTGTGCTTTTGTTGTTAGTATTTTTTGTGGTTTTTAATTTTAGTTATAAG…
606	GGTTTTTTGAGTATAGAATTTTTTTTTTATTTTTATTTTATTTTTATTTTATTTTTATTTTGTTTTTGTTTTTGGATTTGTTATTTTATTTAATTTTTTATTTTGGGTTTGTTGTGTGTTTAGGATTTTGAGGGGAGTGGTATTTTGCAAGATATGCTTTTTTTTTATCTTTATTTTTTGTGTTTGTGGTTTGTGTGTTGTTAGGCTAAGAAATTTTATTGCTTTTTTTTTTTAGTGTTGCAAATAATTCGCTGATTGATTTTTTTTGTTTIGCGATTTTTTIGGCTATAGCTGAATGTTGTTATGGTAATTGTAATTTGCTGTGAAAGGGTTTTTAAGGAGTTTTTTGTTGTGTTTTTGTTGTTAGTATTTTTTGTGGTTTTTAATTTTAGTTATAAG…
607	GGTTTTTTGAGCATAGAATTTTTTTTTTTTTTTTATTTTTTTTTTTTTTTATTTTTTTTTTGTTTTTTTTTTTGGTTTTTTTTTGCATTTTAGGTTTTATTTTTGGGTTTITAGGGTGTTTGGGATTTTGGGGGGGGAGGAATTTGGAAAGITACGGTTTTTTTTTTGGCTTATTTTTTTTGTTTGTGGTTTTTGTGTTGTTAGGTTAAGAAATTTTTTTGCTTTTTTTTTTTAGTGTAGCAAATAATTTGCTGATTGATTTTTTTTGTTTCGCGATTTTTTCGGCTATAGCTGAATGTTGCTATGGCAATTGTAATTTGCTGTGAAAGGGCTTTTAAGGAGTTTTTTGCTGTGCTTTTGCTGTTAGTATTTTTTGTGGTTTTTAATTTTAGTTATAAG…
608	GGTTTTTTGAGTATAGAATTTTTTTTTTATTTTTATTTTATTTTTATTTTATTTTTATTTIGATTTTGTTTTTTGATTTGTTATTCTATTTATTTTTTATTTTTTGTTTTGTTGTGTGTTTAGTATCTTGTGGGGTGTGGTTTTTTGAATGTTATGCTTTTTTTTTIGCTTTATTCTTTATGTTTGTGGTTTATGTGCTGTTAGGCTAAGAAATTTTATTGATTTTTTTTTTTAGTGTAGCAAATAATTCGCTGATTGATTTTTTTTGTTTIGCGATTTTTTCGGCTATAGCTGAATGTTGCTATGGCAATTGTAATTTGCTGTGAAAGGGCTTTTAAGGAGTTTTTTGCTGTGCTTTTGCTGTTAGTATTTTTTGTGGTTTTTAATTTTAGTTATAAG…
609	GGTTTTTTGAGCATAGAATTTTTTTTTTATTTTTATTTTATTTTTATTTTATTTTTATTTTGATTTTGTTTTTGGATTTGTTATGCAATTTAAGCTTTATTTTTGGGTTTGTAGTGTGTTTAGGATTTTGAGGGGAGAGGGATTTTGAAAGTTATGCTTTTTTTTTAGCTTTATTTTTTATGTTTGTGGTTTATGTGTTGTTAGGCTAAGAAATTTTATTGCTCTTTTTTTTTAGTGTAGCAAATAATTTGCTGATTGATTTTTTTTGTTTTGCGATTTTTTTGGCTATAGTTGAATGTTGCTATGGCAATTGTAATTTGCTGTGAAAGGGCTTTTAAGGAGTTTTTTGCTGTGCTTTTGCTGTTAGCATTTTTTGTGGTTTTTAATTTTAGCTATAAG…
610	GGTTTTTTGAGTATAGAATTTTTTTTTTATTTTTATTTTATTTTTATTTTATTTTTATTTTGATTTTGTTTTTGGTTTTGTTATGCAATTTAAGCTTTAATTTTGGGTTTGTAGTGTGTTTAGGATTTTGTGGGGAGAGGGTTTTTGAATGCTATGCTTTTTTTTTAGCTTTATTTTTTATGTTTGTGGTTTATGTGTTGTTAGGCTAAGAAATCTTATTGCTTTTTTTTTTIAGTGTAGCAAATAATTCGCTGATTGATTTTTTTTGTTTIGCGATTTTTTTGGCTATAGCTGAATGTTGTTATGGTAATTGTAATTTGTTGTGAAAGGGTTTTTAGGGAGTTTTTTGTTGTGTTTTTGTTGTTAGTATTTTTTGTGGTTTTTAATTTTAGTTATAAG…
611	GGTTTTTTGAGTATAGAATTTTTTTTTTATTCTTATTTTATCTTTATCTTATCTTCATTTIGATTTTGTTTTTGGATTTGTTATGCAATCTAAGCTTTAATTTTGGGTTTGTAGTGTGTTTAGGATCTTGAGGGGAGAGGGATTTTGAAAGCTATGCTTTTTTTTTAGCTTTATTTTTTATGTTTGTGGTTTATGTGTTGTTAGGCTAAGAAATTTTATTGCTCTTTTTTTTTAGTGTAGCAAATAATTTGCTGATTGATTTTTTTTGTTTTGCGATTTTTTCGGCTATAGCTGAATGTTGCTATGGCAATTGTAATCTGCTGTGAAAGGGCTTTTAAGGAGTTTTTCGCTGTGCTTTTGCTGTTAGCATCTTTTGTGGTTTTTAATTTTAGCTATAAG…
612	GGTTTTTTGAGTATAGAATTTTTTTTTTATTTTTATTTTATTTTTATTTTATTTTTATTTTGATTTTGTTTTTGGTTTTGTTATGCAATTTAAGCTTTAATTTTGGTTTTGTCGTGTGTTTAGGTTTTTGTGGGGTGAGGGTTTTTGAAAGCTCTGCTTTTTTTTTAGCTTTATTTTTTATGTTTGTGGTTTATGTGTTGTTAGGCTAAGAAATTTTATTGCTTTTTTTTTTTAGTGTAGCAAATAATTTGCTGATTGATTTTTTTTGTTTTGCGATTTTTTTGGCTATAGCTGAATGTTGTTATGGTAATTGTAATTTGCTGTGAAAGGGTTTTTAAGGAGTTTTTTGTTGTGTTTTTGTTGTTAGTATTTTTTGTGGTTTTTAATTTTAGTTATAAG…
613	GGTTTTTTGAGTATAGAATTTTTTTTTTATTTTTATTTTATTTTTATTTTATTTTTATTTTGATTTTTTTTTTGGATTTGTTATGTAATTTAAGCTTTAATTTTGGGTTTGTAGTGTGTTTTGGATTTTGTGGGGAGAGGGTTTTTGATTGTTATGTTTTTTTTTTAGCTTTATTTTTTATGTTTGTGGTTTATGTGTTGTTATGCTAAGATATTTTTTTGCTTTTTTTTTTTAGTGTAGCAAACAATTTGCTGATTGATTTTTTTTGTTTCGCGATTTTCTCGGCTATAGCTGAATGTTGCTATGGCAATTGTAATTTGCTGTGAAAGGGCTTTTAAGGAGTTTTTTGTTGTGTTTTTGTTGTTAGTATTTTTTGTGGTTTTTAATTTTAGTTATAAG…
614	GGTTTTTTGAGTATAGAATTTTTTTTTTATTTTTATTTTATTTTTATTTTATTTTTATTTTGATTTTGTTTTTGGATTTGTTATGTAATTTAAGCTTTAATTTTGGGTTTGTAGTGTGTTTAGGATTTTGAGGGGAGAGGGATTTTGAAAGCTATGCTTTTTTTTTAGCTTTATTTTTTATGTTTGTGGTTTATGTGTTGTTAGGCTAAGAAATCTTATTGCTTTTTTTTTTTAGTGTAGCAAATAATTTGCTGATTGATTTTTTTTGTTTCGCGATTTTTTIGGCTATAGCTGAATGTTGCTATGGCAATGGTAATCTGCTGTGAAAGGGTTTTTAAGGAGTTTTTTGCTGTGCTTTTGCTGTTAGCATTTTTTGTGGTTTTTAATTTTAGTTATAAG…
615	GGTTTTTTGAGTATAGAATTTTTTTTTTATTTTTATTTTATTTTTATTTTATTTTTATTTTGATTTTGTTTTTGGATTTGTTATGCAATTTAAGCTTTAATTTTGGGTTTGTAGTGTGTTTAGGATTTTGAGGGGAGAGGGATTTTGAAAGCTATGCTTTTTTTTTAGCCTTATTTTTTATGTTTGTGGTTTATGTGTTGTTAGGCTAAGAAATTTTATTGCTTTTTTTTTTTAGTGTAGCAAATAATTTGCTGATTGATTTTTTTIGTTTTGCGATTTTTTTGGCTATAGCTGAATGTTGTTATGGCAATTGTAATTTGCTGTGAAAGGGCTTTTAAGGAGTTTTTTGCTGTGCTTTTGCTGTTAGCATTTTTTGTGGTTTTTAATTTTAGCTATAAG…
616	GGTTTTTTGAGTATAGAATTTTTTTTTTATTTTTATTTTATTTTTATTTTATTTTTATTTTGATTTTGTTTTTGGATTTGTTATGTAATTTAAGTTTTAATTTTGGGTTTGTAGTGTGTTTTGGATTTTGTGGGGAGAGGGTTTTTGAAAGTTATGTTTTTTTTTTAGCTTTATTTTTTATGTTTGTGGTTTATGTGCTGTTAGGTTAAGAAATTTTATTGTTTTTTTTTTTTAGTGTAGTAAATAATTTGTTGATTGATTTTTTTTGTTTTGTGATTTTTTTGGTTATAGTTGAATGTTGTTATGGTAATTGTAATTTGTTGTGAAAGGGTTTTTAAGGAGTTTTTTGTTGTGTTTTTGTTGTTAGTATTTTTTGTGGTTTTTAATTTTAGCTATAAG…
617	GGTTTTTTGAGCATAGAATTTTTTTTTTATCTTTATCTTATTTTTATTTTATCTTTATTTTGATTTTGTTTTTGGATTTGTTATGCAATTTAAGCTTTAATTTTGGGTTTGTAGTGTGTTTAGGATCTTGAGGGGAGAGGGATTTTGAAAGCTATGCTTTTTTTTTAGCTTTATTTTTTATGTTTGTGGTTTATGTGTTGTTAGGCTAAGAAATTCTATTGCTTTTTTTTTTTAGTGTAGCAAATAATTTGCTGATTGATTTTTTTTGTTTTGCGATTTTTTTGGCTATAGCTGAATGTTGTTATGGTAATTGTAATCTGCTGTGAAAGGGCTTTTAAGGAGTTTTTTGTTGTGTTTTTGTTGTTAGTATTTTTTGTGGTTTTTAATTTTAGTTATAAG…
618	GGTTTTTTGAGCATAGAATTTTTTTTTTATTTTTATTTTATTTTTATTTTATTTTTATTTTGATTTTGTTTTTGGATTTGTTATGTAATTTAAGCTTTAATTTTGGGTTTGTAGTGTGTTTAGGATTTTGAGGGGAGAGGGATTTTGAAAGCTATGCTTTTTTTTTAGCTTTATTTTTTATGTTTGTGGTTTATGTGTTGTTAGGCTAAGAAATTTTATTGCTTTTTTTTTTTAGTGTAGCAAATAATTCGCTGATTGATTTTTTTTGTTTIGCGATTTTTTTGGCTATAGCTGAATGTTGTTATGGTAATTGTAATTTGCTGTGAAAGGGTTTTTAAGGAGTTTTTTGTTGTGTTTTTGTTGTTAGTATTTTTTGTGGTTTTTAATTTTAGTTATAAG…
619	GGTTTTTTGAGTATAGAATTTTTTTTTTATTTTTATTTTATTTTTATTTTATTTTTATTTTGATTTTGTTTTTGGATTTGTTATGCAATTTAAGCTTTAATTTTGGGTTTGTAGTGTGTTTAGGATCTTGAGGGGAGAGGGATTTTGAAAGCTATGCTTTTTTTTIAGCTTTATTCTTTATGTTTGTGGTTTATGTGCTGTTAGGCTAAGAAATCTTATTGCTTTTTTTTTTTAGTGTAGCAAATAATTCGCTGATTGATTTTTTTTGTTTCGCGATTTTTTTGGCTATAGCTGAATGTTGTTATGGTAATTGTAATTTGCTGTGAAAGAGCTTTTAAGGAGTTTTTTGCTGTGCTTTTGCTGTTAGCATCTTTTGTGGTTTTTAATTTTAGCTATAAG…
620	GGTTTTTTGAGTATAGAATTTTTTTTTTATTTTTATTTTATTTTTATTCTATTTTTATTTIGATTTTGTTTTTGGATTTGTTATGCAATCTAAGCTTTAATTTTGGGTTTGTAGTGTGTTTAGGATCTTGAGGGGAGTGGGATTTTGAAAGCTATGCTTTTTTTTTAGCTTTATTTTTTATGTTTGTGGTTTATGTGCTGTTAGGCTAAGAAACTCTATTGCTTTTTTTTCTTAGTGTAGCAAATAATTTGCTGATTGATTTTTTTTGTTTCGCGATTTTTTIGGCTATAGCTGAATGTTGCTATGGCAATTGTAATCTGCTGTGAAAGGGCTTTTAAGGAGTTTTTTGTTGTGTTTTTGTTGTTAGTATTTTTTGTGGTTTTTAATTTTAGTTATAAG…
621	GGTTTTTTGAGTATAGAATTTTTTTTTTATTTTTATTTTATTTTTATTTTATTTTTATTTTGATTTTGTTTTTGGTTTTGTTATGCAATTTAAGTTTTTTTTTTGGGTTTGTAGTGTGTTTAGGATTTTGTGGGGTGTGGGATTTTGAAAGCTATGCTTTTTTTTTAGCTTTATGTTTTATGTTTGTGGTTTATGTGCTGTTAGGTTAAGAAATTTTATTGCTTTTTTTTTTTAGTGTAGCAAATAATTTGCTGATTGATTTTTTTTGTTTTGCGATTTTTTTGGCTATAGCTGAATGTTGCTATGGTAATTGTAATTTGTTGTGAAAGGGTTTTTAAGGAGTTTTTTGTTGTGTTTTTGTTGTTAGTATTTTTTGTGGTTTTTAATTTTAGTTATAAG…
622	GGTTTTTTGAGTATAGAATTTTTTTTTTATTTTTATTTTATTTTTATTTGATTTTTATTTTTTTTTTTTTTTTTGATTTTTTTTGTATTTTAATTTTTATTTTTGGGTTTGTAGTGTGTTTATGATCTTGAGGGGGGTGGGTTTTTGAAAGCTATGCTTTTTCTTTAGCTTTATTTTTTAGGTTTGGGGTTTATGTGTTGTTCGGTTAAGAGTTTTTATTGCTTTTTTTTTTTAGTGTATCAAATAATTCGCTGATTGATTTTTTTTGTTTIGTGATTTTTTTGGCTATAGTTGAATGTTGTTATGGTAATTGTAATCTGCTGTGAAGGGGCTTTTAAGGAGTTTTTTGCTGTGCTTTTGCTGTTAGCATCTTTTGTGGTTTTTAATCTTAGCTATAAG…
623	GGTTTTTTGAGTATAGAATTTTTTTTTTATTTTTATTTTATTTTTATTTTATTTTTATTTTGATTTTGTTTTTGGTTTTGTTATTTTATTTATGCTTTAATTTTGTGTTTGTTGTGTGTTTAGGITTTTGTGGGGAGTGGGTTTTTGAAAGTTATGCTTTTTCTTTATCTTTATTTTTTATGTTTGTGGTTTATGTGTTGTTAGGCTAAGAAATTTTATTGCTTTTTTTTTTTAGTGTAGCAAATAATTTGCTGATTGATTTTTTTTGTTTTGCGATTTTTTTGGCTATAGCTGAATGTTGTTATGGTAATTGTAATTTGTTGTGAAAGGGTTTTTAAGGAGTTTTTTGTTGTGTTTTTGTTGTTAGTATTTTTTGTGGTTTTTAATTTTAGTTGTAAG…
624	GGTTTTTTGAGTATAGAATTTTTTTTTTATTTTTATTTTATTTTTATTTTATTTTTATTTTGATTTTGTTTTTTGATTTGTTATGCAATTTTAGCTTTTATTTTTGGTTTGTAGTGTGTTTTGGGTTTTGAGGGGAGTGGGTTTTTGAAAGTTATGTTTTTTTTTTAGCTTTATTTTTTTTGTTTTTGGTTTATGTGTTGTTAGGCTAAGAAATTTTATTGCTTTTTTTTTTTAGTGTAGCAAATAATTTGCTGATTGATTTTTTTTGTTTIGTGATTTTTTCGGCTATAGCTGAATGTTGTTATGGTAATTGTAATCTGCTGTGAAAGGGCTTTTAAGGAGTTTTTTGCTGTGCTTTTGCTGTTAGTATTTTTTGTGGTTTTTAATTTTAGTTATAAG…
625	GGTTTTTTGAGTATAGAATTTTTTTTTCATTTTTATCTTATCTTTATCTTATTTTTATTTIGATTTTGTTTTTGGATTTGTTATGCAATTTAAGCTTTAATTTTGGGTTTGTAGTGTGTTTAGGATCTTGAGGGGAGAGGGATTTTGTAAGCTACGCTTTTTTTTTAGCTTTGTTCTTTGTGTTTGTGGTTTATGTGCTGTTTGGCTAAGAATTTTTATTGCTTTTTTTTTTTAGTGTAGCAAATAATTCGCTGATTGATTTTTTTTGTTTCGCGATTTTTTTGGCTATAGCTGAATGTTGCTATGGCAATTGTAATTTGCTGTGAAAGGGCTTTTAAGGAGTTTTTTGCTGTGCTTTTGCTGTTAGCATTTTTTGTGGTTTTTAATTTTAGTTATAAG…
626	GGTTTTTTGAGCATAGAATTTTTTTTTTATTTTTATTTTATTTTTATTTTATTTTTATTTTGATTTTGTTTTTGGATTTGTTATGCAATTTAAGCTTTAATTTTGGGTTTGTAGTGTGTTTAGGATCTTGAGGGGAGAGGGACTTTGAAAGCTATGCTTTTTTTTTAGCTTTATTTTTTATGTTTGTGGTTTATGTGTTGTTAGGCTAAGAAATTTTATTGCTTTTTTTTCTTAGTGTAGCAAATAATTTGCTGATTGATTTTTTTTGTTTCGCGATTTTTTTGGCTATAGCTGAATGTTGCTATGGCAATTGTAATTTGCTGTGAAAGGGCTTTTAAGGAGTTTTTTGCTGTGCTTTTGCTGTTAGCATTTTTTGTGGTTTTTAATTTTAGCTATAAG…
627	GGTTTTTTGAGTATAGAATTTTTTTTTTATTTTTATTTTATTTTTATTTTATTTTTATTTTGATTTTGTTTTTTGATTTGTTATGTAATTTTAGTTTTATTTTTGGGTTTGTTGTGTGTTTAGGTTTTTGTGTGGAGTGGGTTTTTGATTGTTATGCTTTTTTTTTAGTTTTATTTTTTTIGTTTGTGGTTTATGTGCTGTTAGGCTAAGAAATTTTATTGCTCTTTTTTTTTAGTGTAGCAAATAATTTGCTGATTGATTTTCTTTGTTTTGCGATTTTTTTGGCTATAGTTGAATGTTGCTATGGTAATTGTAATTTGCTGTGAAAGGGCTTTTAAGGAGTTTTTCGTTGTGCTTTTGCTGTTAGTATTTTTTGTGGTTTTTAATTTTAGCTATAAG…
628	GGTTTTTTGAGTATAGAATTTTTTTTTTATTTTTATTTTATTTTTATTTTATTTTTATTTTGATTTTGTTTTTGGATTTGTTATGCAATTTAAGCTTTAATTTTGGGTTTGTAGTGTGTTTAGGATTTTGAGGGGAGAGGGATTTTGAAAGCTATGCTTTTTTTTTAGCTTTATTTTTTATGTTTGTGGTTTATGTGCTGTTAGGCTAAGAAATTTTATTGCTTTTTTTTTTTAGTGTAGCAAATAATTTGCTGATTGATTTTTTTTGTTTTGCGATTTTTTTGGCTATAGCTGAATGTTGCTATGGCAATTGTAATTTGCTGTGAAAGGGCTTTTAAGGAGTTTTTTGTTGTGTTTTTGTTGTTAGTATTTTTTGTGGTTTTTAATTTTAGTTATAAG…
629	GGTTTTTTGAGCATAGAATTTTTTTTTTATTTTTATTTTATTCTTATTTTATTTTTATTTTGATTTTGTTTCTGGATTTGTTATGCAATTTAAGCTTTAATTTTGTGTTTGTAGTGTGTTCAGGATTTTGAGGGGAGAGGGATTTTGAAAGCTATGCTTTTTTTTTAGTTTTATTTTTTATGTTTGTGGTTTATGTGTTGTTAGGCTAAGAAATCTTATTGCTTTTTTTTTTIAGTGTAGCAAATAATTTGCTGATTGATTTTTTTTGTTTTGCGATTTTTTTGGCTATAGCTGAATGTTGTTATGGCAATTGTAATTTGCTGTGAAAGGGCTTTTAAGGAGTTTTTTGTTGTGTTTTTGTTGTTAGTATTTTTTGTGGTTTTTAATTTTAGTTATAAG…
630	GGTTTTTTGAGTATAGAATTTTTTTTTTATCTTTATTTTATTTTTATTTTATTTTTATTTTGATTTTTTTTTTGGTTTTGTTATGCAATTTAAGTTTTAATTTTGGGTTTGTTGTGTGTTTAGGATCTTGAGGGGAGAGGGATTTTGAAAGCTATGCTTTTTTTTTAGCTTTATTTTTTATGTTTGTGGTTTATGTGTTGTTAGGCTAAGAAATTTTATTGCTTTTTTTTTTIAGTGTAGCAAATAATTCGCTGATTGATTTTTTTTGTTTCGCGATTTTTTTGGCTATAGCTGAATGTTGCTATGGCAATTGTAATCTGCTGTGAAAGGGCTTTTAAGGAGTTTTTTGCTGTGCTTTTGCTGTTAGCATTTTTTGTGGTTTTTAATTTTAGTTATAAG…
631	GGTTTTTTGAGTATAGAATTTTTTTTTCATCTTTATTTTATTTTTATTTTATTTTTATTTTGATTTTGTTTTTGGATTTGTTATGTAATTTAAGCTTTAATTTTGGGTTTGTAGTGTGTTTAGGATTTTGAGGGGAGAGGGATTTTGAAAGCTATGCTTTTTTTTTAGCTTTATTTTTTATGTTTGTGGTTTATGTGTTGTTAGGCTAAGAAATCTTATTGCTTTTTTTTTTIAGTGTAGCAAATAATTTGCTGATTGATTTTTTTTGTTTCGTGATTTTTTTGGTTATAGCTGAATGTTGCTATGGCAATTGTAATTTGCTGTGAAAGGGCTTTTAAGGAGTTTTTTGTTGTGCTTTTGCTGTTAGTATTTTTTGTGGTTTTTAATTTTAGTTATAAG…
632	GGTTTTTTGAGTATAGAATTTTTTTTTTATTTTTATTTTATTTTTTTTTTTTTTTTATTTTTATTTTTTTTTTTGTTTTGTTTTTCAATTTTAGTTTTTATTTTGGGTTTTTTGTGTTTTTTGGITTTTGAGGGGGGIGGGATTTTGAAAGGTTTGGTTTTTTTTTAGCTTTTTTTTTTTTGTTTGTGGTTTATGTGTTGTTAGGCTAAGAAATCTTATTGCTTTTTTTTTTTAGTGTAGCAAATAATTTGCTGATTGATTTTTTTTGTTTCGCGATTTTTTTGGCTATAGCTGAATGTTGCTATGGCAATTGTAATTTGCTGTGAAAGGGCTTTTAAGGAGTTTTTTGTTGTGTTTTTGTTGTTAGTATTTTTTGTGGTTTTTAATTTTAGTTATAAG…
633	GGTTTTTTGAGTATAGAATTTTTTTTTTATTTTTATTTTATTTTTATTTTATTTTTATTTTGATTTTGTTTTTGGATTTGTTATGCAATTTAAGTTTTTATTTTGGGTTTGTAGTGTGTTTAGGATTTTGAGGGGAGTGGGATTTTGAAAGTTATGTTTTTTTTTTAGCTTTATTTTTTATGTTTGTGGTTTATGTGTTGTTAGGCTAAGAAATCTTATTGCTTTTTTTTTTTAGTGTAGCAAATAATTTGCTGATTGATTTTTTTTGTTTIGTGATTTTTTCGGCTATAGCTGAATGTTGTTATGGTAATTGTAATCTGCTGTGAAAGGGCTTTTAAGGAGTTTTTTGCTGTGCTTTTGCTGTTAGTATTTTTTGTGGTTTTTAATTTTAGTTATAAG…
634	GGTTTTTTGAGTATAGAATTTTTTTTTTATTTTTATTTTATTTTTATTTTATTTTTATTTTGATTTTGTTTTTGGATTTGTTATGCAATTTAAGTTTTATTTTTGTGTTTGTAGTGTGTTTAGGATCTTGATGGGAGTGGGTTTTTGAAAGCTATGCTTTTTTTTTATCTTTATTTTTTATGTTTTTGGTTTATATGCTGTTAGGCTAAGTAATTTTATTGCTTTTTTTTTTTAGTGTAGCAAATAATTTGCTGATTGATTTTTTTTGTTTIGCGATTTTTTCGGCTATAGCTGAATGTTGCTATGGCAATTGTAATTTGCTGTGAAAGGGCTTTTAAGGAGTTTTTTGCTGTGCTTTTGCTGTTAGTATTTTTTGTGGTTCTTAATTTTAGTTATAAG…
635	GGTTTTTTGAGTATAGAATTTTTTTTTTATTTTTATTTTATTTTTATTTTGTTTTTATTTTGATTTTGTTTTTGGTTTTGTTTTGTAATTTAAGTTTTATTTTTGGGTTTGTAGTGTGTTTAGGITTTTGTGGGGTGTGGGTTTTTGAATGTTATGCTTTTTTTTTAGTTTTATTTTTTATGTTTGTGGTTTATGTGTTGTTAGGCTAAGAAATTTTATTGCTTTTTTTTTTTAGTGTAGCAAATAATTTGCTGATTGATTTTTTTTGTTTIGCGATTTTTTCGGCTATAGCTGAATGTTGTTATGGTAATTGTAATTTGCTGTGAAAGGGCTTTTAAGGAGTTTTTTGCTGTGCTTTTGTTGTTAGTATTTTTTGTGGTTTTTAATTTTAGTTATAAG…
636	GGTTTTTTGAGTATAGAATTTTTTTTTTATTTTTATTTTACTTTTATTTTATTTTTATTTTTATTTTGTTTTTGGATTTGTTATGTAATTTAAGTTTTATTTTTGTGTTTTTAGTGTGTTTAGGATTTTGAGGGGAGTGGGATTTTGAATGCTATGCTTTTTTTTTAGCTTTATTTTTTATGTTTGTGGTTTATGTGTTGTTAGGCTAAGAAATTTTATTGCTTTTTTTTTTTAGTGTAGCAAATAATTTGCTGATTGATTTTTTTTGTTTTGCGATTTTTTTGGTTATAGTTGAATGTTGTTATGGTAATTGTAATTTGTTGTGAAAGGGTTTTTAAGGAGTTTTTTGTTGTGTTTTTGTTGTTAGTATTTTTTGTGGTTTTTAATTTTAGCTATAAG…
637	GGTTTTTTGAGTATAGAATTTTTTTTTTATTTTTATTTTATTTCTATTTTATTTTTATTTTGATTTTGTTTTTGGATTTGTTATGCAATTTAAGCTTTAATTTTGGGTTTGTAGTGTGTTTAGGATCTTGAGGGGAGAGGGATTTTGAAAGCTATGCTTTTTTTTTAGCTTTATTTTTTATGTTTGTGGGTTAATTGCTTTTAGGCTAAAAAATTTTTATGCTTTTTTTTCTTAAGTGTAGCAAATAATTTGCTGATTGATTTTTTTTGTTTTGCGATTTTTTTGGCTATAGTTGAATGTTGTTATGGTAATTGTAATTTGTTGTGAAAGTGTTTTTAAGGAGTTTTTTGTTGTGTTTTTGTTGTTAGTATTTTTTGTGGTTTTTAATTTTAGTTATAA…
638	GGTTTTTTGAGTATAGAATTTTTTTTTTATTTTTATTTTATTTTTATTTTATTTTTATTTTGATTTTGTTTTTGGATTTGTTATGCAATTTAAGCTTTAATTTTGGGTTTGTAGTGTGTTTAGGTTTTTGTGGGGTGAGGGATTTTGAATGCTATGCTTTTTTTTCAGCTTTATTTTTTATGTTTGTGGTTTATGTGTTGTTAGGTTAAGAATTCTTATTGCTTTTTTTTTTIAGTGTAGCAAATAATTTGCTGATTGATTTTTTTTGTTTTGCGATTTTTTTGGCTATAGCTGAATGTTGCTATGGCAATTGTAATTTGCTGTGAAAGGGCTTTTAAGGAGTTTTTTGTTGTGTTTTTGTTGTTAGTATTTTTTGTGGTTTTTAATTTTAGTTATAAG…
639	GGTTTTTTGAGTATAGAATTTTTTTTTTATCTTTATTTTATTTTTATTTTATTTTTATTTTTATTTTGTTTTTGGATTTGTTATGCAATTTAAGCTTTAATTTTGGGTTTGTAGTGTGTTTAGGATCTTGAGGGGAGAGGGATTTTGAAAGCTATGCTTTTTTTTTAGCTTTATTCTTTATGTTTGTGGTTTATGTGCTGTTAGGCTAAGAAATCTTATTGCTTTTTTTTTTTTAGTGTAGAAAAAAATCCGCTGATTGATTTTTTTTGTTTCGCGATTTTTTTGGCTATAGCTGAATGTTGTTATGGTAATTGTAATTTGCTGTGAAAGGGCTTTTAAGGAGTTTTTTGCTGTGCTTTTGCTGTTAGCATCTTTTGTGGTTTTTAATTTTAGCTATAA…
640	GGTTTTTTGAGTATAGAATTTTTTTTTTATTCTTATTTTATCTTTATCTTATCTTCATTTIGATTTTGTTTTTGGTTTTGTTATGCAATCTAAGCTTTAATTTTGGGTTTGTAGTGTGTTTAGGATCTTGAGGGGAGTGGGATTTTGAAAGCTATGCTTTTTTTTTAGCTTTATTTTTTATGTTTGTGGTTTATGTGTTGTTAGGCTAAGAAATTTTATTGCTCTTTTTTTTTAGTGTAGCAAATAATTTGCTGATTGATTTTTTTTGTTTTGCGATTTTTTCGGCTATAGCTGAATGTTGCTATGGCAATTGTAATCTGCTGTGAAAGGGCTTTTAAGGAGTTTTTCGCTGTGCTTTTGCTGTTAGCATCTTTTGTGGTTTTTAATTTTAGCTATAAG…
641	GGTTTTTTGAGTATAGAATTTTTTTTTTATTTTTATTTTATTTTTATTTTATTTTTATTTTGATTTTGTTTTTGGATTTGTTATGTAATTTAAGTTTTAATTTTGGGTTTGTAGTGTGTTTAGGATTTTGAGGGGAGAGGGATTTTGAAAGCTATGCTTTTTTTTTAGCTTTATTTTTTATGTTTGTGGTTTATGTGTTGTTAGGCTAAGAAATTTTATTGCTTTTTTTTTTIAGTGTAGCAAATAATTCGCTGATTGATTTTTTTTGTTTTGCGATTTTTTTGGCTATAGCTGAATGTTGCTATGGCAATTGTAATTTGCTGTGAAAGGGCTTTTAAGGAGTTTTTTGCTGTGCTTTTGCTGTTAGTATTTTTTGTGGTTTTTAATTTTAGTTATAAG…
642	GGTTTTTTGAGTATAGAATTTTTTTTTTATTTTTATTTTATTTTTTTTTTATTTTTATTTTGATTTTGTTTTTGGTTTTGTTATGTTATTTAAGTTTTATTTTTGGGTTTGTTGTGTGTTTAGGTTTTTTCGGGGAGTGGGTTTTTGATTGTTATGTTTTTTTTTTAGTTTTATTTTTTATGTTTGTGGTTTATGTGTTGTTAGGTTAAGAAATTTTATTGTTTTTTTTTTTTAGTGTAGTAAATAATTTGTTGATTGATTTTTTTTGTTTTGCGATTTTTTTGGCTATAGTTGAATGTTGCTATGGCAATTGTAATTTGCTGTGAAAGGGTTTTTAAGGAGTTTTTTGTTGTGTTTTTGTTGTTAGTATTTTTTGTGGTTTTTAATTTTAGTTATAAG…
643	GGTTTTTTGAGTATAGAATTTTTTTTTTATTTTTATTTTACTTTTATTTTATTTTTATTTTTATTTTTTTTTTGGATTTGTTATGTTATTTAAGTTTTATTTTTGTGTTTTTTGTGTGTTTAGTATTTTTTGGGGAGTGGGATTTTGTAAGCTATGCTTTTTTTTTAGTTTTATTTTTTATGTTTGTGGTTTATGTGTTGTTTGGGTAAGAAATTTTTTTTCTTTTTTTTTTTAGTGTAGCAAATAATTTGCTGATTGATTTTTTTTGTTTTGCGATTTTTTTGGCTATAGCTGAATGTTGTTATGGTAATTGTAATTTGCTGTGAAAGGGCTTTTAAGGAGTTTTTTGTTGTGTTTTTGTTGTTAGTATTTTTTGTGGTTTTTAATTTTAGTTATAAG…
644	GGTTTTTTGAGTATAGAATTTTTTTTTTATTTTTATTTTATTTTTATTTTATTTTTATTTTGATTTTGTTTTTGGATTTGTTTTGTATTTTAAGTTTTATTTTTTGGTTTGTAGTGTGTTTAGGATTTTGTGTGGCTTGGGTTTTTGAAAGTTATGTTTTTTTTTTAGTTTTATTTTTTATGTTTGTGGTTTATGTTTTGTTAGGTTAAGATATTTTATTGTTTTTTTTTTTTAGTGTAGTAAATAATTTGTTGATTGATTTTTTTTGTTTTGTGATTTTTTTGGTTATAGTTGAATGTTGTTATGGTAATTGTAATTTGTTGTGAAAGGGTTTTTAAGGAGTTTTTTGTTGTGCTTTTGTTGTTAGCATTTTTTGTGGTTTTTAATTTTAGTTATAAG…
645	GGTTTTTTGAGTATAGAATTTTTTTTTTATTTTTATTTTATTTTTATTTTATTTTGATTTTGATTTTGTTTTTGGATTTGTTTTGCTATTTTTTCTTTAATTTTGGGTTTGTTGGGTGTTTTGGATCTTGTGGGGAGAGGGGTTTTGAAAGGTATGCTTTTTCTTTAGCTTGATTTTTGATGTTTGTGGTTTATGTGTTGTTAGGTTACGAAATTTTATTGCTTTTTTTTTTTAGTGTAGTAAATAATTCGCTGATTGATTTTTTTTGTTTCGCGATTTTTCCGGCTATAGCTGAATGTTGTTATGGCAATTGTAACTTGCTGTGAAAGGGCTTTTAAGGAGTTTTTTGCTGTGTTTTTGTTGTTAGTATTTTTTGTGGTTTTTAATTTTAGTTATAAG…
646	GGTTTTTTGAGCATAGAATTTTTTTTTTATTTTTATTTTATTTTTATTTTATTTTTATTTTGATTTTGTTTTTGGTTTTGTTATGCAATTTAAGCTTTATTTTTGTGTTTTTAGTGTGTTTAGGATTTTGTGGGGAGTGGGATTTTGAAAGTTATGITCTTTTTTTAGITTTATTTTTTATGTTTGTGGTTCATGTGTTGTTAGGCTAAGAAATTTTATTGCTTTTTTTTTTTAGTGTAGCAAATAATTTGCTGATTGATTTTTTTTGTTTTGCGATTTTTTTGGCTATAGCTGAATGTTGTTATGGTAATTGTAATTTGCTGTGAAAGGGCTTTTAAGGAGTTTTTTGCTGTGCTTTTGCTGTTAGTATTTTTTGTGGTTTTTAATTTTAGTTATAAG…
647	GGTTTTTTGAGTATAGAATTTTTTTTTTATCTTTATTTCATTTTTATTTTATTTTTATTTTGATTTTGTTTTTGGATTTTTTATGTATTTTATTTTTTATTTTTGGTTTTGTAGTGTGTTTAGGATTTTGTGGGGAGAGGGATTTTGTAAGTTATGTTTTTTTTTTAGTTTTGTTTTTTATGTTTGTGGTTTATGTGCTGTTAGGCTAAGAAATTTTATTGCTTTTTTTTTTTAGTGTAGCAAATAATTCGTTGATTGATTTTTTTTGTTTTGCGATTTTTTIGGCTATAGCTGAATGTTGCTATGGCAATTGTAATTTGCTGTGAAAGGGCTTTTAAGGAGTTTTTTGCTGTGCTTTTGCTGTTAGCATTTTTTGTGGTTTTTAATTTTAGCTATAAG…
648	GGTTTTTTGAGTATAGAATTTTTTTTTTATTTTTATTTTATTTTTATTTTATTTTTATTTTTATTTTGTTTTTGGATTTGTTATGCAATTTAAGCTTTAATTTTGGGTTTGTAGTGTGTTTAGGATTTTGAGGGGAGAGGGATTTTGAAAGCTACGCTTTTTTTTTAGCTTTATTTTTTATGTTTGTGGTTTATGTGTTGTTAGGCTAAGAAATTTTATTGCTTTTTTTTTTIAGTGTAGCAAATAATTTGCTGATTGATTTTTTTTGTTTTGCGATTTTTTCGGCTATAGCTGAATGTTGCTATGGCAATTGTAATTTGCTGTGAAAGGGCTTTTAAGGAGTTTTTTGCTGTGCTTTTGCTGTTAGTATTTTTTGTGGTTTTTAATTTTAGTTATAAG…
649	GGTTTTTTGAGTATAGAATTTTTTTTTTATTTTTATTTTATTTTTATTTTATTTTTATTTTGTTTTTGTTTTTGGTTTTGTTATGTAATTTATGTTTTATTTTTGGGTTTGTAGTGTGTTTAGGATTTTGTGGGGAGTGGGTTTTTGATTGTTATGTTTTTTTTTTAGTTTTATTTTTTATGTTTGTGGTTTATGTGTTGTTAGGTTAAGAAATTTTATTGITTTTTTTTTTTAGTGTAGTAAATAATTTGTTGATTGATTTTTTTTGTTTTGCGATTTTTTTGGCTATAGTTGAATGTTGCTATGGCAATTGTAATTTGCTGTGAAAGGGTTTTTAAGGAGTTTTTTGTTGTGTTTTTGTTGTTAGTATTTTTTGTGGTTTTTAATTTTAGTTATAAG…
650	GGTTTTTTGAGCATAGAATTTTTTTTTCATTTTTATCTTATCTTTATCTTATTTTTATTTIGATTTTGTTTTTGGATTTGTTATGCAATTTAAGCTTTAATTTTGGGTTTGTAGTGTGTTTAGGATCTTGAGGGGAGAGGGATTTTGAAAGCTACGCTTTTTTTTTAGCTTTATTCTTTATGTTTGTGGTTTATGTGCTGTTAGGCTAAGAAATCTTATTGCTTTTTTTTTTTAGTGTAGCAAATAATTCGCTGATTGATTTTTTTTGTTTCGCGATTTTTTTGGCTATAGCTGAATGTTGCTATGGCAATTGTAATTTGCTGTGAAAGGGCTTTTAAGGAGTTTTTTGCTGTGCTTTTGCTGTTAGCATTTTTTGTGGTTTTTAATTTTAGTTATAAG…
651	GGTTTTTTGAGCATAGAATTTTTTTTTTATTTTTATTTTATTTTTATTTTATTTTTATTTTGATTTTTTTTTTGGATTTGTTATGTAATTTAAGTTTTAATTTTGGGTTTTTAGTGTGTTTAGGATTTTGAGGGGAGATGGATTTTGAAAGTTATGTTTTTTTTTTAGCTTTATTTTTTATGTTTGTGGTTTATGTGCTGTTAGGTTAAGAAATTTTATTGTTTTTTTTTTTTAGTGTAGTAAATAATTTGTTGATTGATTTTTTTTGTTTTGTGATTTTTTTGGTTATAGTTGAATGTTGTTATGGTAATTGTAATTTGTTGTGAAAGGGTTTTTAAGGAGTTTTTTGTTGTGTTTTTGTTGTTAGTATTTTTTGTGGTTTTTAATTTTAGCTATAAG…
652	GGTTTTTTGAGCATAGAATTTTTTTTTTATTTTTATTTTGTTTTTATTTTATTTTTATTTTGTTTTTGTTTTTGGATTTGTTATGTAATTTAAGCTTTAATTTTGGGTTTGTAGTGTGTTTAGGATCTTGTGGGGAGTGGGATTTTGAAAGCTACGCTTTTTTTTTAGCTTTATTTTTTATGTTTGTGGTTTATGTGCTGTTAGGCTAAGAAATTTTATTGCTTTTTTTTTTTAGTGTAGCAAATAATTTGCTGATTGATTTTTTTTGTTTCGCGATTTTTTTGGCTATAGCTGAATGTTGTTATGGTAATTGTAATCTGCTGTGAAAGGGCTTTTAAGGAGTTTTTTGCTGTGCTTTTGCTGTTAGCATCTTTTGTGGTTTTTAATTTTAGCTATAAG…
653	GGTTTTTTGAGTATAGAATTTTTTTTTTATTTTTATTTTATTTTTATTTTATTTTTATTTTGATTTTGTTTTTGGTTTTGTTATGCTATTTTAGCTTTTTTTTTGTGTTTGTAGTGTGTTTAGGATCTTGTGGGGGGTGGGATTTTGAAAGCTATGCTTTTTCTTTAGCTTTATTTTTTATGTTTGTGGTTTATGTGTTGTTAGGCTAAGAAATCTTATTGCTTTTTTTTTTTAGTGTAGCAAATAATTCGCTGATTGATTTTTTTTGTTTIGTGATTTTTTTGGCTATAGTTGAATGTTGTTATGGTAATTGTAATCTGCTGTGAAGGGGCTTTTAAGGAGTTTTTTGCTGTGCTTTTGCTGTTAGCATCTTTTGTGGTTTTTAATCTTAGCTATAAG…
654	GGTTTTTTGAGCATAGAATTTTTTTTTTATTTTTATTTTATTTTTATTTTATTTTTATTTTGATTTTGTTTTTGGATTTGTTATGCAATTTAAGCTTTAATTTTGGGTTTGTAGTGTGTTTAGGATTTTGTGGGGAGTGGGATTTTGAAAGCTATGCTTTTTTTTTAGCTTTGTTTTTTATGTTTGTGGTTTATGTGTTGTTAGGCTAAGAAATTTTATTGCTTTTTTTTTTIAGTGTAGCAAATAATTTGCTGATTGATTTTTTTTGTTTIGCGATTTTTTTGGCTATAGCTGAATGTTGCTATGGCAATTGTAATTTGCTGTGAAAGGGCTTTTAAGGAGTTTTTTGTTGTGTTTTTGTTGTTAGTATTTTTTGTGGTTTTTAATTTTAGTTATAAG…
655	GGTTTTTTGAGTATAGAATTTTTTTTTTATTTTTATTTTATTTTTATTTTATTTTTATTTTGTTTTTGTTTTTGGTTTTGTTATGCAATTTAAGTTTTTTTTTTGTGTTTGTAGTGTGTTTAGGTTTTTTAGGGGAGTGGGATTTTGAATGCTGTGCTTTTTTTTTAGTTTTGTTTTTTATGTTTGTGGTTTATGTGTTGTTATGTTAAGTAATTTTTTTGGTTTTTTTTTTTAGTGTAGCAAATAATTTGCTGATTGATTTTTTTTGTTTTGCGATTTTTTTGGCTATAGCTGAATGTTGCTATGGCAATTGTAATTTGCTGTGAAAGGGCTTTTAAGGAGTTTTTTGCTGTGCTTTTGCTGTTAGTATTTTTTGTGGTTTTTAATTTTAGTTATAAG…
656	GGTTTTTTGAGTATAGAATTTTTTTTTTATTTTTATTTTATTTTTATTTTATTTTTATTTTGATTTTGTTTTTGGATTTGTTATGCAATCTAAGCTTTAATTTTGGGTTTGTAGTGTGTTTAGGATCTTGAGGGGAGAGGGATTTTGAAAGCTATGCTTTTTTTTTAGCTTTATTTTTTATGTTTGTGGTTTATGTGTTGTTAGGCTAAGAACTCTTATTGCTTTTTTTTTTTAGTGTAGCAAATAATTTGCTGATTGATTTTTTTTGTTTCGCGATTTTTTCGGCTATAGCTGAATGTTGCTATGGCAATTGTAATTTGCTGTGAAAGGGCTTTTAAGGAGTTTTTTGCTGTGCTTTTGCTGTTAGTATTTTTTGTGGTTTTTAATTTTAGTTATAAG…
657	GGTTTTTTGAGTATAGAATTTTTTTTTTATTTTTATTTTATTTTTATCTTATTTTTATTTIGATTTTGTTTTTGGATTTGTTATGCAATCTAAGCTTTATTTTTGGGTTTTTAGTGTGTTTAGGATCTTGAGGGGAGAGGGATTTTGAAAGCTACGCTTTTTTTTTAGCTTTATCTTTTATGTTTGTGGTTTATGTGCTGTTAGGCTAAGAAATTTTATTGCTTTTTTTTTTTAGTGTAGCAAATAATTCGCTGATTGATTTTTTTTGTTTCGCGATTTTTTCGGCTATAGCTGAATGTTGCTATGGCAATTGTAATCTGCTGTGAAAGGGCTTTTAAGGAGTTTTTTGCTGTGCTTTTGCTGTTAGTATTTTTTGTGGTTTTTAATTTTAGTTATAAG…
658	GGTTTTTTGAGTATAGAATTTTTTTTTTATCTTTATTTTATTTTTATTTTATTTTTATTTTGATTTTGTTTTTGGTTTTGTTATGTTATTTATGTTTTTATTTTGGGTTTGTAGTGTGTTTAGGATCTTGTGGGGTTTGGGTTTTTGAAAGCTATGCTTTTTCTTTAGCTTTATTTTTTATGTTTGTGGTTTATGTGTTGTTAGGCTAAGAAATTTTATTGCTTTTTTTTTTTAGTGTAGCAAATAATTCGCTGATTGATTTTTTTTGTTTCGCGATTTTTTTGGCTATAGCTGAATGTTGCTATGGCAATTGTAATTTGCTGTGAAAGGGCTTTTAAGGAGTTTTTTGTTGTGTTTTTGTTGTTAGTATTTTTTGTGGTTTTTAATTTTAGTTATAAG…
659	GGTTTTTTGAGCATAGAATTTTTTTTTTATTTTTATTTTATTTTTATTTTATTTTTATTTTGATTTTGTTTTTGGATTTGTTATGTAATTTAAGCTTTAATTTTGGGTTTGTAGTGTGTTTAGGATTTTGAGGGGAGAGGGATTTTGAAAGTTATGCTTTTTTTTTAGTTTTATTTTTTATGTTTGTGGTTTATGTGTTGTTAGGCTAAGAAATCTTATTGCTTTTTTTTTTIAGTGTAGCAAATAATTTGCTGATTGATTTTTTTTGTTTTGCGATTTTTTTGGCTATAGCTGAATGTTGTTATGGTAATTGTAATCTGCTGTGAAAGGGCTTTTAAGGAGTTTTTTGCTGTGCTTTTGCTGTTAGTATTTTTTGTGGTTTTTAATTTTAGTTATAAG…
660	GGTTTTTTGAGTATAGAATTTTTTTTTTATTTTTATTTTATTTTTATTTTATTTTTATTTTGATTTTGTTTTTTGTTTTGTTATGCAATTTAAGCTTTAATTTTGGGTTTGTAGTGTGTTTAGGATTTTGTGGGGAGTGGGATTTTGAATGCTATGCTTTTTTTTTAGCTTTGTTTTTTATGTTTGTGGTTTATGTGTTGTTAGGCTAAGAAATTTTATTGCTTTTTTTTTTTAGTGTAGCAAATAATTTGCTGATTGATTTTTTTTGTTTTGCGATTTTTTTGGCTATAGCTGAATGTTGTTATGGTAATTGTAATTTGTTGTGAAAGGGTTTTTAAGGAGTTTTTTGTTGTGTTTTTGTTGTTAGTATTTTTTGTGGTTTTTAATTTTAGTTATAAG…
661	GGTTTTTTGAGTATAGAATTTTTTTTTTATTTTTATCTTATCTTTATCTTATTTTTATTTIGATTTTGTTTTTGGATTTGTTATGCAATTTAAGCTTTAATTTTGGGTTTGTAGTGTGTTTAGGATCTTGAGGGGAGAGGGATTTTGAAAGCTACGCTTTTTTTTTAGCTTTATTCTTTATGTTTGTGGTTTATGTGCTGTTAGGCTAAGAAATCTTATTGCTTTTTTTTTTTAGTGTAGCAAATAATTCGCTGATTGATTTTTTTTGTTTCGCGATTTTTTTGGCTATAGCTGAATGTTGCTATGGCAATTGTAATTTGCTGTGAAAGGGCTTTTAAGGAGTTTTTTGCTGTGCTTTTGCTGTTAGCATTTTTTGTGGTTTTTAATTTTAGTTATAAG…
662	GGTTTTTTGAGTATAGAATTTTTTTTTTATTTTTATTTTATTTTTATTTTATTTTTATTTTGATTTTGTTTTTGGATTTGTTATGTAATTTAAGTTTTAATTTTGGGTTTGTAGTGTGTTTAGGATTTTGTGGGGAGGGGGATTTTGAAAGCTATGCTTTTTCTTTAGCTTTATTTTTTATGTTTGTGGTTTATGTGTTGTTAGGCTAAGAAATTTTATTGCTTTTTTTTTTIAGTGTAGCAAATAATTTGCTGATTGATTTTTTTTGTTTTGTGATTTTTTTGGTTATAGTTGAATGTTGTTATGGTAATTGTAATTTGTTGTGAAAGGGTTTTTAAGGAGTTTTTTGTTGTGTTTTTGTTGTTAGTATTTTTTGTGGTTTTTAATTTTAGTTATAAG…
663	GGTTTTTTGAGTATAGAATTTTTTTTTTATTTTTATTTCATTTTTATTTTATTTTTATTTTGATTTTGTTTTTGGATTTGTTATGTAATTTAAGCTTTAATTTTGGGTTTGTAGTGTGTTTAGGITTTTGTGGGGTGTGGGATTTTGAAAGCTACGCTTTTTTTTTAGCTTTATTTTTTATGTTTGTGGTTTATGTGTTGTTAGGTTAAGAAATCTTATTGCTTTTTTTTTTTTGTGTAGCAAATAATTCGCTGATTGATTTTTTTTGTTTCGCGATTTTTTTGGCTATAGCTGAATGTTGTTATGGTAATTGTAATTTGCTGTGAAAGGGCTTTTAAGGAGTTTTTTGCTGTGCTTTTGCTGTTAGTATTTTTTGTGGTTTTTAATTTTAGTTATAAG…
664	GGTTTTTTGAGTATAGAATTTTTTTTTTATTTTTATTTTITTTTTGTTTTGTTTTTATTTTGTTTTTTTTTTTATTTTTGTTATGTTATTTTAGTTTTTATTTTGGTTTTGTTGTGTGTTTATGATTTTGTTGGGTGAGGGTTTTTGATTTCTATGTTTTTTTTTTAGTTTTTTTTTTTTTGTTTTTGGTTTATGTGCTGTTAGTCTAAGAAATTTTATTGCTTTTTTTTTTTAGTGTAGAAAATAATTTGCTGATTGATTTTTTTTGTTTTGCGATTTTTTTGGCTATAGTTGAATGTTGTTATGGTAATTGTAATTTGTTGTGAAAGGGTTTTTAAGGAGTTTTTTGTTGTGTTTTTGTTGTTAGTATTTTTTGTGGTTTTTAATTTTAGTTATAAG…
665	GGTTTTTTGAGTATAGAATTTTTTTTTTATTTTTATTTTATTTTTATTTTATTTTTATTTTGATTTTGTTTTTGGATTTGTTATGCAATTTAAGTTTTAATTTTGTTTTTGTAGTGTGTTTAGGATTTTGAGGGGAGTGGGATTTTGAAAGCTATGCTTTTTTTTTAGCTTTATTTTTTATGTTTGTGGTTTATGTGCTGTTAGGCTAAGAAATTTTATTGCTTTTTCTTTTTAGTGTAGCAAATAATTCGCTGATTGATTTTTTTTGTTTCGCGATCTTTTCGGCTATAGCTGAATGTTGCTATGGCAACTGTAATCTGCTGTGAAAGGGCTTTTAAGGAGTTTTTTGCTGTGCTTTTGCTGTTAGTATTTTTTGTGGTTTTTAATTTTAGTTATAAG…
666	GGTTTTTTGAGTATAGAATTTTTTTTTTATCTTTATTTTATTTTTATTTTATTTTTATTTTGATTTTGTTTTTGGATTTGTTTTGTAATTTCAGTTTTAATTTTGTGTTTGTAGTGTGTTTAGGATTTTGTGGGGAGAGGGATTTTGTCAGTTATGCTTTTTTTTTAGTTTTATTTTTTCTGTTTGTGGTTTATGTGTTGTTAGGTTAAGAAATTTTATTGTTTTTTTTTTTTAGTGTAGTAAATAATTIGTTGATTGATTTTTTTTGTTTTGTGATTTTTTIGGTTATAGTTGAATGTTGTTATGGTAATTGTAATTTGCTGTGAAAGGGCTTTTAAGGAGTTTTTTGCTGTGCTTTTGCTGTTAGCATCTTCTGTGGTTTTTAATCTTAGCTATAAG…
667	GGTTTTTTGAGTATAGAATTTTTTTTTIATTTTTATTTTATTTTTTTTTTTTTTTTTTTTTTTTTTTTTTTTTTGTTTTITTGTGTAATTTATGATTTATTTTTGTGTTTTTGGTGTGTTTTGGITTTTGIGGGGIGAGGGTTTTTTAAACITATGTTTTTTTTTTAGITTTITTTTTTGTGTTTTTGGTTTATGTGTTGTTAGGCTAAGAAATTTTATTTCTTTTTTTTTTTAGTGTAGAAAATAATTCGCTGATTGATTTTTTTTGTTTTGCGATTTTTTTGGCTATAGCTGAATGTTGCTATGGCAATTGTAATTTGCTGTGAAAGGGCTTTTAAGGAGTTTTTTGCTGTGCTTTTGCTGTTAGTATTTTTTGTGGTTTTTAATTTTAGTTATAAG…
668	GGTTTTTTGAGTATAGAATTTTTTTTTTATTTTTATTTTGTTTTTTTTTTATTTTTATTTTGATTTTGTTTTTGGTTTTGTTATGTAATTTAAGTTTTTTTTTTGGGTTTGTAGTGTGTTTAGGITTTTGTGGGGAGAGGGATTTTGAAAGCTACGCTTTTTTTTTAGTTTTATTTTTTATGTTTGTGGTTTATGTGTTGTTAGGTTAAGATTTTTTATTGCTTTTTTTTTTTAGTGTAGCAAATAATTTGCTGATTGATTTTTTTTGTTTCGCGATTTTTTTGGCTATAGCTGAATGTTGTTATGGTAATTGTAATCTGCTGTGAAAGGGCTTTTAAGGAGTTTTTTGCTGTGCTTTTGCTGTTAGCATCTTTTGTGGTTTTTAATTTTAGCTATAAG…
669	GGTTTTTTGAGTATAGAATTTTTTTTTTATTTTTATTTTATTTTTATTTTATTTTTATTTTGATTTTGTTTTTGGATTTGTTATGTAATTTAAGCTTTAATTTTGGGTTTGTTGTGTGTTTAGGATCTTGAGGGGAGAGGGATTTTGAAAGCTATGCTTTTTTTTTAGCTTTATTTTTTATGTTTGTGGTTTATGTGTTGTTAGGCTAAGAAATCTTATTGCTTTTTTTTTTTAGTGTAGCAAATAATTTGCTGATTGATTTTTTTTGTTTIGCGATTTTTTTGGCTATAGCTGAATGTTGTTATGGTAATTGTAATCTGCTGTGAAAGGGCTTTTAAGGAGTTTTTTGCTGTGCTTTTGCTGTTAGTATTTTTTGTGGTTTTTAATTTTAGTTATAAG…
670	GGTTTTTTGAGTATAGAATTTTTTTTTTATTTTTATTTTATTTTTATTTTATTTTTATTTTGATTTTGTTTTTGGATTTGTTATGTAATTTAAGTTTTAATTTTGGGTTTGTAGTGTGTTTAGGATTTTGAGGGGAGAGTGTTTTTGGAAGTTATGCTTTTTTTTTAGTTTTATTTTTTATGTTTGTGGTTTATGTGTTGTTAGGTTAAGAAATTTTATTGTTTTTTTTTTTTTGTGTAGTAAATAATTTGTTGATTGATTTTTTTTGTTTTGTGATTTTTTTGGTTATAGTTGAATGTTGTTATGGTAATTGTAATTTGCTGTGAAAGGGCTTTTAAGGAGTTTTTTGCTGTGCTTTTGCTGTTAGCATCTTCTGTGGTTTTTAATCTTAGCTATAAG…
671	GGTTTTTTGAGTATAGAATTTTTTTTTTATTTTTATTTTATTTTTATTTTATTTTTATTTTGATTTTGTTTTTGGTTTTGTTATGTAATTTAAGTTTTAATTTTGGGTTTGTAGTGTGTTTAGGATTTTGAGGGGAGAGGGATTTTGAAAGTTATGTTTTTTTTTTAGTTTTATTTTTTATGTTTGTGGTTTTTGTGTTGTTAGGTTAAGAAATTTTATTGTTTTTTTTTTTTAGTGTGGTAAATAATTTGTTGATTGATTTTTTTTGTTTCGTGATTTTTTTGGTTATAGTTGAATGTTGTTATGGTAATTGTAATTTGTTGTGAAAGGGTTTTTAAGGAGTTTTTTGTTGTGCTTTTGTTGTTAGTATTTTTTGTGGTTTTTAATTTTAGTTATAAG…
672	GGTTTTTTGAGTATAGAATTTTTTTTTTATTTTTATTTTATTTTTATTCTACTTTTATTTIGATTTTGTTTTTGGATTTGTTATGCAATTTAAGCTTTAATTTTGGGTTTGTAGTGTGTTTAGTATCTTGAGGGGAGAGGGTTTTTGAAAGCTACGCTTTTTCTTTAGCTTTATCTTTTATGTTTGTGGTTTATGTGCTGTTAGGCTAAGAAATCCTATTGCCTTTTTTTTTTAGTGTAGCAAATAATTTGCTGATTGATTTTTTTTGTTTCGCGATTTTTTCGGCTATAGCTGAATGTTGCTATGGCAATTGTAATTTGCTGTGAAAGGGCTTTTAAGGAGTTTTTTGCTGTGCTTTTGCTGTTAGTATTTTTTGTGGTTTTTAATTTTAGTTATAAG…
673	GGTTTTTTGAGTATAGAATTTTTTTTTTATCTTTATCTTATTTTTATTTTATCTTTATTTTGATTTTGTTTTTGGATTTGTTATGCAATTTAAGCTTTAATTTTGGGTTTGTAGTGTGTTTAGGATCTTGTGGGGAGAGGGATTTTGTAAGCTATGCTTTTTTTTTAGCTTTATTTTTTATGTTTGTGGTTTATGTGTTGTTAGGCTAAGAAATTCTATTGCTTTTTTTTTTTAGTGTAGCAAATAATTTGCTGATTGATTTTTTTTGTTTTGCGATTTTTTTGGCTATAGCTGAATGTTGTTATGGTAATTGTAATCTGCTGTGAAAGGGCTTTTAAGGAGTTTTTTGTTGTGTTTTTGTTGTTAGTATTTTTTGTGGTTTTTAATTTTAGTTATAAG…
674	GGTTTTTTGAGTATAGAATTTTTTTTTTATTTTTATTTTATTTTTATTTTATTTTTATTTTGATTTTGTTTTTGGATTTGTTATGTAATTTAAGCTTTAATTTTGGGTTTGTAGTGTGTTTAGGATCTTGAGGGGAGAGGGATTTTGAAAGCTATGCTTTTTTTTTAGCTTTATTTTTTATGTTTGTGGTTTATGTGTTGTTAGGCTAAGAAATTCTATTGCTTTTTTTTTTIAGTGTAGCAAATAATTCGCTGATTGATTTTTTTTGTTTTGCGATTTTTTTGGCTATAGCTGAATGTTGTTATGGTAATTGTAATTTGTTGTGAAAGGGTTTTTAAGGAGTTTTTTGTTGTGTTTTTGTTGTTAGTATTTTTTGTGGTTTTTAATTTTAGTTATAAG…
675	GGTTTTTTGAGTATAGAATTTTTTTTTTATTTTTATTTTATTTTTATTTCATTTTTATTTTGATTTTGTTTTTGGATTTGTTATGCAATTTAAGCTTTAATTTTGGGTTTGTAGTGTGTTTAGGATTTTGTGGGGAGAGGGATTTTGAAAGCTATGCTTTTTTTTTAGCTTTATTTTTTATGTTTGTGGTTTATGTGTTGTTAGGCTAAGAAATTTTATTGCTTTTTTTTCTTAGTGTAGCAAATAATTTGCTGATTGATTTTTTTTGTTTTGCGATTTTTTTGGCTATAGCTGAATGTTGCTATGGCAATTGTAATCTGCTGTGAAAGGGCTTTTAAGGAGTTTTTTGCTGTGCTTTTGCTGTTAGCATTTTTTGTGGTTTTTAATTTTAGCTATAAG…
676	GGTTTTTTGAGTATAGAATTTTTTTTTTATTTTTATTTTATTTTCATTTTATTTTTATTTTGATTTTGTTTTTGGATTTGTTATGCAATTTAAGCTTTAATTTTGGGTTTGTAGTGTGTTTAGGATATTGAGGGGAGAGGGATTTTGAAAGCTATGCTTTTTTTTTAGCTTTATTTTTTATGTTTGTGGTTTATGTGTTGTTAGGCTAAGAAATTTTATTGCTTTTTTTTTTTAGTGTAGCAAATAATTTGCTGATTGATTTTTTTTGTTTCGCGATTTTTTTGGCTATAGCTGAATGTTGCTATGGCAATTGTAATCTGCTGTGAAAGGGCTTTTAAGGAGTTTTTTGCTGTGCTTTTGCTGTTAGCATTTTTTGTGGTTTTTAATTTCAGCTATAAG…
677	GGTTTTTTGAGTATAGAATTTTTTTTTTATTTTTATTTTATTTTTATTTTATTTTTATTTTGATTTTGTTTTTGGATTTGTTATGTAATTTAAGTTTTAATTTTGGGTTTGTAGTGTGTTTAGGATTTTGAGGGGAGAGGGATTTTGAAAGTTATGTTTTTTTTTTAGTTTTATTTTTTATGTTTGTGGTTTATGTGTTGTTAGGTTAAGAAATTTTATTGTTTTTTTTTTTTAGTGTAGTAAATAATTTGTTGATTGATTTTTTTTGTTTTGTGATTTTTTTGGTTATAGTTGAATGTTGTTATGGTAATTGTAATTTGCTGTGAAAGGGCTTTTAAGGAGTTTTTIGTTGTGTTTTTGTTGTTAGCATTTTTTGTGGTTTTTAATTTTAGTTATAAG…
678	GGTTTTTTGAGCATAGAATTTTTTTTTTATTTTTATTTTATTTTTATTTTATTTTTATTTTGATTTTGTTTTTGGATTTGTTATGTAATTTAAGCTTTAATTTTGGGTTTGTAGTGTGTTTAGGATTTTGAGGGGAGAGGGATTTTGAAAGCTATGTTTTTTTTTTAGCTTTATTTTTTATGTTTGTGGTTTATGTGTTGTTAGGCCAAGAAATTTTATTGCTTTTTCTTTTTAGTGTAGCAAATAATTTGCTGATTGATTTTTTTTGTTTCGCGATTTTTTTGGCTATAGCTGAATGTTGTTATGGTAATTGTAATTTGCTGTGAAAGGGCTTTTAAGGAGTTTTTTGTTGTGCTTTTGTTGTTAGTATTTTTTGTGGTTTTTAATTTTAGTTATAAG…
679	GGTTTTTTGAGTATAGAATTTTTTTTTCATTTTTATCTTATTTTTITTTTATTTTTATTTTGTTTTTGTTTTTGGTTTTGTTATGCAATTTAAGTTTTATTTTTGGGTTTGTAGTGTGTTTAGGITTTTGTGGGGAGTGGTATTTTGATGGTTAGGTTTTTTTTTTGGCTTTITTTTTTAGGTTTGTGGTTTATGTGCTGTTAGGCTAAGAAATCTTATTGCTTTTTTTTTTIAGTGTAGCAAATAATTCGCTGATTGATTTTTTTTGTTTCGCGATTTTTTTGGCTATAGCTGAATGTTGCTATGGCAATTGTAATTTGCTGTGAAAGGGCTTTTAAGGAGTTTTTTGCTGTGCTTTTGCTGTTAGCATTTTTTGTGGTTTTTAATTTTAGTTATAAG…
680	GGTTTTTTGAGCATAGAATTTTTTTTTTATCTTTATTTTATTTTTATTTTATTTTTATTTTGATTTTGTTTTTGGATTTGTTATGCAATTTAAGCTTTAATTTTGGGTTTGTTGTGTGTTTAGGATCTTGAGGGGAGTGGGATTTTGAAAGCTATGCTTTTTTTTTAGCTTTATTTTTTATGTTTGTGGTTTATGTGCTGTTAGGCTAAGAAATTCTATTGCTTTTTTTTCTTAGTGTAGCAAATAATTCGCTGATTGATTTTTTTTGTTTCGCGATTTTTTTGGCTATAGCTGAATGTTGTTATGGTAATTGTAATCTGCTGTGAAAGGGCTTTTAAGGAGTTTTTTGCTGTGCTTTTGCTGTTAGCATTTTTTGTGGTTTTTAATTTTAGCTATAAG…
681	GGTTTTTTGAGTATAGAATTTTTTTTTTATTTTTATTTTATTTTTATTTTATTTTTATTTTGATTTTGTTTTTGGATTTGTTATGCAATTTAAGCTTTAATTTTGTGTTTGTTGTGTGTTTAGGATTTTGAGGGGAGAGGGATTTTGAAAGCTATGCTTTTTTTTTAGCTTTATTTTTTATGTTTGTGGTTTATGTGCTGTTAGGCTAAGAAATCTTATTGCTTTTTCTTCTTAGTGTAGCAAATAATTCGCTGATTGATTTTTTTTGTTTCGCGATTTTTTIGGCTATAGCTGAATGTTGTTATGGTAATTGTAATTTGCTGTGAAAGGGCTTTTAAGGAGTTTTTTGCTGTGCTTTTGCTGTTAGTATTTTTTGTGGTTTTTAATTTTAGTTATAAG…
682	GGTTTTTTGAGTATAGAATTTTTTTTTTATTTTTATTTTATTTTTATTTTATTTTTATTTTGTTTTTGTTTTTGGTTTTGTTTTTTAATTTAATTTTTTATTTTGGGTTTGTAGTGTTTTTAGGATTTTGAGGGGAGTTGGATTTTGTAAGTTTTGTTTTTTTTTTAGTTTTATTTTTTATGTTTTTGGTTTATGTGTTGTTAGGTTTAGAAATTTTTTTGITTTTTTTTTTTAGTGTAGTAAATAATTTGTTGATTGATTTTTTTTGTTTTGTGATTTTTTTGGTTATAGTTGAATGTTGTTATGGTAATTGTAATTTGTTGTGAAAGGGTTTTTAAGGAGTTTTTTGTTGTGTTTTTGTTGTTAGTATTTTTTGTGGTTTTTAATTTTAGTTATAAG…
683	GGTTTTTTGAGTATAGAATTTTTTTTTTATTTTTATTTTATTTTTATTTTATTTTTATTTTGATTTTGTTTTTGGATTTGTTATGCAATTTAAGCTTTAATTTTGGGTTTGTAGTGTGTTTAGGATTTTGAGGGGAGAGGGATTTTGAAAGCTATGCTTTTTTTTTAGCTTTATTTTTTATGTTTGTGGTTTATGTGTTGTTAGGCTAAGAAATTTTATTGCTTTTTTTTTTTAGTGTAGCAAATAATTTGCTGATTGATTTTTTTTGTTTIGCGATTTTTTTGGCTATAGCTGAATGTTGCTATGGCAATTGTAATTTGCTGTGAAAGGGCTTTTAAGGAGTTTTTTGTTGTGTTTTTGTTGTTAGTATTTTTTGTGGTTTTTAATTTTAGTTATAAG…
684	GGTTTTTTGAGTATAGAATTTTTTTTTTATTTTTATTTTATTTCTATTTTATTTTTATTTTGATTTTGTTTTTGGATTTGTTATGCAATTTAAGCTTTAATTTTGGGTTTGTAGTGTGTTTAGGATCTTGAGGGGAGAGGGATTTTGAAAGCTATGCTTTTTTTTTAGCTTTATTTTTTATGTTTGTGGTTTATGTGCTGTTAGGCTAAGAAATTCTATTGCTTTTTTTTCTTAGTGTAGCAAATAATTTGCTGATTGATTTTTTTTGTTTTGCGATTTTTTTGGCTATAGTTGAATGTTGTTATGGTAATTGTAATTTGTTGTGAAAGGGTTTTTAAGGAGTTTTTTGTTGTGTTTTTGTTGTTAGTATTTTTTGTGGTTTTTAATTTTAGTTATAAG…
685	GGTTTTTTGAGCATAGAATTTTTTTTTTATCTTTATTTTATTTTTATTTTATTTTTATTTTGATTTTGTTTTTGGATTTGTTATGCAATTTAAGCTTTAATTTTGGGTTTGTAGTGTGTTTAGGATCTTGAGGGGAGTGGGATTTTGAAAGCTATGCTTTTTTTTTAGCTTTATTCTTTATGTTTGTGGTTTATTTGCTGTTAGGGTAAGAAATCTTATTGCTTTTTTTTTTTAGTGTAGCAAATAATTCGCTGATTGATTTTTTTTGTTTCGCGATTTTTTTGGCTATAGCTGAATGTTGTTATGGTAATTGTAATTTGCTGTGAAAGGGCTTTTAAGGAGTTTTTTGCTGTGCTTTTGCTGTTAGCATCTTTTGTGGTTTTTAATTTTAGCTATAAG…
686	GGTTTTTTGAGCATAGAATTTTTTTTTTATCTTTATTTTATTTTTATTTTATTTTTATTTTGATTTTGTTTTTGGATTTGTTCTGCAATTTAAGCTTTAATTTTGGGTTTGTAGTGTGTTTAGGATATTGAGGGGAGAGGGATTTTGAAAGCTATGCTTTTTTTTTAGCTTTATTTTTTATGTTTGTGGTTTATGTGTTGTTAGGCTAAGAAATTTTATTGCTTTTTTTTTTTAGTGTAGCAAATAATTCGCTGATTGATTTTTTTTGTTTCGCGATTTTTTTGGCTATAGCTGAATGTTGCTATGGCAATTGTAATCTGCTGTGAAAGGGCTTTTAAGGAGTTTTTTGCTGTGCTTTTGCTGTTAGCATTTTTTGTGGTTTTTAATTTTAGTTATAAG…
687	GGTTTTTTGAGTATAGAATTTTTTTTTTATTTTTATTTTATTTTTATTTTATTTTTATTTTGATTTTGTTTTTGGTTTTGTTATGTTATTTAAGCTTTATTTTTTGTTTTGTAGTGTGTTTAGGTTTTTGTGGGGAGTGGGTTTTTGTATGTTATGCTTTTTTTTTAGCTTTATTTTTTATGTTTGTGTTTTATTTGTTGTTAGGCTAAGAAATTTTATTGCTTTTTTTTTTTAGTGTAGTAAATAATTCGCTGATTGATTTTTTTTGTTTCGCGATTTTTTCGGCTATAGCTGAATGTTGTTATGGTAATTGTAATCTGCTGTGAAAGGGCTTTTAAGGAGTTTTTTGCTGTGCTTTTGCTGTTAGCATTTTTTGTGGTTTTTAATTTTAGTTATAAG…
688	GGTTTTTTGAGTATAGAATTTTTTTTTTATTTTTATTTTATTTTTATTTTATTTTTATTTTGATTTTGTTTTTGGATTTGTTATGTAATTTATGTTTTAATTTTGGGTTTGTAGTGTGTTTAGGATTTTGAGGGGAGAGGGTTTTTGAAAGCTATGCTTTTTTTTTAGCTTTATTTTTTAGGTTTGTGGTTTATGTGTTGTTAGGTTAAGAAATTTTATTGCTTTTTTTTTTTAGTGTAGCAAATAATTIGCTGATTGATTTTTTTTGTTTTGCGATTTTTTTGGCTATAGCTGAATGTTGTTATGGTAATTGTAATTTGCTGTGAAAGGGCTTTTAAGGAGTTTTTTGTTGTGTTTTTGTTGTTAGTATTTTTTGTGGTTTTTAATTTTAGTTATAAG…
689	GGTTTTTTGAGTATAGAATTTTTTTTTTATTTTTATTTTATTTTTATTTTATTTTTATTTTGATTTTGTTTTTGGATTTGTTATGTAATTTAAGTTTTAATTTTGGGTTTGTAGTGTGTTTAGGATTTTGAGGGGAGAGGGATTTTGAAAGTTATGTTTTTTTTTTAGTTTTATTTTTTATGTTTGTGGTTTATGTGTTGTTAGGTTAAGAAATTTTATTGTTTTTTTTTTTTAGTGTAGTAAATAATTTGTTGATTGATTTTTTTTGTTTTGTGATTTTTTTGGTTATAGTTGAATGTTGTTATGGTAATTGTAATTTGCTGTGAAAGGGCTTTTAAGGAGTTTTTIGTTGTGTTTTTGTTGTTAGCATTTTTTGTGGTTTTTAATTTTAGTTATAAG…
690	TTTTTTTTGAGTATAGAATTTTTTTTTTATTTTTATTTTATTTTTATTTCATTTTTATTTTGATTTTGTTTTTGGATTTGTTATGCAATTTAAGTTTTATTTTTGGGTTTGTAGTGTGTTTAGGATTTTGTGGGGAGAGGGATTTTGAATGCTATGCTTTTTTTTTAGCTTTATTTTTTATGTTTGTGGTTTATGTGTTGTTAGGCTAAGAAATTTTATTGCTTTTTTTTCTTAGTGTAGCAAATAATTTGCTGATTGATTTTTTTTGTTTTGCGATTTTTTTGGCTATAGCTGAATGTTGATATGGCAATTGTAATCTGCTGTGAAAGGGCTTTTAAGGAGTTTTTTGCTGTGCTTTTGCTGTTAGCATTTTTTGTGGTTTTTAATTTTAGCTATAAG…
691	GGTTTTTTGAGTATAGAATTTTTTTTTTATTTTTATTTTATTTTTTTTTTATTTTTATTTTGTTTTTGTTTTTGGTTTTGTTATGCTATTTTAGTTTTATTTTTGGTTTTTTTGTGTGTTTAGGTTTTTGTGGGGTTCGGGTTTTTGTAAGCTTTGCTTTTTTTTTAGCTTTATTTTTTATGTTTTTGGTTTATTTGTTGTTAGGCTAAGAAATTTTATTGCTTTTTTTTTTTAGTGTAGCAAATAATTTGCTGATTGATTTTTTTTGTTTTGCGATTTTTTTGGCTATAGCTGAATGTTGCTATGGCAATTGTAATTTGCTGTGAAAGGGTTTTTAAGGAGTTTTTTGTTGTGTTTTTGTTGTTAGTATTTTTTGTGGTTTTTAATTTTAGTTATAAG…
692	GGTTTTTTGAGTATAGAATTTTTTTTTTATTTTTATTTTATTTTTATTTTATTTTTATTTTGATTTTGTTTTTGGATTTGTTATGCAATTTAAGTTTTATTTTTTGGTTTGTAGTGTGTTTAGGITTTTGAGGGGAGTGTGACTTTGAAAGCTATGCTTTTTTTTTAGCTTTATTTTTTGTGTTTTTGGTTTATGTGTTGTTAGGCTAAGAAATTTTATTGCTTTTTTTTCTTAGTGTAGCAAATAATTTGCTGATTGATTTTTTTTGTTTCGCGATTTTTTTGGCTATAGCTGAATGTTGCTATGGCAATTGTAATTTGCTGTGAAAGGGCTTTTAAGGAGTTTTTTGCTGTGCTTTTGCTGTTAGCATTTTTTGTGGTTTTTAATTTTAGCTATAAG…
693	GGTTTTTTGAGTATAGAATTTTTTTTTTATTTTTATTTTATTTTTATTTTATTTTTATTTTGATTTTGTTTTTTGTTTTGTTATGTAATTTAAGTTTTATTTTTTGGTTTGTAGTGTTTTTAGTATTTTGTGGTGAGTGGGTTTTTGAAAGCTATGCTTTTTTTTTAGCTTTATTTTTTATGTTTTTGGTTTATGTGTTGTTAGGCTAAGAAATCTTTTTGCTTTTTTTTTTTAGTGTAGCAAATAATTTGCTGATTGATTTTTTTTGTTTCGCGATTTTTTIGGCTATAGCTGAATGTTGCTATGGCAATTGTAATCTGCTGTGAAAGGGTTTTTAAGGAGTTTTTTGCTGTGCTTTTGCTGTTAGCATTTTTTGTGGTTTTTAATTTTAGTTATAAG…
694	GGTTTTTTGAGTATAGAATTTTTTTTTTATTTTTATTTTATTTTTATTTTATTTTTATTTTGATTTTGTTTTTGGTTTTGTTATGCAATTTAIGTTTTAATTTTGGGTTTGTTGTGTGTTTAGGITTTTGAGGGGTGTGGGTTTTTGAAAGTTATGCTTTTTTTTTAGCTTTATTCTTTATGTTTGTGGTTTATGTGCTGTTAGGCTAAGAAATTTTATTGCTTTTTTTCTTTAGTGTAGCAAATAATTTGCTGATTGATTTTTTTTGTTTTGCGATTTTTTIGGCTATAGCTGAATGTTGCTATGGCAATTGTAATTTGCTGTGAAAGGGCTTTTAAGGAGTTTTTTGCTGTGCTTTTGCTGTTAGTATTTTTTGTGGTTTTTAATTTTAGTTATAAG…
695	GGTTTTTTGAGCATAGAATTTTTTTTTTATTTTTATTTTATTTTTATTCTACTTTTATTTIGATTTTGTTTTTGGATTTGTTATGCAATTTAAGCTTTAATTTTGGGTTTGTAGTGTGTTTAGGATCTTGAGGGGAGAGGGATTTTGAAAGCTACGCTTTTTCTTTAGCTTTATCTTTTATGTTTGTGGTTTATGTGCTGTTAGGCTAAGAAATCCTATTGCCTTTTTTTTTTAGTGTAGCAAATAATTTGCTGATTGATTTTTTTTGTTTCGCGATTTTTTCGGCTATAGCTGAATGTTGCTATGGCAATTGTAATTTGCTGTGAAAGGGCTTTTAAGGAGTTTTTTGCTGTGCTTTTGCTGTTAGTATTTTTTGTGGTTTTTAATTTTAGTTATAAG…
696	GGTTTTTTGAGTATAGAATTTTTTTTTTATTTTTATTTTATTTTTATTTTATCTTTATTTTGATTTTGTTTTTGGTTTTGTTATGTAATTTAAGTTTTAATTTTGGTTTTGTGGTGTGTTTAGGATTTTGTGGGGAGTGGGTTTTTGAATGTTATGTTTTTTTTTTAGTTTTATTTTTTATGTTTGTGGTTTATGTGTTGTTAGGCTAAGAAATTTTATTGCTTTTTTTTTTIAGTGTAGCAAATAATTTGCTGATTGATTTTTTTTGTTTTGCGATTTTTTTGGCTATAGCTGAATGTTGTTATGGTAATTGTAATTTGCTGTGAAAGGGCTTTTAAGGAGTTTTTTGCTGTGCTTTTGCTGTTAGCATTTTTTGTGGTTTTTAATTTTAGCTATAAG…
697	GGTTTTTTGAGTATAGAATTTTTTTTTTATTTTTATTTTATTTTTATTTTATTTTTATTTTTATTTTGTTTTTGGATTTGTTATGTAATTTAAGCTTTAATTTTGGGTTTGTAGTGTGTTTAGGATTTTGAGGGGAGATGGATTTTGAAAGCTATGITTTTTTTTTAGCTTTATTTTTTATGTTTGTGGTTTATGTGTTGTTAGGCCAAGAAATTTTATTGCTTTTTCTTTTTAGTGTAGCAAATAATTTGCTGATTGATTTTTTTTGTTTCGCGATTTTTTTGGCTATAGCTGAATGTTGTTATGGTAATTGTAATTTGCTGTGAAAGGGCTTTTAAGGAGTTTTTTGTTGTGCTTTTGTTGTTAGTATTTTTTGTGGTTTTTAATTTTAGTTATAAG…
698	GGTTTTTTGAGTATAGAATTTTTTTTTTATTTTTATTTTATTTTTATTTTATTTTTATTTTGATTTTTTTTTTGGATTTGTTATGTAATTTAAGTTTTAATTTTGGGTTTGTAGTGTGTTTAGGATTTTGAGGGGAGAGGGATTTTGAAAGTTATGTTTTTTTTTTAGTTTTATTTTTTATGTTTGTGGTTTATGTGCTGTTAGGTTAAGAAATTTTATTGTTTTTTTTTTTTAGTGTAGTAAATAATTTGTTGATTGATTTTTTTTGTTTTGTGATTTTTTTGGTTATAGTTGAATGTTGTTATGGTAATTGTAATTTGTTGTGAAAGGGTTTTTAAGGAGTTTTTTGTTGTGTTTTTGTTGTTAGTATTTTTTGTGGTTTTTAATTTTAGTTATAAG…
699	GGTTTTTTGAGTATAGAATTTTTTTTTTATTTTTATTTTATTTTTATTTTATTTTTATTTTGATTTTGTTTTTTGATTTGTTATGTAATTTAAGCTTTAATTTTGGGTTTGTAGTGTGTTTAGGATTTTGAGGGGAGAGGGATTTTGAAAGCTATGCTTTTTTTTIAGCTTTATTTTTTATGTTTGTGGTTTATGTGTTGTTAGGCTAAGAAATTTTATTGCTTTTTTTTTTIAGTGTAGCAAATAATTTGCTGATTGATTTTTTTTGTTTTGTGATTTTTTTGGCTATAGTTGAATGTTGTTATGGTAACTGTAATTTGTTGTGAAAGGGTTTTTAAGGAGTTTTTTGTTGTGTTTTTGTTGTTAGTATTTTTTGTGGTTTTTAATTTTAGCTATAAG…
700	GGTTTTTTGAGTATAGAATTTTTTTTTTATTTTTATTTTATTTTTATTTTATTTTTATTTTGATTTTGTTTCTGGATTTGTTATGCAATTTAAGCTTTAATTTTGGGTTTGTAGTGTGTTTAGGATTTTGTGGGGAGTGGGATTTTGAAAGCTATGCTTTTTCTTTAGCTTTATCTTTTATGTTTGTGGTTTATGTGCTGTTAGGCTAAGAAATTTTATTGCTTTTTTTTCTTAGTGTAGCAAATAATTTGCTGATTGATTTTTTTTGTTCCGCGATTTTTTCGGCTATAGCTGAATGTTGTTATGGTAATTGTAATCTGCTGTGAAAGGGCTTTTAAGGAGTTTTTTGCTGTGCTTTTGTTGTTAGTATTTTTTGTGGTTTTTAATTTTAGTTATAAG…
701	GGTTTTTTGAGTATAGAATTTTTTTTTTATTTTTATTTTATTTTTATTTTATTTTTATTTTGATTTTGTTTTTGGATTTGTTATGCAATTTAAGCTTTAATTTTGGGTTTGTAGTGTGTTTAGGATTTTGAGGGGAGAGGGATTTTGAAAGCTATGCTTTTTTTTTAGCCTTATTTTTTATGTTTGTGGTTTATGTGTTGTTAGGCTAAGAAATTTTATTGCTTTTTTTTTTIAGTGTAGCAAATAATTTGCTGATTGATTTTTTTTGTTTTGCGATTTTTTTGGCTATAGCTGAATGTTGTTATGGCAATTGTAATTTGCTGTGAAAGGGCTTTTAAGGAGTTTTTTGCTGTGCTTTTGCTGTTAGCATTTTTTGTGGTTTTTAATTTTAGCTATAAG…
702	GGTTTTTTGAGCATAGAATTTTTTTTTTATTTTTATTTTATTTTTATTTTATTTTTATTTTGATTTTGTTTTTGGATTTGTTATGCAATTTAAGTTTTAATTTTGGGTTTGTAGTGTGTTTAGGATTTTGAGGGGAGAGGGATTTTGAAAGCTATGCTTTTTTTTTAGCTTTATTTTTTATGTTTGTGGTTTATGTGCTGTTAGGCTAAGAAATTTTATTGCTTTTTCTTTTTAGTGTAGCAAATAATTCGCTGATTGATTTTTTTTGTTTCGCGATCTTTTCGGCTATAGCTGAATGTTGCTATGGCAACTGTAATCTGCTGTGAAAGGGCTTTTAAGGAGTTTTTTGCTGTGCTTTTGCTGTTAGTATTTTTTGTGGTTTTTAATTTTAGTTATAAG…
703	GGTTTTTTGAGTATAGAATTTTTTTTTTATTTTTATTTTATTTTTATTTTATTTTTATTTTGATTTTGTTTTTGGATTTGTTATGTAATTTAAGCTTTAATTTTGGGTTTGTAGTGTGTTTAGGATTTTGAGGGGAGAGGGATTTTGAAAGCTATGCTTTTTTTTTAGCTTTATTTTTTATGTTTGTGGTTTATGTGTTGTTAGGCTAAGAAATTCTATTGCTCTTTTTTTTTAGTGTAGCAAATAATTCGCTGATTGATTTTTTTTGTTTCGCGATTTTTTTGGCTATAGCTGAATGTTGCTATGGTAATTGTAATTTGTTGTGAAAGGGTTTTTAAGGAGTTTTTTGTTGTGTTTTTGTTGTTAGTATTTTTTGTGGTTTTTAATTTTAGTTATAAG…
704	GGTTTTTTGAGTATAGAATTTTTTTTTTATTTTTATTTTCTTTTTTTTTTCTTTTTATTTTGATTTTTTTTTTGGTTTTTTTTTGTAATTTATTTTTTATTTTTGGTTTTTTTGTTTGTTTAGGTTTTTGTGGGGAGTGGGATTTTGATTGTTATGTTTTTTTTTTAGTTTTTTTTTTTATGTTTTTGTTTTATGTGTTGTTTGGTTAAGAAATTTTATTGTTTTTTTTTTTTAGTGTAGTAAATAATTCGTTGATTGATTTTTTTTGTTTCGTGATTTTTTCGGTTATAGTTGAATGTTGTTATGGTAATTGTAATTTGTTGTGAAAGGGTTTTTAAGGAGTTTTTTGTTGTGTTTTTGTTGTTAGTATTTTTTGTGGTTTTTAATTTTAGTTATAAG…
705	GGTTTTTTGAGTATAGAATTTTTTTTTTATTTTTATTTTATTTTTATTTTATTTTTATTTTGATTTTTTTTTTGGATTTGTTTTGTATTTTAAGCTTTATTTTTGGGTTTGTTGTGTGTTTTGGATTTTGTGGGGTGAGGTATTTTGATAGTTATGCTTTTTTTTTAGCTTTATTTTTTGTGTTTGTGGTTTATGTGTTGTTAGGCTAAGTAATTTTATTGCTTTTTTTTTTTAGTGTAGCAAATAATTCGCTGATTGATTTTTTTTGTTTTGCGATTTTTTTGGCTATAGCTGAATGTTGCTATGGCAATTGTAATTTGCTGTGAAAGGGCTTTTAAGGAGTTTTTTGCTGTGCTTTTGTTGTTAGTATTTTTTGTGGTTTTTAATTTTAGTTATAAG…
706	GGTTTTTTGAGTATAGAATTTTTTTTTTATTTTTATTTTATTTTTATTTTATTTTTATTTTTATTTTGTTTTTGGATTTGTTATGTAATTTATGTTTTTATTTTGTGTTTGTAGTGTGTTTAGGTTTTTGTGGGGAGTGGGTTTTTGATAGCTATGCTTTTTTTTTATTTTTATTTTTTTTGTTTGTGGTTTATGTGTTGTTAGGCTATGTAATTTTATTGCTTTTTTTTTTTAGTGTAGCAAATAATTCGCTGATTGATTTTTTTTGTTTTGCGATTTTTTTGGCTATAGCTGAATGTTGCTATGGCAATTGTAATTTGCTGTGAAAGGGCTTTTAAGGAGTTTTTTGCTGTGCTTTTGCTGTTAGTATTTTTTGTGGTTTTTAATTTTAGTTATAAG…
707	GGTTTTTTGAGCATAGAATTTTTTTTTTATTTTTATTTTATTTTTATTTTATTTTTATTTTGATTTTGTTTTTGTTTTIGTTATGCAATTTAAGTTTTAATTTTGTGTTTGTAGTGTGTTTAGGGTTTTGTGGGGATAGGGATTTTGAATGCTATGCTTTTTCTTTAGCTTTATCTTTTATGTTTGTGGTTTATGTGCTGTTAGGCTAAGAAATTTTATTGCTTTTTTTTCTTAGTGTAGCAAATAATTTGCTGATTGATTTTTTTTGTTCCGCGATTTTTTCGGCTATAGCTGAATGTTGTTATGGTAATTGTAATCTGCTGTGAAAGGGCTTTTAAGGAGTTTTTTGCTGTGCTTTTGTTGTTAGTATTTTTTGTGGTTTTTAATTTTAGTTATAAG…
708	GGTTTTTTGAGTATAGAATTTTTTTTTTATTTTTATTTTGTTTTTATTTTATTTTTATTTTGATTTTGTTTTTGGATTTGTTATGTAATTTAAGCTTTAATTTTGTTTTTGTAGTGTGTTTAGGATCTTGTGGGGAGTGGGATTTTGAAAGCTACGCTTTTTTTTTAGCTTTGTTTTTTATGTTTTTGGTTTATGTGCTGTTAGGCTAAGAAATTTTATTGTTTTTTTTTTTTAGTGTAGCAAATAATTTGCTGATTGATTTTTTTTGTTTCGCGATTTTTTTGGCTATAGCTGAATGTTGTTATGGTAATTGTAATCTGCTGTGAAAGGGCTTTTAAGGAGTTTTTTGCTGTGCTTTTGCTGTTAGCATCTTTTGTGGTTTTTAATTTTAGCTATAAG…
709	GGTTTTTTGAGTATAGAATTTTTTTTTTATTTTTATTTTATGTTTATTTTATTTTTATTTTGATTTTGTTTTTGGTTTTGTTTTGCAATTTTAGTTTTTTTTTTGGGTTTTTAGTGTGTTTAGGATTTTGTGGGGATAGTGATTTTGAATGTTATGCGTTTTTTTTAGCTTTGTTTTTGAGGGTTGTGGTTTATGTGTTGTTAGGCTAAGAAATTTTATTGCTCTTTTTTCTTAGTGTAGCAAATAATTTGCTGATTGATTTTTTTTGTTTCGCGATTTTTTTGGCTATAGCTGAATGTTGCTATGGCAATTGTAATTTGCTGTGAAAGGGCTTTTAAGGAGTTTTTTGTTGTGTTTTTGTTGTTAGTATTTTTTGTGGTTTTTAATTTTAGTTATAAG…
710	GGTTTTTTGAGTATAGAATTTTTTTTTTATCTTTATTTTATTTTTATTTTATTTTTATTTTGTTTTTGTTTTTTGATTTGTTATGCAATTTAAGTTTTATTTTTGGGTTTGTAGTGTGTTTAGGATCTTGTGGGGTGAGGGATTTTGTAAGCTATGCTTTTTTTTIAGCTTTATTGTTTATGTTTGTGGTTTATGTGCTGTTAGGCTAAGAAATCTTATTGCTTTTTTTTTTTAGTGTAGCAAATAATTCGCTGATTGATTTTTTTTGTTTCGCGATTTTTTTGGCTATAGCTGAATGTTGTTATGGTAATTGTAATTTGCTGTGAAAGGGCTTTTAAGGAGTTTTTAGCTGTGCTTTTGCTGTTAGCATCTTTTGTGGTTTTTAATTTTAGCTATAAG…
711	GGTTTTTTGAGCATAGAATTTTTTTTTTATCTTTATTTTATTTTTATTTTATTTTTATTTTGATTTTGTTTTTGGATTTGTTATGTAATTTAAGTTTTAATTTTGGGTTTGTAGTGTGTTTAGGATCTTGTGGGGAGAGGGATTTTGTAAGCTATGCTTTTTCTTTAGCTTTATTTTTTATGTTTGTGGTTTATGTGTTGTTAGGTTAAGAAATTTTATTGCTTTTTTTTTTTAGTGTAGCAAATATTTCGCTGATTGATTTTTTTTGTTTCGCGATTTTTTTGGCTATAGCTGAATGTTGCTATGGCAATTGTAATTTGCTGTGAAAGGGCTTTTAAGGAGTTTTTTGTTGTGTTTTTGTTGTTAGTATTTTTTGTGGTTTTTAATTTTAGTTATAAG…
712	GGTTTTTTGAGTATAGAATTTTTTTTTIATTTTTATTTTATTTTTATTTTATCTTTATTTIGATTTTGTTTTTGGATTTGTTATGCAATCTAAGCTTTATTTTTGGGTTTGTAGTGTGTTTAGGATCTTGAGGGGTGAGGGATTTTGAAAGCTATGCTTTTTTTTTCGCTTTATTTTTTATGTTTGTGGTTTATGTGTTGTTAGGCTAAGAAATCTTATTGCTTTTTTTTTTTAGTGTAGCAAATAATTTGCTGATTGATTTTTTTTGTTTCGCGATTTTTTCGGCTATAGCTGAATGTTGCTATGGCAATTGTAATCTGCTGTGAAAGGGCTTTTAAGGAGTTTTTTGCTGTGCTTTTGCTGTTAGCATTTTTTGTGGTTTTTAATTTTAGTTATAAG…
713	GGTTTTTTGAGCATAGAATTTTTTTTTTATTTTTATTTTATTTTTATTTTATTTTTATTTTGATTTTTTTTTTGGATTTGTTATGTAATTTAAGCTTTAATTTTGGGTTTGTAGTGTGTTTAGGATTTTGAGGGGAGAGGGATTTTGAAAGCTATGCTTTTTTTTTAGCTTTATTTTTTATGTTTGTGGTTTATGTGTTGTTAGGCTAAGAAATCTTATTGCTTTTTTTTTTTAGTGTAGCAAATAATTCGCTGATTGATTTTTTTTGTTTTGCGATTTTTTTGGCTATAGCTGAATGTTGCTATGGCAATTGTAATTTGCTGTGAAAGGGCTTTTAAGGAGTTTTTTGCTGTGCTTTTGTTGTTAGTATTTTTTGTGGTTTTTAATTTTAGTTATAAG…
714	GGTTTTTTGAGTATAGAATTTTTTTTTTATTTTTATTTTATTTTTATTTTATTTTTATTTTGATTTTGTTTTTGGATTTGTTATGTAATTTAAGCTTTAATTTTGGGTTTGTAGTGTGTTTAGGATTTTGAGGGGAGAGGGATTTTGAAAGCTATGCTTTTTTTTTAGCTTTATCTTTTATGTTTGTGGTTTATGTGCTGTTAGGCTAAGAAACTTTATTGCTTTTTTTTCTTAGTGTAGCAAATAATTTGCTGATTGATTTTTTTTGTTTTGCGATTTTTTTGGCTATAGCTGAATGTTGTTATGGTAATTGTAATTTGCTGTGAAAGGGCTTTTAAGGAGTTTTTTGTTGTGCTTTTGTTGTTAGTATTTTTTGTGGTTTTTAATTTTAGTTGTAAG…
715	GGTTTTTTGAGTATAGAATTTTTTTTTTATTTTTATTTTATCTTTATTTTATTTTTATTTTGACTTTGTTTCTGGATTTGTTATGTAATTTAAGCTTTAATTTTGGGTTTGTAGTGTGTTTAGGATTTTGAGGGGAGAGGGATTTTGATAGTTATGCTTTTTTTTTAGTTTTATTTTTTATGTTTGTGGTTTATGTGTTTTTAGGTTAAGAAATTTTATTGTTTTTTTTTTTTAGTGTAGTAAATAATTTGTTGATTGATTTTTTTTGTTTTGTGATTTTTTTGGCTATAGCTGAATGTTGCTATGGCAATTGTAATTTGCTGTGAAAGGGCTTTTAAGGAGTTTTTTGTTGTGCTTTTGTTGTTAGTATTTTTTGTGGTTTTTAATTTTAGTTATAAG…
716	GGTTTTTTGAGTATAGAATTTTTTTTTTATTTTTATTTTATTTTTATTTTATTTTTATTTTGTTTTTGTTTTTGGATTTGTTATGCAATTTAAGTTTTAATTTTGTGTTTGTAGTGTGTTTAGGTTTTTGTGGGGAGATGGATTTTGAAAGCTATGCTTTTTTTTTAGTTTTGTTTTTTATGTTTGTGGTTTATGTGCTGTTAGGCTAAGAAATTTTATTGCTTTTTCTTTTTAGTGTAGCAAATAATTCGCTGATTGATTTTTTTTGTTTCGCGATCTTTTCGGCTATAGCTGAATGTTGCTATGGCAACTGTAATCTGCTGTGAAAGGGCTTTTAAGGAGTTTTTTGCTGTGCTTTTGCTGTTAGTATTTTTTGTGGTTTTTAATTTTAGTTATAAG…
717	GGTTTTTTGAGTATAGAATTTTTTTTTTATTTTTATTTTATTTTTATTTTATTTTTATTTTGATTTTTTTTTTGGATTTGTTATGCAATTTAAGCTTTAATTTTGGGTTTGTAGTGTGTTTAGGATTTTGAGGGGAGAGGGATTTTGAAAGTTATGCTTTTTTTTTAGCTTTATTTTTTATGTTTGTGGTTTATGTGTTGTTAGGCTAAGAAATTCTATTGCTTTTTTTTTTIAGTGTAGCAAATAATTTGCTGATTGATTTTTTTTGTTTCGCGATTTTTTTGGCTATAGCTGAATGTTGTTATGGTAATTGTAATTTGTTGTGAAAGGGTTTTTAAGGAGTTTTTTGTTGTGTTTTTGTTGTTAGTATTTTTTGTGGTTTTTAATTTTAGTTATAAG…
718	GGTTTTTTGAGCATAGAATTTTTTTTTTATTTTTATTTTATTTTTATTTTATTTTTATTTTGATTTTGTTTTTGGATTTGTTATGTAATTTAAGTTTTAATTTTGGGTTTGTAGTGTGTTTAGGATTTTGTGGGGAGTGGGTTTTTGAAAGCTATGCTTTTTTTTTAGCTTTATTTTTTATGTTTGTGGTTTATGTGTTGTTAGGCTAAGAAATTTTATTGCTTTTTTTTTTTAGTGTAGCAAATAATTTGCTGATTGATTTTTTTTGTTTCGCGATTTTTTTGGCTATAGTTGAATGTTGTTATGGTAATTGTAATTTGCTGTGAAAGGGTTTTTAAGGAGTTTTTTGCTGTGCTTTTGCTGTTAGCATTTTTTGTGGTTTTTAATCTTAGCTATAAG…
719	GGTTTTTTGAGTATAGAATTTTTTTTTTATTTTTATTTTATTTTTATTTTATTTTTATTTTGATTTTGTTTTTGGATTTGTTATGTAATTTAAGTTTTAATTTTGTGTTTGTAGTGTGTTTAGGATTTTGTGGGGAGGGGGATTTTGAAAGCTATGCTTTTTCTTTAGCTTTATTTTTTATGTTTGTGGTTTATGTGTTGTTAGGCTAAGAAATTTTATTGCTTTTTTTTTTTAGTGTAGCAAATAATTTGCTGATTGATTTTTTTTGTTTTGTGATTTTTTIGGTTATAGTTGAATGTTGTTATGGTAATTGTAATTTGTTGTGAAAGGGTTTTTAAGGAGTTTTTTGTTGTGTTTTTGTTGTTAGTATTTTTTGTGGTTTTTAATTTTAGTTATAAG…
720	GGTTTTTTGAGTATAGAATTTTTTTTTTATTTTTATTTTATTTTTATTTTATTTTTATTTTGATTTTGTTTTTGGATTTGTTATGTAATTTAAGCTTTAATTTTGGGTTTGTAGTGTGTTTAGGATCTTGAGGGGAGAGGGATTTTGAAAGCTATGCTTTTCTTTTAGCTTTATTTTTTATGTTTGTGGTTTATGTGTTGTTAGGCTAAGAAATCTTATTGCTTTTTTTTTTTAGTGTAGCAAATAATTTGCTGATTGATTTTTTTTGTTTCGCGATTTTTTCGGCTATAGCTGAATGTTGCTATGGCAATTGTAATCTGCTGTGAAAGGGCTTTTAAGGAGTTTTTTGTTGTGTTTTTGTTGTTAGTATTTTTTGTGGTTTTTAATTTTAGTTATAAG…
721	GGTTTTTTGAGTATAGAATTTTTTTTTTATTTTTATTTTATTTTTATCTTATTTTTATTTTGATTTTGTTTTTGGATTTGTTATGCAATTTAAGCTTTAATTTTGGGTTTGTAGTGTGTTTAGGATTTTGTGGGGAGAGGGATTTTGAAAGCTATGCTTTTTTTTTAGCTTTATTTTTTATGTTTGTGGTTTATGTGTTGTTAGGCTAAGAAATTTTATTGCTTTTTTTTTIIAGTGTAGCAAATAATTTGCTGATTGATTTTTTTTGTTTCGCGATTTTTTCGGCTATAGCTGAATGTTGCTATGGCAATTGTAATCTGCTGTGAAAGGGCTTTTAAGGAGTTTTTTGCTGTGCTTTTGCTGTTAGCATTTTTTGTGGTTTTTAATTTTAGTTATAAG…
722	GGTTTTTTGAGCATAGAATTTTTTTTTTATTTTTATTTTATTTTTATTTTATTTTTATTTTGATTTTGTTTCTGGATTTGTTATTCTTTTTTAGCTTTTATTTTGTGTTTGTAGTGTGTTTAGGATTTTTTGTGGIGTGGGATTTTGAATGCTATGCTTTTTCTTTAGCTTTATTTTTTATGTTTTTGGTTTATGTGTTGTTAGGCTAAGAAATCTTATTGCTTTTTTTTTTTAGTGTAGCAAATAATTCGCTGATTGATTTTTTTTGTTTIGTGATTTTTTTGGCTATAGTTGAATGTTGTTATGGTAATTGTAATCTGCTGTGAAGGGGCTTTTAAGGAGTTTTTTGCTGTGCTTTTGCTGTTAGCATCTTTTGTGGTTTTTAATCTTAGCTATAAG…
723	GGTTTTTTGAGTATAGAATTTTTTTTTTATTTTTATTTTATTTTTATTTTATTTTTATTTTGATTTTTTTTTTGGATTTGTTATGTAATTTAAGTTTTTTTTTTGGGTTTGTAGTGTGTTTAGGTTTTTTAGGGGATAGGGATTTTGAATGTTATGTTTTTTTTTTAGTTTTGTTTTTTGTGTTTGTGGTTTATGTGCTGTTAGGCTAAGAAATTTTATTGCTTTTTTTTCTTAGTGTAGCAAATAATTCGCTGATTGATTTTTTTTGTTTCGCGATTTTTTTGGCTATAGCTGAATGTTGCTATGGCAATTGTAATTTGCTGTGAAAGGGCTTTTAAGGAGTTTTTTGCTGTGCTTTTGCTGTTAGTATTTTTTGTGGTTTTTAATTTTAGTTATAAG…
724	GGTTTTTTGAGTATAGAATTTTTTTTTTATTTTTATTTTATTTTTATTTTATTTTTATTTTTATTTTTTTTTTTTTTTTTTTATGTAATTTAATTTTTATTTTTGTTTTTGTTGTGTTTTTAGGATTTTTAGTGTATAGTGTTTTTGTATGCTATGCTTTTTTTTTAGCTTTATTTTTTATGTTTGTGGTTTATGTGTTGTTAGGCTAAGAAATCTTATTGCTCTTTTTTTTTAGTGTAGCAAATAATTTGCTGATTGATTTTTTTTGTTTTGCGATTTTTTTGGCTATAGCTGAATGTTGCTATGGTAATTGTAATTTGCTGTGAAAGGGCTTTTAAGGAGTTTTTTGTTGTGTTTTTGTTGTTAGTATTTTTTGTGGTTTTTAATTTTAGTTATAAG…
725	GGTTTTTTGAGTATAGAATTTTTTTTTTATTTTTTTTTTATGTTTATTTTATTTTTATTTTGTTTTTTTTTTTGGTTTTTTTATGTATTTTTAGTTTTATTTTTTGTTTTGTTGTGTGTTTTGGTTTTTTTGGTGAGTGTGTTTTTGTTTGTTATGITTTTTTTTTAGTTTTTTTTTTTATGTTTGTGGTTTATGTGTTGTTAGGTTAAGTATTTTTATTGTTTTTTTTTTTTAGTGTAGTAAATAATTTGTTGATTGATTTTTTTTGTTTTGCGATTTTTTTGGCTATAGTTGAATGTTGCTATGGCAATTGTAATTTGCTGTGAAAGGGTTTTTAAGGAGTTTTTTGTTGTGTTTTTGTTGTTAGTATTTTTTGTGGTTTTTAATTTTAGTTATAAG…
726	GGTTTTTTGAGTATAGAATTTTTTTTTTATTTTTATTTTATTTTTATTTTATTTTTATTTTGATTTTGTTTTTGGTTTTGTTATGCAATTTAAGCTTTAATTTTGGGTTTGTAGTGTGTTTAGGTTTTTGTGGGGTGTGGGTTTTTGTATGTTATGCTTTTTTTTTAGCTTTATTTTTTTTGTTTGTGGTTTATGTGTTGTTATGCTAAGTTATTCTATTGCTTTTTTTTTTTAGTGTAGCAAATAATTTGCTGATTGATTTTTTTTGTTTCGCGATTTTTTTGGCTATAGCTGAATGTTGTTATGGTAATTGTAATTTGTTGTGAAAGGGTTTTTAAGGAGTTTTTTGTTGTGTTTTTGTTGTTAGTATTTTTTGTGGTTTTTAATTTTAGTTATAAG…
727	GGTTTTTTGAGTATAGAATTTTTTTTTTATTTTTATTTTATTTTTATTTTATTTTTATTTTTATTTTGTTTTTGGATTTGTTATGTAATTTAAGTTTTAATTTTGGGTTTGTAGTGTGTTTAGGATTTTGAGGGGAGAGGGATTCTGAAAGTTATGTTTTTTTTTTAGTTTTATTTTTTATGTTTGTGGTTTATGTGTTGTTAGGTTAAGAAATTTTATTGTTTTTTTTTTTTAGTGTAGTAAATAATTTGTTGATTGATTTTTTTTGTTTTGTGATTTTTTTGGTTATAGTTGAATGTTGCTATGGTAATTGTAATTTGCTGTGAAAGGGCTTTTAAGGAGTTTTTTGCTGTGCTTTTGCTGTTAGCATTTTTTGTGGTTTTTAATTTTAGCTATAAG…
728	GGTTTTTTGAGTATAGAATTTTTTTTTTATTTTTATTTCATTTTTATTTTATTTTTATTTTGATTTTTTTTTTGGATTTGTTATGCAATTTAAGCTTTATTTTTTTGTTTGTAGTGTGTTTAGGATCTTGTGGGGAGTTGTTTTTTGAAAGCTACGCTTTTTTTTIAGCTTTATTTTTTATGTTTGTGGTTTATGTGTTGTTAGGCTAATAAATTTTATTGCTTTTTTTTTTTAGTGTAGCAAATAATTCGCTGATTGATTTTTTTIGTTTCGCGATTTTTTTGGCTATAGCTGAATGTTGTTATGGTAATTGTAATTTGCTGTGAAAGGGCTTTTAAGGAGTTTTTTGCTGTGCTTTTGCTGTTAGTATTTTTTGTGGTTTTTAATTTTAGTTATAAG…
729	GGTTTTTTGAGTATAGAATTTTTTTTTTATTTTTATTTTATTTTTATTTTATTTTTATTTTGATTTTGTTTTTGGATTTGTTATGTATTTTAAGCTTTATTTTTGGGTTTGTAGTGTGTTTAGGATCTTGAGGGGAGTGGGTTTTTGTAAGCTATGCTTTTCTTTTAGCTTTATTTTTTGTGTTTGTGGTTTATGTGTTGTTAGGCTAAGAAATCTTATTGCTTTTTTTTTTTAGTGTAGCAAATAATTTGCTGATTGATTTTTTTTGTTTCGCGATTTTTTCGGCTATAGCTGAATGTTGCTATGGCAATTGTAATCTGCTGTGAAAGGGCTTTTAAGGAGTTTTTTGTTGTGTTTTTGTTGTTAGTATTTTTTGTGGTTTTTAATTTTAGTTATAAG…
730	GGTTTTTTGAGCATAGAATTTTTTTTTTATTTTTATTTTATTTTTATCTTATTTTTATTTTGATTTTGTTTTTGGATTTGTTATGCAATTTAAGCTTTAATTTTGGGTTTGTAGTGTGTTTAGGATTTTGAGGGGAGAGGGATTTTGAAAGCTATGCTTTTTTTTIAGCTTTATTTTTTATGTTTGTGGTTTATGTGTTGTTAGGCTAAGAAATTTTATTGCTTTTTTTTTTIAGTGTAGCAAATAATTTGCTGATTGATTTTTTTTGTTTCGCGATTTTTTCGGCTATAGCTGAATGTTGCTATGGCAATTGTAATCTGCTGTGAAAGGGCTTTTAAGGAGTTTTTTGCTGTGCTTTTGCTGTTAGCATTTTTTGTGGTTTTTAATTTTAGTTATAAG…
731	GGTTTTTTGAGTATAGAATTTTTTTTTTATTTTTATTTTATTTTTATTTTATTTTTATTTTGATTTTGTTTTTGGATTTGTTATGCAATTTAAGCTTTAATTTTGGGTTTGTAGTGTGTTTAGGATCTTGAGGGGAGAGGGATTTTGAAAGCTACGCTTTTTTTTTAGCTTTATTTTTTATGTTTGTGGTTTATGTGCTGTTAGGCTAAGAAATTCTATTGCTTTTTTTTTTIAGTGTAGCAAATAATTCGCTGATTGATTTTTTTTGTTTTGCGATTTTTTTGGCTATAGCTGAATGTTGCTATGGCAATTGTAATCTGCTGTGAAAGGGCTTTTAAGGAGTTTTTTGCTGTGCTTTTGTTGTTAGTATTTTTTGTGGTTTTTAATTTTAGTTATAAG…
732	GGTTTTTTGAGTATAGAATTTTTTTTTIATTTTTATTTTATTTTTATTTTATTTTTATTTTGATTTTGTTTTTGGATTTGTTATGTAATTTAAGCTTTAATTTTTGGTTTGTTGTGTGTTTAGGATTTTGTGGGGAGTGGGTTTTTGATAGCTATGCTTTTTTTTTAGCTTTATTTTTTATGTTTGTGGTTTATGTGTTGTTAGGCTAAGAAATTTTATTGCTTTTTTTTTTTAGTGTAGTAAATAATTTGTTGATTGATTTTTTTTGTTTTGTGATTTTTTTGGTTATAGTTGAATGTTGTTATGGTAATTGTAATTTGCTGTGAAAGGGCTTTTAAGGAGTTTTTTGTTGTGTTTTTGTTGTTAGTATTTTTTGTGGTTTTTAATTTTAGTTATAAG…
733	GGTTTTTTGAGTATAGAATTTTTTTTTTATTTTTATTTCATTTTTATTTTATTTTTATTTTGATTTTGTTTTTGGATTTGTTATGCAATTTAAGCTTTATTTTTGGGTTTGTAGTGTGTTTAGGATCTTGAGGGGAGAGGGATTTTGAAAGCTACGCTTTTTTTTTAGCTTTATTTTTTATGTTTGTGGTTTATGTGTTGTTAGGCTAAGAAATCTTATTGCTTTTTTTTTTIAGTGTAGCAAATAATTCGCTGATTGATTTTTTTTGTTTCGCGATTTTTTTGGCTATAGCTGAATGTTGTTATGGTAATTGTAATTTGCTGTGAAAGGGCTTTTAAGGAGTTTTTTGCTGTGCTTTTGCTGTTAGTATTTTTTGTGGTTTTTAATTTTAGTTATAAG…
734	GGTTTTTTGAGTATAGAATTTTTTTTTTATTTTTATTTTATTTTTATTTTATTTTTATTTTGTTTTTTTTTTTTTTTTTGTTTTTTTTTTTTAGTTTTATTTTTGGTTTTTTTGTGTGTTTAGTTTTTTTTGGGGTGTGGTTTTTTGAAAGTTATGCTTTTTTTTTTGTTTTTTTTTTTATGTTTGTGGTTTATGTGTTGTTAGGCTAAGAAATTTTATTGCTTTTTTTTTTTAGTGTAGCAAATAATTTGCTGATTGATTTTTTTTGTTTTGCGATTTTTTTGGCTATAGTTGAATGTTGTTATGGTAATTGTAATTTGCTGTGAAAGGGCTTTTAAGGAGTTTTTTGTTGTGTTTTTGTTGTTAGTATTTTTTGTGGTTTTTAATTTTAGTTATAAG…
735	GGTTTTTTGAGTATAGAATTTTTTTTTTATTTTTATTTTATTTTTATTTTATTTTTATTTTGATTTTGTTTTTGGATTTGTTATGCAATTTAAGCTTTAATTTTGGGTTTGTAGTGTGTTTAGGATTTTGAGGGGAGAGGGATTTTGAAAGCTATGCTTTTTTTTTAGCTTTATTTTTTATGTTTGTGGTTTATGTGTTGTTAGGCTAAGAAATTTTATTGCTTTTTTTTTTTAGTGTAGCAAATAATTCGCTGATTGATTTTTTTTGTTTTGCGATTTTTTTGGCTATAGCTGAATGTTGTTATGGTAATTGTAATTTGCTGTGAAAGGGCTTTTAAGGAGTTTTTTGCTGTGCTTTTGCTGTTAGCATTTTTTGTGGTTTTTAATTTTAGCTATAAG…
736	GGTTTTTAGAGTATAGAATTTTTTTTTTATTTTTATCTTATTTTTTTTTTITTTTTATTTTGTTTTTGTTTTTTGATTTGTTATTCAATTTAATTTTTATTTTTGGGTTTGTAGGGTGTTTAGGATTTTTTGGGIAGAGGGTTTTTGAATGCTACGCTTTTTTTTTCGITTTATGTTTTAGGTTTTTTGTTTATGTGCTGTTTGGCTAAGAAATTCTATTGCTTTTTTTTTTTAGTGTAGTAAATAATTCGCTGATTGATTCTTTTTGTTTTGCGATTTTTTTGGCTATAGCTGAATGTTGCTATGGCAATTGTAATCTGCTGTGAAAGGGCTTTTAAGGAGTTTTTTGCTGTGCTTTTGTTGTTAGTATTTTTTGTGGTTTTTAATTTTAGTTATAAG…
737	GGTTTTTTGAGTATAGAATTTTTTTTTTATTTTTATTTTATTTTCATTTTATTTTTATTTTGATTTTGTTTTTTGATTTGTTATGCAATTTAAGCTTTATTTTTGGGTTTGTAGTGTGTTTAGGATCTTGATGGGAGAGGGATTTTGAAAGCTATGCTTTTTTTTTAGCTTTATTTTTTATGTTTTTGGTTTATGTGTTGTTAGGCTAAGAAATTTTATTGCTTTTTTTTTTTAGTGTAGCAAATAATTTGCTGATTGATTTTTTTTGTTTCGCGATTTTTTTGGCTATAGCTGAATGTTGCTATGGCAATTGTAATCTGCTGTGAAAGGGCTTTTAAGGAGTTTTTTGCTGTGCTTTTGCTGTTAGCATTTTTTGTGGTTTTTAATTTCAGCTATAAG…
738	GGTTTTTTGAGTATAGAATTTTTTTTTTATTTTTATTTTATTTTTATTTTATTTTTATTTTGATTTTTTTTTTGGATTTGTTATGTAATTTAAGTTTTAATTTTGGGTTTTTAGTGTGTTTAGGATTTTGAGGGGAGAGGGATTTTGAAAGCTATGCTTTTTTTTTAGCTTTATTTTTTATGTTTGTGGTTTATGTGTTGTTAGGCTAAGAAATTTTATTGCTTTTTTTTTTTAGTGTAGCAAATAATTTGCTGATTGATTTTTTTTGTTTTGCGATTTTTTTGGCTATAGCTGAATGTTGCTATGGCAATTGTAATTTGCTGTGAAAGGGCTTTTAAGGAGTTTTTTGCTGTGCTTTTGCTGTTAGTATTTTTTGTGGTTTTTAATTTTAGTTATAAG…
739	GGTTTTTTGAGTATAGAATTTTTTTTTTATTTTTATTTTATTTTTATTTTATTTTTATTTTGTTTTTGTTTTTGGATTTGTTATGTAATTTAAGCTTTAATTTTGGGTTTGTCGTGTGTTTAGGATTTTTTGGGGTGCGGGATTTTGATTGTTATGTTTTTTTTTTCGCTTTATTTTTTATGTTTGTGGTTTATGTGTTGTTAGGCCAAGAAATTTTATTGCTTTTTCTTTTTAGTGTAGCAAATAATTTGCTGATTGATTTTTTTTGTTTCGCGATTTTTTTGGCTATAGCTGAATGTTGTTATGGTAATTGTAATTTGCTGTGAAAGGGCTTTTAAGGAGTTTTTTGTTGTGCTTTTGTTGTTAGTATTTTTTGTGGTTTTTAATTTTAGTTATAAG…
740	GGTTTTTTGAGTATAGAATTTTTTTTTCATTTTTATCTTATCTTTATCTTATTTTTATTTTIATTTTGTTTTTGGATTTGTTATGCAATTTAAGCTTTAATTTTGGGTTTGTAGTGTGTTTAGGATCTTGAGGGGAGAGGGATTTTGAAAGCTACGCTTTTTTTTTAGCTTTATTCTTTATGTTTGTGGTTTATGTGCTGTTAGGCTAAGAAATCTTATTGCTTTTTTTTTTTAGTGTAGCAAATAATTCGCTGATTGATTTTTTTTGTTTCGCGATTTTTTTGGCTATAGCTGAATGTTGCTATGGCAATTGTAATTTGCTGTGAAAGGGCTTTTAAGGAGTTTTTTGCTGTGCTTTTGCTGTTAGCATTTTTTGTGGTTTTTAATTTTAGTTATAAG…
741	GGTTTTTTGAGTATAGAATTTTTTTTTTATTTTTATTTTATTTTTATTTTATTTTTATTTTGATTTTGTTTTTGGTTTTGTTTTGTATTTTAAGTTTTTTTTTTTGGTTTTTAGTGTGTTTAGGATTTTGTGGGGTGTGGGATTTTGTTAGTTATGTTTTTTTTTTATTTTTATGTTTTATGTTTGTGGTTTATGTGTTGTTAGGTTAAGAAATTTTATTGTTTTTTTTTTTTAGTGTAGTAAATAATTTGTTGATTGATTTTTTTTGTTTTGTGATTTTTTTGGTTATAGTTGAATGTTGTTATGGTAATTGTAATTTGTTGTGAAAGGGTTTTTAAGGAGTTTTTTGTTGTGTTTTTGTTGTTAGTATTTTTTGTGGTTTTTAATTTTAGTTATAAG…
742	GGTTTTTTGAGTATAGAATTTTTTTTTTATTTTTATTTTATTTTTATTTTATTTTTATTTTGATTTTGTTTTTGGATTTGTTATGCAATTTAAGCTTTAATTTTGGGTTTGTAGTGTGTTTAGGATTTTGAGGGGAGAGGGATTTTGAAAGCTATGTTTTTTTTTTAGCTTTATTTTTTATGTTTGTGGTTTATGTGTTGTTAGGCTAAGAAATCTTATTGCTTTTTTTTTTTAGTGTAGCAAATAATTCGCTGATTGATTTTTTTTGTTTCGCGATTTTTTTGGCTATAGCTGAATGTTGCTATGGCAATTGTAATTTGCTGTGAAAGGGCTTTTAAGGAGTTTTTTGTTGTGCTTTTGTTGTTAGTATTTTTTGTGGTTTTTAATTTTAGTTATAAG…
743	GGTTTTTTGAGCATAGAATTTTTTTTTTATCTTTATTTTATTTTTATTTTATTTTTATTTTGATTTTGTTTTTGGATTTGTTATGCAATTTAAGCTTTAATTTTGGGTTTGTAGTGTGTTTAGGATCTTGAGGGGAGATGGATTTTGAAAGCTATGCTTTTTTTTIAGCTTTATTTTTTATGTTTGTGGTTTATGTGTTGTTAGGCTAAGAAATCTTATTGCTTTTTTTTTTIAGTGTAGCAAATAATTTGCTGATTGATTTTTTTTGTTTCGCGATTTTTTCGGCTATAGCTGAATGTTGTTATGGTAATTGTAATCTGCTGTGAAAGGGCTTTTAAGGAGTTTTTTGCTGTGCTTTTGCTGTTAGCATTTTTTGTGGTTTTTAATTTTAGTTATAAG…
744	GGTTTTTTGAGCATAGAATTTTTTTTTTATTTCTATTTTATTTTTATTTTATTTTTATTTTGATTTTGTTTTTGGATTTGTTATGTAATTTAAGTTTTATTTTTGGGTTTGTAGTGTGTTTAGGATTTTGAGGGGAGAGGGTTTTTGAATGTTATGTTTTTTTTTTAGTTTTATTTTTTATGTTTGTGGTTTATGTGTTGTTTGGTTAAGAAATTTTATTGTTTTTTTTTTTTTGTGTAGTAAATAATTTTTTGATTGATTTTTTTTTTTTCGCTATTTTTTTGGCTACAGCTGAATGTTGCTATGGCAATTGTAATTTGCTGTGAAAGGGCTTTTAAGGAGTTTTTTGCTGTGCTTTTGTTGTTAGTATTTTTTGTGGTTTTTAATTTTAGTTATAAG…
745	GGTTTTTTGAGTATAGAATTTTTTTTTTATTTTTATTTTATTTTTATTTTATTTTTATTTTGATTTTGTTTTTGGATTTGTTATGTAATTTAAGCTTTTATTTTGGGTTTGTAGTGTGTTTAGGATTTTGAGGGGAGTGGGATTTGGAAAGCTATGCTTTTTGTTTATCTTTGTTTTTTATGTTTGTGGTTTATGTGTTGTTAGGCTAAGAAATTTTATTGCTTTCTCTTTTTAGTGTAGCAAATAATTCGCTGATTGATTTTTTTTGTTTCGCGATTTTTTIGGCTATAGCTGAATGTTGTTATGGTAATTGTAATCTGCTGTGAAAGGGCTTTTAAGGAGTTTTTTGCTGTGCTTTTGCTGTTAGTATTTTTTGTGGTTTTTAATTTTAGTTATAAG…
746	GGTTTTTTGAGTATAGAATTTTTTTTTTATTTGTATTTTATTTTTATTTTATTTTTATTTTGATTTTGTTTTTATATTTGTTGTGTAITTTAAATTTTAATTTTGTGTTTGTAGTATGTTTAGGATTTTGTGGGGIGTGTGITTTTGAATGTTAIIITTCTGTTTTAGTTTTATTTAGTATGTTTGTGTTTTATGTGTTGTTAATCTAAGACCTCTTATTGCTTTTTTTTTTTAGTGTAGTGAATATTTTGCTGATTGATTTTGTTTGTTTTGAGATTTTTTTGGCTATAGCTGAATGTTGTTATGGCAATTGTAATCTGCTGTGAAAGGGCTTTTAAGGAGTTTTTTGCTGTGCTTTTGCTGTTAGTATTTTTTGTGGTTTTTAATTTTAGTTATAAG…
747	GGTTTTTTGAGCATAGAATTTTTTTTTTATTTTTATTTTATTTTTATTTTATCTTTATTTTGATTTTGTTTTTGGATTTGTTATGTAATTTAAGTTTTAATTTTGGGTTTGTAGTGTGTTTAGGATTTTGTGGGGAGTGGGATTTTGAAAGTTATGTTTTTTTTTTAGTTTTATTTTTTATGTTTGTGGTTTATGTGTTGTTAGGCTAAGAAATTTTATTGCTTTTTTTTTTIAGTGTAGCAAATAATTTGCTGATTGATTTTTTTTGTTTTGCGATTTTTTTGGCTATAGCTGAATGTTGTTATGGTAATTGTAATTTGCTGTGAAAGGGCTTTTAAGGAGTTTTTTGCTGTGCTTTTGCTGTTAGCATTTTTTGTGGTTTTTAATTTTAGCTATAAG…
748	GGTTTTTTGAGTATAGAATTTTTTTTTTATTTTTATTTTGTTTTTATTTTATTTTTATTTTGTTTTTTTTTTTGGTTTTGTTATGTATTTTAAGTTTTATTTTTTGGTTTATAGTGTGTTTAGGATTTTTAGGGGAGTGGGATTTTGAATGCTACGCTTTTTTTTTCGATTGATTTTTTGGGTTTGTGGTTTATGTGCTGTTAGGCTAAGAAATTTTATTGCTTTTTTTTTTTAGTGTAGCAAATAATTTGCTGATTGATTTTTTTTGTTTCGCGATTTTTTTGGCTATAGCTGAATGTTGTTATGGTAATTGTAATCTGCTGTGAAAGGGCTTTTAAGGAGTTTTTTGCTGTGCTTTTGCTGTTAGCATCTTTTGTGGTTTTTAATTTTAGCTATAAG…
749	GGTTTTTTGAGTATAGAATTTTTTTTTTATTTTTATTTTATTTTTATTTTATTTTTATTTTGATTTTGTTTTTGGATTTGTTATGTAATTTAAGTTTTAATTTTGGGTTTGTAGTGTGTTTAGGATTTTGAGGGGAGAGGGATTTTGAAAGCTACGTTTTTTTTTTAGCTTTATTTTTTATGTTTGTGGTTTATGTGTTGTTAGGTTAAGAAATTTTATTGTTTTTTTTTTTTAGTGTAGTAAATAATTTGTTGATTGATTTTTTTTGTTTTGTGATTTTTTTGGTTATAGTTGAATGTTGTTATGGTAATTGTAATTTGCTGTGAAAGGGCTTTTAAGGAGTTTTTTGCTGTGCTTTTGCTGTTAGCATTTTTTGTGGTTTTTAATTTTAGCTATAAG…
750	GGTTTTTTGAGTATAGAATTTTTTTTTTATCTTTATTTTATTTTTATTTTATTTTTATTTTGATTTTGTTTTTGGATTTTTTATTCATTTTAAGTTTTTATTTTGGGTTTGTTGTGTGTTTAGGATTTTGAGGGGAGAGGTATTTTGAAAGCTATGCTTTTTCTTTAGTTTTATTTTTTATGTTTGTGGTTTATGTGTTGTTAGGCTAAGAAATTTTATTGCTCTTTTTTTTTAGTGTAGCAAATAATTTGCTGATTGATTTTTTTTGTTTCGCGATTTTTTTGGCTATAGCTGAATGTTGCTATGGCAATTGTAATTTGCTGTGAAAGGGCTTTTAAGGAGTTTTTTGCTGTGCTTTTGCTGTTAGCATCTTTTGTGGTTTTTAATTTTAGTTATAAG…
751	GGTTTTTTGAGCATAGAATTTTTTTTTTATTTTTATTTTATTTTTATTTTATCTTTATTTIGTTTTTGTTTTTGGATTTGTTATGCTATTTAAGTTTTAATTTTGGGTTTGTAGTGTGTTTAGGATCTTGAGGGGAGTGGTTTTTTGAATGCTATGCTTTTTTTTTAGCTTTATTTTTTATGTTTGTGGTTTATGTGTTGTTAGGCTAAGAAATCTTATTGCTTTTTTTTTTGIGTGTAGCAAATAATTTGCTGATTGATTTTTTTTGTTTCGCGATTTTTTCGGCTATAGCTGAATGTTGCTATGGCAATTGTAATCTGCTGTGAAAGGGCTTTTAAGGAGTTTTTTGCTGTGCTTTTGCTGTTAGCATTTTTTGTGGTTTTTAATTTTAGTTATAAG…
752	GGTTTTTTGAGTATAGAATTTTTTTTTTATTTTTATTTTATTTTTATTTTATTTTTATTTTGATTTTGTTTTTGGATTTGTTATGTAATTTAAGTTTTAATTTTGGGTTTGTAGTGTGTTTAGGATTTTGAGGGGAGAGGGATTTTGAAAGCTATGCTTTTTTTTTAGCTTTATTTTTTATGTTTGTGGTTTATGTGTTGTTAGGCTAAGAAATTTTATTGCTTTTTTTTTTTAGTGTAGCAAATAATTTGCTGATTGATTTTTTTTGTTTCGCGATTTTTTTGGCTATAGTTGAATGTTGTTATGGTAATTGTAATTTGCTGTGAAAGGGTTTTTAAGGAGTTTTTTGCTGTGCTTTTGCTGTTAGCATTTTTTGTGGTTTTTAATCTTAGCTATAAG…
753	GGTTTTTTGAGTATAGAATTTTTTTTTTATTTTTATTTTGGTTTTATTTTATTTTTATTTTTTTTTTGTTTTTGGTTTTGTTATGTAATTTTAGTTTTATTTTTGGGTTTGTAGTGTGTTTAGGITTTTGTGGGGTGATGGTTTTTGAAAGCTACGCTTTTTTTTTTGCTTTATTTTTTATGTTTGTGGTTTATGTGCTGTTAGGCTAAGAAATTTTATTGCTTTTTTTTTTTAGTGTAGTAAATAATTTGCTGATTGATTTTTTTTGTTTCGCGATTTTTTTGGCTATAGCTGAATGTTGTTATGGTAATTGTAATCTGCTGTGAAAGGGCTTTTAAGGAGTTTTTTGCTGTGCTTTTGCTGTTAGCATCTTTTGTGGTTTTTAATTTTAGCTATAAG…
754	GGTTTTTTGAGTATAGAATTTTTTTTTTATTTTTATTTTATTTTTATTTTATTTTTATTTTGATTTTGTTTTTGGATTTGTTATGCAATTTAAGCTTTAATTTTGGGTTTGTAGTGTGTTTAGGATTTTGAGGGGAGATGGATTTTGAAAGCTATGCTTTTTTTTCAGCTTTATTTTTTATGTTTGTGGTTTATGTGTTGTTAGGCTAAGAAATCTTATTGCTTTTTTTTTTTAGTGTAGCAAATAATTTGCTGATTGATTTTTTTTGTTTTGCGATTTTTTTGGCTATAGCTGAATGTTGCTATGGCAATTGTAATTTGCTGTGAAAGGGCTTTTAAGGAGTTTTTTGTTGTGTTTTTGTTGTTAGTATTTTTTGTGGTTTTTAATTTTAGTTATAAG…
755	GGTTTTTTGAGTATAGAATTTTTTTTTTATCTTTATTTCATTTTTATTTTATTTTTATTTTGATTTTGTTTTTGGTTTTGTTATGTAATTTATGTTTTAATTTTGGTTTTGTAGTGTGTTTAGGATTTTGAGGGGAGTGGGATTTTGAAAGCTATGCTTTTTTTTTAGCTTTATTTTTTATGTTTTTGGTTTATGTGCTGTTAGGCTAAGAAATTTTATTGCTTTTTTTTTTTAGTGTAGCAAATAATTTGCTGATTGATTTTTTTTGTTTTGCGATTTTTTTGGCTATAGTTGAATGTTGTTATGGTAATTGTAATTTGTTGTGAAAGGGTTTTTAAGGAGTTTTTTGTTGTGTTTTTGTTGTTAGTATTTTTTGTGGTTTTTAATTTTAGTTATAAG…
756	GGTTTTTTGAGTATAGAATTTTTTTTTTATTTTTATTTTATTTTCATTTTATTTTTATTTTGATTTTGTTTTTGGATTTGTTATGCAATCTAAGTTTTAATTTTGGGTTTGTAGTGTGTTTAGGATCTTGAGGGGAGAGGGATTTTGAAAGGTATGCTTTTTGTTTAGTTTTATTTTTTATGTTTGTGGTTTATGTGTTGTTAGGCTAAGAAATCTTATTGCTTTTTTTTTTIAGTGTAGCAAATAATTCGCTGATTGATTTTTTTTGTTTCGCGATTTTTTCGGCTATAGCTGAATGTTGCTATGGCAATTGTAATCTGCTGTGAAAGGGCTTTTAAGGAGTTTTTTGCTGTGCTTTTGCTGTTAGCATTTTTTGTGGTTTTTAATTTTAGTTATAAG…
757	GGTTTTTTGAGTATAGAATTTTTTTTTTATCTTTATTTTATTTTTATTTTATTTTTATTTAGATTTTGTTTTTGGTTTTGTTATGTAATTTAAGCTTTATTTTTGTGTTTGTAGTGTGTTTAGGTTTTTTAGGGGAGTGGGTTTTTGAAAGATATGTTTTTTTTTTAGCTTTGTTTTTTATGGTTGTGGTTTATGTGCTGTTAGGCTAAGAAATCTTATTGCTTTTTTTTTTIAGTGTAGCAAATAATTTGCTGATTGATTTTTTTTGTTTIGCGATTTTTTTGGCTATAGCTGAATGTTGCTATGGCAATTGTAATCTGCTGTGAAAGGGCTTTTAAGGAGTTTTTTGCTGTGCTTTTGCTGTTAGCATTTTTTGTGGTTTTTAATTTTAGTTATAAG…
758	GGTTTTTTGAGCATAGAATTTTTTTTTTATTTTTATTTTATTTTTATTTTACTTTTATTTTGATTTTGTTTTTGGATTTGTTATGCAATTTAAGCTTTAATTTTGGGTTTGTAGTGTGTTCAGGATCTTGAGGGGAGAGGIATTTTGAAAGCTATGCTTTTTTTTTAGCTTTATTTTTTATGTTTGTGGTTTATGTGCTGTTAGGCTAAGAAATCTTATTGCTTTTTTTTTTTAGTGTAGCAAATAATTTGCTGATTGATTTTTTTTGTTTCGCGATTTTTTTGGCTATAGCTGAATGTTGCTATGGCAATTGTAATTTGCTGTGAAAGGGCTTTTAAGGAGTTTTTTGTTGTGTTTTTGTTGTTAGTATTTTTTGTGGTTTTTAATTTTAGTTATAAG…
759	GGTTTTTTGAGTATAGAATTTTTTTTTTATTTTTATTTTATTTTTATTTTATTTTTATTTTGATTTTGTTTTTGGATTTGTTATGTAATTTAAGCTTTAATTTTGGGTTTGTAGTGTGTTTAGGATCTTGAGGGGAGAGGGATTTTGAAAGCTATGCTTTTTTTIIAGCTTTATTTTTTATGTTTGTGGTTTATGTGTTGTTAGGCTAAGAAATTCTATTGCTTTTTTTTTTTAGTGTAGCAAATAATTCGCTGATTGATTTTTTTTGTTTTGCGATTTTTTTGGCTATAGCTGAATGTTGTTATGGTAATTGTAATTTGTTGTGAAAGGGTTTTTAAGGAGTTTTTTGTTGTGTTTTTGTTGTTAGTATTTTTTGTGGTTTTTAATTTTAGTTATAAG…
760	GGTTTTTTGAGTATAGAATTTTTTTTTTATTTTTATTTTATTTTTATTTTATTTTTATTTTGATTTTTTTTTTGGATTTGTTATGTAATTTAAGTTTTAATTTTGGGTTTGTAGTGTGTTTAGGATTTTGAGGGGAGAGGGATTTTGAAAGCTATGCTTTTTTTTTAGCTTTATTTTTTATGTTTGTGGTTTATGTGTTGTTAGGCTAAGAAATTTTATTGCTTTTTTTTTTTAGTGTAGCAAATAATTTGCTGATTGATTTTTTTTGTTTCGCGATTTTTTTGGCTATAGCTGAATGTTGTTATGGTAATTGTAATTTGCTGTGAAAGGGCTTTTAAGGAGTTTTTTGCTGTGCTTTTGCTGTTAGTATTTTTTGTGGTTTTTAATTTTAGTTATAAG…
761	GGTTTTTTGAGCATAGAATTTTTTTTTTATTTTTATTTTATTTTTATTTTATTTTTATTTTGATTTTGTTTTTTGATTTGTTATGCTATTTATGCTTTAATTTTGGGTTTGTAGTGTGTTTAGGATTTTGTGGGGTGAGGGTTTTTGAAAGCTATGCTTTTTTTTTAGCTTTATTTTTTATGTTTGTGGTTTATGTGCTGTTAGGCTAAGAAATCTTATTGCTTTTTTTTTTTAGTGTAGCAAATAATTTGCTGATTGATTTTTTTTGTTTCGCGATTTTTTTGGCTATAGCTGAATGTTGCTATGGCAATTGTAATTTGCTGTGAAAGGGCTTTTAAGGAGTTTTTTGCTGTGCTTTTGCTGTTAGCATTTTTTGTGGTTTTTAATTTTAGCTATAAG…
762	GGTTTTTTGAGTATAGAATTTTTTTTTTATTTTTATTTTATTTTTATTTTATTTTTATTTIGATTTTGTTTTTGGATTTGTTATGCAATCTAAGTTTTAATTTTGGGTTTGTAGTGTGTTTAGGATCTTGTGGGGAGAGGGTTTTTGAAAGCTATGCTTTTTCTTTAGCTTTATTTTTTATGTTTGTGGTTTATGTGTTGTTAGGCTAAGAAATTTTATTGCTCTTTTTTTTTAGTGTAGCAAATAATTTGCTGATTGATTTTTTTTGTTTCGCGATTTTTTCGGCTATAGCTGAATGTTGCTATGGCAATTGTAACTTGCTGTGAAAGGGCTTTTAAGGAGTTTTTTGTTGTGTTTTTGTTGTTAGTATTTTTTGTGGTTTTTAATTTTAGTTATAAG…
763	GGTTTTTTGAGCATAGAATTTTTTTTTTATCTTTATTTTATTTTTATTTTATTTTTATTTCGATTTTGTTTTTGGATTTGTTATGTAATTTAAGCTTTAATTTTGGGTTTGTAGTGTGTTTAGGATTTTGAGGGGAGAGGGATTTTGAAAGCTATGCTTTTTTTTTAGCTTTATTTTTTATGTTTGTGGTTTATGTGCTGTTAGGCTACGAAATCTTATTGCTTTTTTTTTTIAGTGTAGCAAATAATTTGCTGATTGATTTTTTTTGTTTIGCGATTTTTTTGGCTATAGCTGAATGTTGCTATGGCAATTGTAATCTGCTGTGAAAGGGCTTTTAAGGAGTTTTTTGCTGTGCTTTTGCTGTTAGCATTTTTTGTGGTTTTTAATTTTAGTTATAAG…
764	GGTTTTTTGAGTATAGAATTTTTTTTTTATTCTTATTTTATCTTTATCTTATCTTCATTTIGATTTTGTTTTTGGATTTGTTATGCAATCTAAGCTTTAATTTTGGTTTTGTAGTGTGTTTAGGATCTTGAGGGGAGAGGGATTTTGAAAGCTATGCTTTTTTTTTAGCTTTATTTTTTATGTTTGTGGTTTATGTGTTGTTAGGCTAAGAAATTTTATTGCTCTTTTTTTTTAGTGTAGCAAATAATTTGCTGATTGATTTTTTTTGTTTTGCGATTTTTTCGGCTATAGCTGAATGTTGCTATGGCAATTGTAATCTGCTGTGAAAGGGCTTTTAAGGAGTTTTTCGCTGTGCTTTTGCTGTTAGCATCTTTTGTGGTTTTTAATTTTAGCTATAAG…
765	GGTTTTTTGAGTATAGAATTTTTTTTTTATCTTTATTTTATTTTTATTTTATTTTTATTTTGATTTTGTTTTTGGATTTGTTATGTAATTTAAGCTTTAATTTTGGGTTTGTAGTGTGTTTAGGATTTTGAGGGGAGAGGGATTTTGAAAGCTATGCTTTTTTTTTAGCTTTATTTTTTATGTTTGTGGTTTATGTGTTGTTAGGCTAAGAAATCTTATTGCTTTTTTTTTTTAGTGTAGCAAATAATTTGCTGATTGATTTTTTTTGTTTCGTGATTTTTTTGGTTATAGCTGAATGTTGCTATGGCAATTGTAATTTGCTGTGAAAGGGCTTTTAAGGAGTTTTTTGTTGTGCTTTTGCTGTTAGTATTTTTTGTGGTTTTTAATTTTAGTTATAAG…
766	GGTTTTTTGAGTATAGAATTTTTTTTTTATTTTTATTTTATTTTTATTTTATTTTTATTTTGATTTTGTTTTTGGATTTGTTATGTAATTTAAGCTTTAATTTTGGGTTTGTAGTGTGTTTAGGATCTTGTGGGGAGTGGGATTTTGAAAGCTATGCTTTTTTTTTAGCTTTATTTTTTATGTTTGTGGTTTATGTGTTGTTAGGTTAAGTAATCTTATTGCTTTTTTTTTTTAGTGTAGCAAATAATTTGCTGATTGATTTTTTTTGTTTIGCGATTTTTTTGGCTATAGCTGAATGTTGTTATGGTAATTGTAATCTGCTGTGAAAGGGCTTTTAAGGAGTTTTTTGCTGTGCTTTTGCTGTTAGTATTTTTTGTGGTTTTTAATTTTAGTTATAAG…
767	GGTTTTTTGAGTATAGAATTTTTTTTTTATTTTTATTTTATTTTTATTTTATTTTTATTTTGATTTTGTTTTTGGATTTGTTATGTAATTTAAGTTTTAATTTTGGGTTTGTAGTGTGTTTAGGATTTTGAGGGGAGAGGGATTTTGAAAGTTATGITTTTTTTTTAGTTTTATTTTTTATGTTTGTGGTTTATGTGTTGTTAGGCTAAGAAATTTTATTGCTTTTTTTTTTTAGTGTAGTAAATAATTTGCTGATTGATTTTTTTTGTTTTGCGATTTTTTTGGTTATAGTTGAATGTTGTTATGGTAATTGTAATTTGCTGTGAAAGGGCTTTTAAGGAGTTTTTTGCTGTGCTTTTGCTGTTAGTATTTTTTGTGGTTTTTAATTTTAGTTATAAG…
768	GGTTTTTTGAGTATAGAATTTTTTTTTTATTTTCATTTTATTTTTATTTTATTTTTATTTTGATTTTGTTTTTGGATTTGTTATGCAATTTAAGCTTTAATTTTGGGTTTGTAGTGTGTTTAGGATTTTGAGGGGAGAGGGATTTTGAAAGCTATGCTTTTTTTTTAGCTTTATTCTTTATGTTTGTGGTTTATGTGCTGTTAGGCTAAGAAATTTTATTGCTTTTTTTTTTTAGTGTAGCAAATAATTTGCTGATTGATTTTTTTTGTTTTGCGATTTTTTTGGCTATAGCTGAATGTTGTTATGGTAATTGTAATTTGTTGTGAAAGGGTTTTTAAGGAGTTTTTTGTTGTGTTTTTGTTGTTAGTATTTTTTGTGGTTTTTAATTTTAGTTATAAG…
769	GGTTTTTTGAGCATAGAATTTTTTTTTTATCTTTATTTTATTTTTATTTTATTTTTATTTTGATTTTGTTTTTGGTTTTGTTATGTAATTTAAGCTTTAATTTTGGGTTTTTAGTGGGTTTGGGATCTTGAGGGGAGAGGGATTTTGAAAGCTATGCTTTTTCTTTAGCTTTATTTTTTATGTTTGTGGTTTATGTGTTGTTAGGCTAAGAAATTTTATTGCTTTTTTTTTTTAGTGTAGCAAATAATTCGCTGATTGATTTTTTTTGTTTCGCGATTTTTTTGGCTATAGCTGAATGTTGCTATGGCAATTGTAATTTGCTGTGAAAGGGCTTTTAAGGAGTTTTTTGTTGTGTTTTTGTTGTTAGTATTTTTTGTGGTTTTTAATTTTAGTTATAAG…
770	GGTTTTTTGAGCATAGAATTTTTTTTTTATTTTTATTTCATTTTTCTTTTATTTTTATTTTGATTTTGTTTTTGGATTTGTTATGTAATTTAAGCTTTAATTTTGGGTTTGTAGTGTGTTTAGGATTTTGTGGGGAGTGGGATTTTGAAAGTTATGTTTTTTTTTTAGTTTTATTTTTTATGTTTGTGGTTTATGTGTTGTTAGGTTAAGATATTTTATTGTTTTTTTTTTTTAGTGTAGTAAATAATTTGCTGATTGATTTTTTTTGTTTTGTGATTTTTTTGGTTATAGTTGAATGTTGTTATGGTAATTGTAATTTGTTGTGAAAGGGTTTTTAAGGAGTTTTTTGTTGTGTTTTTGTTGTTAGTATTTTTTGTGGTTTTTAATTTTAGTTATAAG…
771	GGTTTTTTGAGCATAGAATTTTTTTTTTATTTTTATTTTATTTTTATTTTATTTTTATTTTGATTTTGTTTTTGGATTTGTTATGTAATTTAAGCTTTATTTTTGGGTTTGTAGTGTGTTTAGGATTTTGTGGGGTGTGGGTTTTTGAAAGTTATGTTTTTTTTTTAGCTTTATTTTTTATGTTTGTGGTTTATGTGTTGTTAGGTTAAGAAATTTTATTGTTTTTTTTTTTTAGTGTAGTAAATAATTTGTTGATTGATTTTTTTTGTTTTGTGATTTTTTTGGCTATAGCTGAATGTTGTTATGGTAATTGTAATTTGTTGTGAAAGGGTTTTTAAGGAGTTTTTTGTTGTGCTTTTGTTGTTAGCATTTTTTGTGGTTTTTAATTTTAGTTATAAG…
772	GGTTTTTTGAGTATAGAATTTTTTTTTTATTTTTATCTTATTTTTATTTTATTTTTATTTTGATTTTTTTTTTGGATTTGTTATGCAATTTAAGCTTTAATTTTGGGTTTGTAGTGTGTTTAGGATTTTGTGGGGTGAGGGATTTTGAAAGCTATGCTTTTTTTTTAGCTTTACTTTTTAGGTTTGTGGTTTATGTGTTGTTAGGCTAAGATATTTTATTGCTTTTTTTTTTTAGTGTAGCAAATAATTTGCTGATTGATTTTTTTTGTTTCGCGATTTTTTTGGCTATAGCTGAATGTTGCTATGGCAATTGTAATTTGCTGTGAAAGGGTTTTTAAGGAGTTTTTTGTTGTGTTTTTGTTGTTAGTATTTTTTGTGGTTTTTAATTTTAGTTATAAG…
773	GGTTTTTTGAGTATAGAATTTTTTTTTTATTTTTATTTTATTTTTATTTTATTTTTATTTTGTTTTTTTTTTTGGTTTTGTTATGCAATTTAAGCTTTATTTTTGGGTTTGTATTGTGTTTAGGATCTTGAGGGGAGAGGGTTTTTGAAAGCTATGCTTTTTCTTTAGCTTTATTTTTTATGTTTGTGGTTTATGTGTTGTTAGGCTAAGAAATCTTATTGCTTTTTTTTTIIAGTGTAGCAAATAATTTGCTGATTGATTTTTTTTGTTTCGCGATTTTTTTGGCTATAGCTGAATGTTGCTATGGCAATTGTAATTTGCTGTGAAAGGGCTTTTAAGGAGTTTTTTGTTGTGTTTTTGTTGTTAGTATTTTTTGTGGTTTTTAATTTTAGTTATAAG…
774	GGTTTTTTGAGCATAGAATTTTTTTTTTATTTTTATTTTTTTTTTATTTTGTTTTTATTTTGATTTTGGTTTTGTATTTGTTTTTCATTTTATGTTTTTTTTTTGTTTTTTTIGTGTGTTTTGGATTTTGTGAGGTGTGAAATTTTGTAAGCTTTGCTTTTTTTTTIGITTTATGTTTTATGTTTTTGGTTTATGTGTTGTTAGTCTTAGAAATTTTATTGCTTTTTTTTTTTAGTGTAGCAAATAATTTGCTGATTGATTTTTTTTGTTTTGCGATTTTTTTGGCTATAGCTGAATGTTGCTATGGCAATTGTAATTTGCTGTGAAAGGGTTTTTAAGGAGTTTTTTGTTGTGTTTTTGTTGTTAGTATTTTTTGTGGTTTTTAATTTTAGTTATAAG…
775	CGTTTTTTGAGTATAGAATTTTTTTTTTATTTTTATTTTATTTTTATTTTATTTTTATTTTGATTTTTTTTTTGGATTTGTTATGCAATTTAAGCTTTAATTTTGGGTTTGTAGTGTGTTTAGGATCTTGAGGGGAGAGGGATTTTGAAAGCTATGCTTTTTCTTTAGCTTTATTTTTTATGTTTGTGGTTTATGTGTTGTTAGGCTAAGAAATCTTATTGCTTTTTTTTTTTAGTGTAGCAAATAATTCGCTGATTGATTTTTTTTGTTTCGCGATTTTTCCGGCTATAGCTGAATGTTGTTATGGCAATTGTAACTTGCTGTGAAAGGGCTTTTAAGGAGTTTTTTGCTGTGTTTTTGTTGTTAGTATTTTTTGTGGTTTTTAATTTTAGTTATAAG…
776	GGTTTTTTGAGCATAGAATTTTTTTTTTATTTTTATTTTATTCTTATTTTATTTTTATTTTGATTTTGTTTCTGGATTTGTTATGCAATTTAAGCTTTAATTTTGGGTTTGTAGTGTGTTCAGGATTTTGAGGGGAGAGGGATTTTGAAAGCTATGCTTTTTTTTTAGCTTTATTTTTTATGTTTGTGGTTTATGTGTTGTTAGGCTAAGAAATCTTATTGCTTTTTTTTTTIAGTGTAGCAAATAATTTGCTGATTGATTTTTTTTGTTTTGCGATTTTTTTGGCTATAGCTGAATGTTGTTATGGCAATTGTAATTTGCTGTGAAAGGGCTTTTAAGGAGTTTTTTGTTGTGTTTTTGTTGTTAGTATTTTTTGTGGTTTTTAATTTTAGTTATAAG…
777	GGTTTTTTGAGTATAGAATTTTTTTTTTATCTTTATTTTATTTTTATTTTATTTTTATTTTGATTTTGTTTTTGGATTTGTTATGCAATTTAAGCTTTAATTTTGGGTTTGTAGTGTGTTTAGGATCTTGAGGGGAGAGGGATTTTGAAAGCTATGCTTTTTTTTTAGCTTTATTTTTTATGTTTGTGGTTTATGTGTTGTTAGGCTAAGAAATTTTATTGCTTTTTTTTTTTAGTGTAGCAAATAATTCGCTGATTGATTTTTTTTGTTTCGCGATTTTTTTGGCTATAGCTGAATGTTGCTATGGCAATTGTAATCTGCTGTGAAAGGGCTTTTAAGGAGTTTTTTGCTGTGCTTTTGCTGTTAGCATTTTTTGTGGTTTTTAATTTTAGTTATAAG…
778	GGTTTTTTGAGTATAGAATTTTTTTTTTATTTTTATTTTATTTTTATTTTATTTTTATTTTGATTTTGTTTTTTGTTTTGTTATTCAATTTAAGTTTTAATTTTGGGTTTGTAGTGTGTTTAGGATTTTGTGGGGAGTGGGATTTTGAAAGCTATGCTTTTTTTTTAGCCTTATTTTTTATGTTTGTGGTTTATGTGTTGTTAGTCTAAGAAATTTTATTGCTTTTTTTTTTTAGTGTAGCAAATAATTTGCTGATTGATTTTTTTTGTTTTGCGATTTTTTTGGCTATAGCTGAATGTTGTTATGGCAATTGTAATTTGCTGTGAAAGGGCTTTTAAGGAGTTTTTTGCTGTGCTTTTGCTGTTAGCATTTTTTGTGGTTTTTAATTTTAGCTATAAG…
779	GGTTTTTTGAGCATAGAATTTTTTTTTTATTTTTATTTTATTTTTATTTTATTTTTATTTTGATTTTGTTTTTGGTTTTGTTATGTAATTTATGTTTTATTTTTGGGTTTGTAGTGTGTTTAGGACTTTGTGGGGAGAGGGATTTTGAAAGTTATGTTTTTTTTTTAGTTTTATTTTTTATGTTTGTGGTTTATGTGTTGTTAGTCTAAGAAATTTTATTGTTTTTTTTTTTTAGTGTAGTAAATAATTTGCTGATTGATTTTTTTTGTTTTGCGATTTTTTTGGTTATAGTTGAATGTTGTTATGGTAATTGTAATTTGTTGTGAAAGGGTTTTTAAGGAGTTTTTTGTTGTGTTTTTGTTGTTAGTATTTTTTGTGGTTTTTAATTTTAGTTATAAG…
780	GGTTTTTTGAGTATAGAATTTTTTTTTTATTTTTATTTTATTTTTATTTTATTTTTATTTTTATTTTGTTTTTGGATTTGTTATGTAATTTAAGTTTTAATTTTGGGTTTGTAGTGTGTTTAGGATTTTGAGGGGAGAGGGATTTTGAAAGTTATGTTTTTTTTTTAGTTTTATTTTTTATGTTTGTGGTTTATGTGTTGTTAGGTTAAGAAATTTTATTGTTTTTTTTTTTTAGTGTAGTAAATAATTTGTTGATTGATTTTTTTTGTTTTGTGATTTTTTTGGTTATAGTTGAATGTTGTTATGGTAATTGTAATTTGTTGTGAAAGGGTTTTTAAGGAGTTTTTTGTTGTGTTTTTGTTGTTAGTATTTTTTGTGGTTTTTAATTTTAGTTATAAG…
781	GGTTTTTTGAGTATAGAATTTTTTTTTTATTTTTATTTTATTTTTATTTTATTTTTATTTTGATTTTGTTTTTGGATTTGTTATGTAATTTAAGTTTTAATTTTGGGTTTGTAGTGTGTTTAGGATTTTGAGGGGAGAGGGATTTTGAAAGCTATGCTTTTTTTTTAGCTTTATTTTTTATGTTTGTGGTTTATGTGTTGTTAGGCTAAGAAATTTTATTGCTTTTTTTTTTTAGTGTAGCAAATAATTCGCTGATTGATTTTTTTTGTTTTGCGATTTTTTTGGCTATAGCTGAATGTTGCTATGGCAATTGTAATTTGCTGTGAAAGGGCTTTTAAGGAGTTTTTTGCTGTGCTTTTGCTGTTAGTATTTTTTGTGGTTTTTAATTTTAGTTATAAG…
782	GGTTTTTTGAGTATAGAATTTTTTTTTTATTTTTATTTTATTTTTATTTTATTTTTATTTTGATTTTGTTTTTGGATTTGTTATGCAATTTAAGCTTTAATTTTGGGTTTGTAGTGTGTTTAGGATTTTGAGGGGAGAGGGATTTTGAAAGCTATGCTTTTTTTTTAGCTTTATTTTTTATGTTTGTGGTTTATGTGTTGTTAGGCTAAGAAATTTTATTGCTTTTTTTTTTIAGTGTAGCAAATAATTTGCTGATTGATTTTTTTTGTTTTGCGATTTTTTTGGCTATAGCTGAATGTTGCTATGGCAATTGTAATTTGCTGTGAAAGGGCTTTTAAGGAGTTTTTTGCTGTGCTTTTGCTGTTAGTATTTTTTGTGGTTTTTAATTTTAGTTATAAG…
783	GGTTTTTTGAGTATAGAATTTTTTTTTTATTTTTATTTTATTTTTATTTTATTTTTATTTTGATTTTGTTTTTGGATTTGTTATGTAATTTAATCTTTATTTTTGGGTTTGTAGTGTGTTTAGGATTTTGTGGGGAGAGGGTTTTTGAAAGTTATGTTTTTTTTTTAGTTTTATTTTTTATGTTTGTGGTTTATGTGTTGTTAGGTTAAGAAATTTTTTTGCTTTTTTTTTTTAGTGTAGCAAATAATTTGCTGATTGATTTTTTTTGTTTTGCGATTTTTTTGGTTATAGCTGAATGTTGTTATGGTAATTGTAATTTGTTGTGAAAGGGTTTTTAAGGAGTTTTTTGTTGTGTTTTTGTTGTTAGTATTTTTTGTGGTTTTTAATTTTAGTTATAAG…
784	GGTTTTTTGAGTATAGAATTTTTTTTTTATTTTTATCTTATTTTTATTTTATTTTTATTTTGATTTTGTTTTTGGATTTGTTATGCAATTTAAGCTTTAATTTTGGGTTTGTAGTGTGTTTAGGATTTTGAGGGGAGAGGGATTTTGAAAGCTATGCTTTTTTTTTAGCTTTACTTTTTATGTTTGTGGTTTATGTGTTGTTAGGCTAAGAAATTTTATTGCTTTTTTTTTTIAGTGTAGCAAATAATTTGCTGATTGATTTTTTTTGTTTCGCGATTTTTTTGGCTATAGCTGAATGTTGCTATGGCAATTGTAATTTGCTGTGAAAGGGTTTTTAAGGAGTTTTTTGTTGTGTTTTTGTTGTTAGTATTTTTTGTGGTTTTTAATTTTAGTTATAAG…
785	GGTTTTTTGAGCATAGAATTTTTTTTTTATTTTTATTTTATTTTTATTTTATTTTTATTTTGATTTTGTTTTTGGATTTGTTATGTAATTTAAGTTTTAATTTTGGGTTTGTAGTGTGTTTAGGATTTTGAGGGGAGTGGGATTTTGAAAGTTATGTTTTTTTTTTAGTTTTATTTTTTATGTTTGTGGTTTATGTGTTGTTAGGCTAAGAAATTTTATTGCTTTTTTTTTTIAGTGTAGTAAATAATTTGCTGATTGATTTTTTTTGTTTTGCGATTTTTTTGGTTATAGTTGAATGTTGTTATGGTAATTGTAATTTGCTGTGAAAGGGCTTTTAAGGAGTTTTTTGCTGTGCTTTTGCTGTTAGTATTTTTTGTGGTTTTTAATTTTAGTTATAAG…
786	GGTTTTTTGAGTATAGAATTTTTTTTTTATTTTTATTTTITTTTTATTTTATTTTTATTTTTTTTTTGTTTCTGTTTTTGTTATGCTATTTATGTTTTATTTTTGGTTTTTTTGTGIGTTTAGGATTTTGTGGGGAGTGGTTTTTTGAATGTTTTGCTTTTTTTTTATTTTTATTTTTTTTGTTTGTGGTTTATGTGTTGTTAGGCTAAGAAATTTTATTGCTTTTTTTTTTTAGTGTAGCAAATAATTTGCTGATTGATTTTTTTTGTTTTGCGATTTTTTTGGCTATAGCTGAATGTTGTTATGGCAATTGTAATTTGCTGTGAAAGGGCTTTTAAGGAGTTTTTTGTTGTGTTTTTGTTGTTAGTATTTTTTGTGGTTTTTAATTTTAGTTATAAG…
787	GGTTTTTTGAGTATAGAATTTTTTTTTTATTTTTATTTTATTTTTATTTTATTTTTATTTTGATTTTGTTTTTGGATTTGTTATGTAATTTAAGTTTTAATTTTGGGTTTGTAGTGTGTTTAGGATTTTGAGGGGAGAGGGATTTTGAAAGCTATGCTTTTTTTTTAGCTTTATTTTTTATGTTTGTGGTTTATGTGTTGTTAGGCTAAGAAATTTTATTGCTTTTTTTTTTIAGTGTAGCAAATAATTTGCTGATTGATTTTTTTTGTTTCGCGATTTTTTCGGCTATAGCTGAATGTTGCTATGGCAATTGTAATCTGCTGTGAAAGGGCTTTTAAGGAGTTTTTTGCTGTGCTTTTGCTGTTAGCATTTTTTGTGGTTTTTAATTTTAGTTATAAG…
788	GGTTTTTTGAGTATAGAATTTTTTTTTTATTTTCATTTTGTTTTTATTTTATTTTTATTTTGATTTTGTTTTTGGATTTGTTATGTAATTTAAGCTTTAATTTTGGGTTTGTAGTGTGTTTAGGATTTTGAGGGGAGAGGGATTTTGAAAGCTATGCTTTTTTTTTAGCTTTATTTTTTATGTTTGTGGTTTATGTGTTGTTAGGCTAAGAAATTTTATTGCTTTTTTTTTTIAGTGTAGCAAATAATTTGCTGATTGATTTTTTTTGTTTCGCGATTTTTTTGGCTATAGCTGAATGTTGTTATGGTAATTGTAATTTGCTGTGAAAGGGCTTTTAAGGAGTTTTTTGCTGTGCTTTTGCTGTTAGTATTTTTTGTGGTTTTTAATTTTAGTTATAAG…
789	GGTTTTTTGAGTATAGAATTTTTTTTTTATTTTTATCTTATTTTTATTTTATTTTTATTTTGATTTTGTTTTTGGATTTGTTATGCAATTTAAGCTTTAATTTTGGGTTTGTAGTGTGTTTAGGATTTTGTGGGGAGTGGGATTTTGAAAGCTATGCTTTTTTTTTAGCTTTACTTTTTATGTTTGTGGTTTATGTGTTGTTAGGCTAAGAAATTTTATTGCTTTTTTTTTTIAGTGTAGCAAATAATTTGCTGATTGATTTTTTTTGTTTCGCGATTTTTTTGGCTATAGCTGAATGTTGCTATGGCAATTGTAATTTGCTGTGAAAGGGTTTTTAAGGAGTTTTTTGTTGTGTTTTTGTTGTTAGTATTTTTTGTGGTTTTTAATTTTAGTTATAAG…
790	GGTTTTTTGAGTATAGAATTTTTTTTTTATTTTTACTTTATTTTTATCTTATTCTTATTTTGATTTTGTTTTTGGATTTGTTATGTAATTTAAGCTTTATTTTTGGGTTTGTAGTGTGTTTAGTATTTTGAGGGGAGTGGGATTTTGTAAGTTATGTTTTTTTTTTAGTTTTATTTTTTATGTTTGTGTTTTATGTGTTTTTTGGTTATGAAATTTTATTGTTTTTTTTTTTTAGTGTAGTAAATAATTCGCTGATTGATTTTTTTTGTTTTGCGATTTTTTCGGCTATAGTTGAATGTTGTTATGGTAATTGTAATTTGCTGTGAAAGGGCTTTTAAGGAGTTTTTTGCTGTGCTTTTGCTGTTAGTATTTTTTGTGGTTTTTAATTTTAGTTATAAG…
791	GGTTTTTTGAGTATAGAATTTTTTTTTTATTTTTATTTTATTTTTATTTTATTTTTATTTTGATTTTTTTTTTGGATTTGTTATGTAATTTAAGTTTTAATTTTGGGTTTGTAGTGTGTTTAGGATTTTGAGGGGAGAGGGATTTTGAAAGCTATGCTTTTTTTTTAGCTTTATTTTTTATGTTTGTGGTTTATGTGTTGTTAGGCTAAGAAATCTTATTGCTCTTTTTTTTTAGTGTAGCAAATAATTTGCTGATTGATTTTTTTTGTTTTGCGATTTTTTTGGCTATAGCTGAATGTTGCTATGGTAATTGTAATTTGCTGTGAAAGGGCTTTTAAGGAGTTTTTTGTTGTGTTTTTGTTGTTAGTATTTTTTGTGGTTTTTAATTTTAGTTATAAG…
792	GGTTTTTTGAGTATAGAATTTTTTTTTTATTTTTATCTTATCTTTITTTTATTTTTATTTIGTTTTTGTTTTTGTTTTTGTTTTGCTATTTATGCTTTAATTTTGGGTTTTTTGTGTGTTTAGGATCTTGTGGGGAGAGGGATTTTGAAAGCTACGGTTTTTTGTTAGCTTTATTCTTTATGTTTGTGGTTTATGTGCTGTTAGGCTAAGAAATCTTATTGCTTTTTTTTTIIAGTGTAGCAAATAATTCGCTGATTGATTTTTTTTGTTTCGCGATTTTTTTGGCTATAGCTGAATGTTGCTATGGCAATTGTAATTTGCTGTGAAAGGGCTTTTAAGGAGTTTTTTGCTGTGCTTTTGCTGTTAGCATTTTTTGTGGTTTTTAATTTTAGTTATAAG…
793	GGTTTTTTGAGTATAGAATTTTTTTTTTATTTTTATTTTATTTTTATTTTATTTTTATTTTGTTTTTGTTTTTGGTTTTGTTATGTTTTTTAAGTTTTATTTTTGGGTTTGTAGTGTGTTTAGGTTTTTGTGGGGAGTGGGTTTTTGAATGTTATGCCTTTTTTTTAGTTTTATTTTTTATGTTTGTGGTTTATGTGTTGTTTGGCTAAGATATTTTATTGCTTTTTTTTTTTAGTGTAGTAAATAATTTGCTGATTGATTTTTTTTGTTTTGTGATTTTTTTGGCTATAGCTGAATGTTGTTATGGTAATTGTAATTTGTTGTGAAAGGGTTTTTAAGGAGTTTTTTGTTGTGTTTTTGTTGTTAGTATTTTTTGTGGTTTTTAATTTTAGTTATAAG…
794	GGTTTTTTGAGTATAGAATTTTTTTTTTATTTTTATTTTATTTCTATTTTATTTTTATTTTGATTTTGTTTTTTGATTTGTTATGCAATTTAAGCTTTAATTTTGTGTTTGTAGTGTGTTTAGGATCTTGGGGGGAGAGGGTTTTTGAAAGCTATGCTTTTTTTTTAGCTTTATTTTTTATGTTTGTGGTTTATGTGCTGTTAGGCTAAGAAATTCTATTGCTTTTTTTTCTTAGTGTAGCAAATAATTTGCTGATTGATTTTTTTTGTTTTGCGATTTTTTTGGCTATAGTTGAATGTTGTTATGGTAATTGTAATTTGTTGTGAAAGGGTTTTTAAGGAGTTTTTTGTTGTGTTTTTGTTGTTAGTATTTTTTGTGGTTTTTAATTTTAGTTATAAG…
795	GGTTTTTTGAGTATAGAATTTTTTTTTTATTTTTATTTTATTTTTATTTTATCTTTATTTTGATTTTGTTTTTGGATTTGTTATGTAATTTAAGTTTTAATTTTGGGTTTGTAGTGTGTTTAGGATTTTGAGGGGAGAGGGATTTTGAAAGTTATGTTTTTTTTTTAGTTTTATTTTTTTTGTTTGTGGTTTATGTGTTGTTAGGCTAAGTAATTTTATTGCTTTTTTTTTTTAGTGTAGCAAATAATTTGCTGATTGATTTTTTTTGTTTTGCGATTTTTTTGGCTATAGCTGAATGTTGTTATGGTAATTGTAATTTGCTGTGAAAGGGCTTTTAAGGAGTTTTTTGCTGTGCTTTTGCTGTTAGCATTTTTTGTGGTTTTTAATTTTAGCTATAAG…
796	GGTTTTTTGAGTATAGAATTTTTTTTTTATTTTTATTTTATTTTTATTTTATTTTTATTTTGTTTTTGTTTTTGGTTTTGTTATGTAATTTAAGTTTTATTTTTGGGTTTGTAGTGTGTTTAGGTTTTTGAGGGGTGAGGGTTTTTGTTAGCTATGCTTTTTTTTTTGCTTTATTTTTTATGTTTGTGGTTTATGTGTTGTTAGGCTAAGAAATCTTATTGCTCTTTTTTTTIAGTGTAGCAAATAATTTGCTGATTGATTTTTTTTGTTTTGCGATTTTTTTGGCTATAGCTGAATGTTGCTATGGTAATTGTAATTTGCTGTGAAAGGGCTTTTAAGGAGTTTTTTGTTGTGTTTTTGTTGTTAGTATTTTTTGTGGTTTTTAATTTTAGTTATAAG…
797	GGTTTTTTGAGTATAGAATTTTTTTTTTATTTTTATTTTATTTTTATTTTATTTTTATTTTGATTTTTTTTTTGGATTTGTTATGTAATTTAAGCTTTAATTTTGGGTTTGTAGTGTGTTTAGGATTTTGAGGGGAGATGGATTTTGAAAGCTATGCTTTTTTTTTAGCTTTATTTTTTATGTTTGTGGTTTATGTGTTGTTAGGCTAAGAAATTCTATTGCTCTTTTTTTTTAGTGTAGCAAATAATTCGCTGATTGATTTTTTTTGTTTCGCGATTTTTTTGGCTATAGCTGAATGTTGCTATGGTAATTGTAATTTGTTGTGAAAGGGTTTTTAAGGAGTTTTTTGTTGTGTTTTTGTTGTTAGTATTTTTTGTGGTTTTTAATTTTAGTTATAAG…
798	GGTTTTTTGAGCATAGAATTTTTTTTTTATTTTTATTTTATTTTTATTTTGTTTTTATTTTGATTTTGTTTTTGGATTTGTTATGTAATTTAAGTTTTAATTTTGGGTTTGTAGTGTGTTTAGGATTTTGAGGGGAGAGGGATTTTGAAAGCTATGCTTTTTTTTTAGCTTTATTTTTTATGTTTGTGGTTTATGTGCTGTTAGGCTAAGAAATTTTATTGCTTTTTTTTTTIAGTGTAGCAAATAATTTGCTGATTGATTTTTTTTGTTTTGCGATTTTTTTGGCTATAGTTGAATGTTGTTATGGTAATTGTAATTTGTTGTGAAAGGGTTTTTAAGGAGTTTTTTGTTGTGTTTTTGTTGTTAGTATTTTTTGTGGTTTTTAATTTTAGTTATAAG…
799	GGTTTTTTGAGTATAGAATTTTTTTTTTATCTTTATTTTATTTTTATTTTATTTTTATTTTGATTTTGTTTTTGGATTTGTTATGCAATTTAAGCTTTAATTTTGGGTTTGTAGTGTGTTTAGGATCTTGAGGGGAGAGGGATTTTGAAAGCTATGCTTTTTTTTTAGCTTTATTTTTTATGTTTGTGGTTTATGTGTTGTTAGGCTAAGAAATCTTATTGCTTTTTTTTTTTAGTGTAGCAAATAATTTGCTGATTGATTTTTTTTGTTTCGCGATTTTTTCGGCTATAGCTGAATGTTGTTATGGTAATTGTAATCTGCTGTGAAAGGGCTTTTAAGGAGTTTTTTGCTGTGCTTTTGCTGTTAGCATTTTTTGTGGTTTTTAATTTTAGTTATAAG…
800	GGTTTTTTGAGTATAGAATTTTTTTTTTATTTTTATTTTATTTTTATTCTACTTTTATTTIGATTTTGTTTTTGGATTTGTTATGCAATTTAAGCTTTAATTTTGGGTTTGTAGTGTGTTTAGGATCTTGAGGGGAGAGGGATTTTGAAAGCTACGCTTTTTCTTTAGCTTTATCTTTTATGTTTGTGGTTTATGTGCTGTTAGGCTAAGAAATCCTATTGCCTTTTTTTTTTAGTGTAGCAAATAATTTGCTGATTGATTTTTTTTGTTTCGCGATTTTTTCGGCTATAGCTGAATGTTGCTATGGCAATTGTAATTTGCTGTGAAAGGGCTTTTAAGGAGTTTTTTGCTGTGCTTTTGCTGTTAGTATTTTTTGTGGTTTTTAATTTTAGTTATAAG…
801	GGTTTTTTGAGTATAGAATTTTTTTTTTATTTTTATTTTGTTTTTATTTTATTTTTATTTTGATTTTGTTTTTGGTTTTGTTATGTAATTTAAGCTTTAATTTTGGGTTTGTAGTGTGTTTAGGATCTTGTGGGGAGTGGGATTTTGAAAGCTACGCTTTTTTTTTAGCTTTATTTTTTATGTTTGTGGTTTATGTGCTGTTAGGCTAAGAAATTTTATTGCTTTTTTTTTTTAGTGTAGCAAATAATTTGCTGATTGATTTTTTTTGTTTCGCGATTTTTTTGGCTATAGCTGAATGTTGTTATGGTAATTGTAATCTGCTGTGAAAGGGCTTTTAAGGAGTTTTTTGCTGTGCTTTTGCTGTTAGCATCTTTTGTGGTTTTTAATTTTAGCTATAAG…
802	GGTTTTTTGAGTATAGAATTTTTTTTTTATTTTTATTTTATTTTTATTTTATTTTTATTTTGTTTTTTTTTTTGGATTTTTTTTGCAATTTAAGTTTTAATTTTGGGTTTGTTGTGTGTTTAGGGTTTTGTGGGGAGAGGGATTTTGAAAGCTATGCTTTTTTTTTAGCTTTATTTTTTATGTTTGTGGTTTATGTGCTGTTAGGCTAAGAAATCTTATTGCTTTTTCTTCTTAGTGTAGCAAATAATTCGCTGATTGATTTTTTTTGTTTCGCGATTTTTTIGGCTATAGCTGAATGTTGTTATGGTAATTGTAATTTGCTGTGAAAGGGCTTTTAAGGAGTTTTTTGCTGTGCTTTTGCTGTTAGTATTTTTTGTGGTTTTTAATTTTAGTTATAAG…
803	GGTTTTTTGAGTATAGAATTTTTTTTTTATTTTTATTTTATTTTTATTTTGTTTTTATTTTGATTTTGTTTTTGGTTTTTTTATGTTATTTTAGTTTTATTTTTGGGTTTGTTGTGTGTTTAGGATTTTGAGGGGAGTGGGATTTTGAAAGTTATGCTTTTTTTTTAGCTTTATTTTTTTTGTTTGTGGTTTATGTGCTGTTAGGCTAAGAAATTTTATTGCTTTTTTTTTTTAGTGTAGCAAATAATTTGCTGATTGATTTTTTTTGTTTTGCGATTTTTTTGGCTATAGTTGAATGTTGTTATGGTAATTGTAATTTGTTGTGAAAGGGTTTTTAAGGAGTTTTTTGTTGTGTTTTTGTTGTTAGTATTTTTTGTGGTTTTTAATTTTAGTTATAAG…
804	GGTTTTTTGAGCATAGAATTTTTTTTTTATTTTTATTTTATTTTTATTTTATTTTTATTTIGATTTTGTTTTTGGATTTGTTATGCAATTTAAGCTTTAATTTTGGGTTTGTAGTGTGTTTAGGATCTTGAGGGGAGAGGGATTTTGAAAGCTATGCTTTTTCTTTAGCTTTATTCTTTATGTTTGTGGTTTATGTGCTGTTGGGCTAAGAAATTTTATTGCTTTTTTTTTTTAGTGTAGCAAATAATTCGCTGATTGATTTTTTTTGTTTIGCGATTTTTTCGGCTATAGCTGAATGTTGCTATGGCAATTGTAATTTGCTGTGAAAGGGCTTTTAAGGAGTTTTTTGCTGTGCTTTTGCTGTTAGTATTTTTTGTGGTTTTTAATTTTAGTTATAAG…
805	GGTTTTTTGAGTATAGAGTTTTTTTTTTATTTTTATTTTATTTTTATTTTATTTTTATTTTGATTTTGTTTTTGGTTTTGTTATGTAATTTATGTTTTATTTTTGGGTTTGTAGTGTGTTTAGGATTTTGAGGGGAGAGGGATTTTGAATGTTATGTTTTTTTTTTAGTTTTATTTTTTATGTTTGTGGTTTATGTGTTGTTAGGTTAAGAAATTTTATTGTTTTTTTTTTTTAGTGTAGTAAATAATTTGTTGATTGATTTTTTTTGTTTTGCGATTTTTTTGGCTATAGTTGAATGTTGCTATGGCAATTGTAATTTGCTGTGAAAGGGTTTTTAAGGAGTTTTTTGTTGTGTTTTTGTTGTTAGTATTTTTTGTGGTTTTTAATTTTAGTTATAAG…
806	GITTTTTTGAGTATAGAATTTTTTTTTTATCTTTATTTTATTTTTATTTTATTTTTATTTTGATTTTGTTTTTGGATTTGTTATGCAATTTAAGCTTTAATTTTGGGTTTGTAGTGTGTTTAGGATCTTGAGGGGAGAGGGATTTTGAAAGCTATGCTTTTTTTTTAGCTTTATTTTTTATGTTTGTGGTTTATGTGTTGTTAGGCTAAGAAATTTTATTGCTTTTTTTTTIIAGTGTAGCAAATAATTCGCTGATTGATTTTTTTTGTTTCGCGATTTTTTTGGCTATAGCTGAATGTTGCTATGGCAATTGTAATCTGCTGTGAAAGGGCTTTTAAGGAGTTTTTTGCTGTGCTTTTGCTGTTAGCATTTTTTGTGGTTTTTAATTTTAGTTATAAG…
807	GGTTTTTTGAGTATAGAATTTTTTTTTTATTTTTATTTTATTTTTATTTTATTTTTATTTTGATTTTGTTTTTGGATTTGTTATGCAATTTAAGCTTTAATTTTGGGTTTGTAGTGTGTTTAGGATCTTGAGGGGAGTGGGATTTTGAAAGCCATGCTTTTTTTTTAGCTTTATTTTTTATGTTTGTGGTTTATGTGTTGTTAGGCTAAGAAATCTTATTGCTTTTTTTTTTTAGTGTAGCAAATAATTTGCTGATTGATTTTTTTTGTTTTGCGATTTTTTTGGCTATAGCTGAATGTTGCTATGGCAATTGTAATTTGCTGTGAAAGGGCTTTTAAGGAGTTTTTTGTTGTGTTTTTGTTGTTAGTATTTTTTGTGGTTTTTAATTTTAGTTATAAG…
808	GGTTTTTTGAGTATAGAATTTTTTTTTTATTTTTATTTTATTTTTATTTTATTTTTATTTTGATTTTTTTTTTTGTTTTTTTATGTATTTTAAGTTTTTTTTTTGTGTTTGTAGTGTGTTTTGGTTTTTTTGGGGTGTGGGTTTTTGGAAGTTATGCTTTTTTTTTATTTTTATTTTTTATGTTTGTGGTTTATGTGTTGTTAGGTTAAGAAATTTTATTGITTTTTTTTTTTAGTGTAGTAAATAATTTGTTGATTGATTTTTTTTGTTTTGTGATTTTTTTGGTTATAGTTGAATGTTGTTATGGCAATTGTAATTTGTTGTGAAAGGGCTTTTAAGGAGTTTTTTGTTGTGTTTTTGTTGTTAGTATTTTTTGTGGTTTTTAATTTTAGTTATAAG…
809	GGTTTTTTGAGCATAGAATTTTTTTTTTATTTTCATTTTATTTTTATTTTATTTTTATTTTGTTTTTGTTTTTGGTTTTGTTATGCAATTTAATTTTTATTTTTGTGTTTTTAGTGTGTTTGGGATCTTGTGGGGTGTGGGATTTTGTAAGTTATGCTTTTTTTTTAGCTTTATTTTTTATGTTTGTGGTTTATGTGCTGTTGGGTTAAGATATTTTATTGCTTTTTTTTTTTAGTGTAGTAAATAATTTGCTGATTGATTTTTTTTGTTTCGCGATTTTTTTGGCTATAGCTGAATGTTGCTATGGCAATTGTAATTTGCTGTGAAAGGGCTTTTAAGGAGTTTTTTGCTGTGCTTTTGCTGTTAGCATTTTTTGTGGTTTTTAATTTTAGTTATAAG…
810	GGTTTTTTGAGTATAGAATTTTTTTTTTATTTTTATTTCATTTTTATTTTATTTTTATTTTGATTTTGTTTTTGGATTTGTTATGTAATTTAAGCTTTAATTTTGGGTTTGTAGTGTGTTTAGGATTTTGAGGGGAGTGGGATTTTGAAAGCTATGCTTTTTTTTTAGCTTTATTTTTTAGGTTTTTGGTTTATGTGTTGTTAGGCTAAGAAATTTTATTGCTTTTTTTTTTTAGTGTAGCAAATAATTTGCTGATTGATTTTTTTTGTTTTGCGATTTTTTTGGCTATAGCTGAATGTTGTTATGGTAATTGTAATTTGCTGTGAAAGGGCTTTTAAGGAGTTTTTTGTTGTGTTTTTGTTGTTAGTATTTTTTGTGGTTTTTAATTTTAGTTATAAG…
811	GGTTTTTTGAGTATAGAATTTTTTTTTIATTTTTATTTTATTTTTATTTTATTTTTATTTTGATTTTGTTTTTTGTTTTGTTATGTTATTTATTTTTTAATTTTGTGTTTGTAGTGTGTTTAGGATTTTGAGGGGAGTGGGATTTTGATAGTTATGCTTTTTTTTTAGTTTTATTTTTTGTGTTTGTGGTTTATGTGTTGTTAGGTTAAGAAATTTTATTGITTTTTTTTTTTAGTGTAGTAAATAATTTGTTGATTGATTTTTTTTGTTTTGTGATTTTTTTGGTTATAGTTGAATGTTGTTATGGTAATTGTAATTTGCTGTGAAAGGGCTTTTAAGGAGTTTTTTGCTGTGCTTTTGCTGTTAGCATCTTCTGTGGTTTTTAATCTTAGCTATAAG…
812	GGTTTTTTGAGTATAGAATTTTTTTTTTATTTTTATTTTATTTTTATTTTATTTTTATTTTGATTTTTTTTTTGGATTTGTTATGTAATTTAAGTTTTAATTTTGGGTTTGTAGTGTGTTTAGGATTTTGAGGGGAGATGGATTTTGAAAGTTATGTTTTTTTTTTAGTTTTATTTTTTATGTTTGTGGTTTATGTGTTGTTAGGTTAAGAAATTTTATTGTTTTTTTTTTTTAGTGTAGTAAATAATTCGTTGATTGATTTTTTTTGTTTTGTGATTTTTTTGGCTATAGCTGAATGTTGTTATGGTAATTGTAATTTGTTGTGAAAGGGTTTTTAAGGAGTTTTTTGTTGTGTTTTTGTTGTTAGTATTTTTTGTGGTTTTTAATTTTAGTTATAAG…
813	GGTTTTTTGAGTATAGAATTTTTTTTTTATTTTTATTTTATTTTTATTTTATTTTTATTTTTATTTTGTTTTTGGTTTTGTTATGCAATTTAAGCTTTAATTTTGTGTTTGTAGTGTGTTTAGGATCTTGAGGGGAGTGGTATTTTGATAGCCATGCTTTTTTTTTAGCTTTATTTTTTATGTTTGTGGTTTATGTGTTGTTAGGCTAAGAAATCTTATTTCTTTTTTTTTTTAGTGTAGCAAATAATTTGCTGATTGATTTTTTTTGTTTTGCGATTTTTTTGGCTATAGCTGAATGTTGCTATGGCAATTGTAATTTGCTGTGAAAGGGCTTTTAAGGAGTTTTTTGTTGTGTTTTTGTTGTTAGTATTTTTTGTGGTTTTTAATTTTAGTTATAAG…
814	GGTTTTTTGAGTATAGAATTTTTTTTTTATTTTTATTTTATTTTTATTTTATTTTTATTTTGATTTTTTTTTTGGATTTGTTATGCAATTTAAGCTTTAATTTTGGGTTTGTAGTGTGTTTAGGATCTTGAGGGGAGAGGGATTTTGAAAGCTATGCTTTTTCTTTAGCTTTATTTTTTATGTTTGTGGTTTATGTGTTTTTAGGCTAAGAAATCTTATTGCTTTTTTTTTTTAGTGTAGCAAATAATTCGCTGATTGATTTTTTTTGTTTCGCGATTTTTCCGGCTATAGCTGAATGTTGTTATGGCAATTGTAACTTGCTGTGAAAGGGCTTTTAAGGAGTTTTTTGCTGTGTTTTTGTTGTTAGTATTTTTTGTGGTTTTTAATTTTAGTTATAAG…
815	GGTTTTTTGAGTATAGAATTTTTTTTTCATTTTTATTTTATTTTTATTTTATTTTTATTTIGATTTTGTTTTTGIATTTGTTATTCTATTTAAGCTTTAATTTTGGGTTTGTAGTGTGTTTAGGITTTTGAGGGGTGTGGGATTTTGAAAGCTACGCTTTTTCTTTAGCTTTATTTTTTATGTTTGTGGTTTATGTGTTGTTAGGCTAAGAAATCTTATTGCTTTTTTTTTIIAGTGTAGCAAATAATTCGCTGATTGATTTTTTTTGTTTCGCGATTTTTTCGGCTATAGCTGAATGTTGCTATGGCAATTGTAATTTGCTGTGAAAGGGCTTTTAAGGAGTTTTTTGCTGTGCTTTTGCTGTTAGCATTTTTTGTGGTTTTTAATTTTAGTTATAAG…
816	GGTTTTTTGAGTATAGAATTTTTTTTTTATTTTTATTTTATTTTTATTTTATTTCTATTTTGATTTTGTTTTTGGATTTGTTATGCAATTTAAGCTTTAATTTTGGGTTTGTAGTGTGTTTAGGATCTTGAGGGGAGAGGGATTTTGAAAGTTATGCTTTTTTTTTAGCTTTATTTTTTATGTTTGTGGTTTATGTGTTGTTAGGCTAAGAAATCTTATTGCTTTTTTTTTTTAGTGTAGCAAATAATTTGCTGATTGATTTTTTTTGTTTTGCGATTTTTTCGGCTATAGCTGAATGTTGCTATGGCAATTGTAATTTGCTGTGAAAGGGTTTTTAAGGAGTTTTTTGTTGTGTTTTTGTTGTTAGTATTTTTTGTGGTTTTTAATTTTAGTTATAAG…
817	GGTTTTTTGAGTATAGAATTTTTTTTTTATCTTTATTTTATTTTTATTTTATTTTTTTTTTGTTTTTTTTTTTGGATTTGTTATGCAATTTAAGCTTTATTTTTGGGTTTGTAGTGGGTTTAGGTTTTTGAGGGGGGGGGGTTTTTGAAAGTTTTGTTTTTTTTTTAGTTTTTTTTTTTATGTTTGGGGTTTATGTGTTGTTAGGCTAAGAAATTTTATTGCTTTTTTTTTTTAGTGTAGCAAATAATTTGCTGATTGATTTTTTTTGTTTTGCGATTTTTTTGGCTATAGCTGAATGTTGCTATGGCAATTGTAATTTGCTGTGAAAGGGCTTTTAAGGAGTTTTTTGCTGTGTTTTTGTTGTTAGTATTTTTTGTGGTTTTTAATTTTAGTTATAAG…
818	GGTTTTTTGAGTATAGAATTTTTTTTTTATTTTTATTTTATTTTTATCTTCTTTTTATTTIGCTTTTGTTTTTGIATTTGTTATGTAATCTAAGCTTTAATTTTGGTTTTGTAGTGTGTTTAGGATCTTGTGGGGAGAGGGATTTTGAATGCTACGCTTTTTTTTTAGTTTTACATTTTATGTTTGTGTTTTATGTGTTGTTAGGTTAAGAAATTTTATTTCTTTTTTTTTTTAGTGTAGTAAATAATTCGCTGATTGATTTTTTTTGTTTCGCGATTTTTTCGGCTATAGCTGAATGTTGCTATGGCAATTGTAATCTGCTGTGAAAGGGCTTTTAAGGAGTTTTTTGCTGTGCTTTTGCTGTTAGTATTTTTTGTGGTTTTTAATTTTAGTTATAAG…
819	GGTTTTTTGAGTATAGAATTTTTTTTTTATTTTTATTTTATTTTTATTTTATTTTTATTTTGATTTTGTTTTTGGATTTGTTATGTAATTTAAGCTTTAATTTTGGGTTTGTAGTGTGTTTAGGATTTTGAGGGGAGAGGGATTTTGAAAGCTATGCTTTTTTTTTAGCTTTATTTTTTATGTTTGTGGTTTATGTGTTGTTAGGCTAAGAAATTTTATTGCTTTTTTTTTTIAGTGTAGCAAATAATTTGCTGATTGATTTTTTTTGTTTTGCGATTTTTTTGGTTATAGTTGAATGTTGTTATGGTAATTGTAATTTGTTGTGAAAGGGTTTTTAAGGAGTTTTTTGTTGTGTTTTTGTTGTTAGCATTTTTTGTGGTTTTTAATTTTAGCTATAAG…
820	GGTTTTTTGAGTATAGAATTTTTTTTTTATTTTTATTTTATTCTTATTTTATTTTTATTTTGATTTTGTTTCTGGATTTGTTATGCAATTTAAGCTTTAATTTTGGGTTTGTAGTGTGTTCAGGATTTTGAGGGGAGAGGGATTTTGAAAGCTATGCTTTTTTTTTAGCTTTATTTTTTATGTTTGTGGTTTATGTGTTGTTAGGCTAAGAAATCTTATTGCTTTTTTTTTTTAGTGTAGCAAATAATTTGCTGATTGATTTTTTTTGTTTTGCGATTTTTTTGGCTATAGCTGAATGTTGTTATGGCAATTGTAATTTGCTGTGAAAGGGCTTTTAAGGAGTTTTTTGTTGTGTTTTTGTTGTTAGTATTTTTTGTGGTTTTTAATTTTAGTTATAAG…
821	GGTTTTTTGAGTATAGAATTTTTTTTTTATTTTTATTTTATTTTTATTTTATTTTTATTTTGATTTTTTTTTTGGATTTGTTATGCAATTTAAGCTTTAATTTTGTGTTTGTAGTGTGTTTAGGATCTTGAGGGGAGAGGGATTTTGAAAGCTATGCTTTTTTTTTAGCTTTATTTTTTATGTTTGTTGTTTATGTTCTGTTAGGCTAAGAAAACTTATTGCTTTTTTTTTTTTAGTTTAGCAAAAAATTTGCTGATTGATTTTTTTTGTTTCGCGATTTTTTTGGCTATAGCTGAATGTTGCTATGGCAATTGTAATTTGCTGTGAAAGGGCTTTTAAGGAGTTTTTTGCTGTGCTTTTGCTGTTAGCATTTTTTGTGGTTTTTAATTTTAGTTATAA…
822	GGTTTTTTGAGTATAGAATTTTTTTTTTATTTTTATTTTATTTTTATTTTATTTTTATTTTGATTTTGTTTTTGGATTTGTTATGCAATTTAAGCTTTATTTTTGGGTTTGTAGTGTGTTTAGGATCTTGAGGGGAGAGGGATTTTGAAAGCCATGCTTTTTTTTTAGCTTTATTTTTTATGTTTGTGGTTTATGTGTTGTTAGGTTAAGAATTTTTATTGCTTTTTTTTTTTAGTGTAGCAAATAATTTGCTGATTGATTTTTTTTGTTTTGCGATTTTTTTGGCTATAGCTGAATGTTGCTATGGCAATTGTAATTTGCTGTGAAAGGGCTTTTAAGGAGTTTTTTGTTGTGTTTTTGTTGTTAGTATTTTTTGTGGTTTTTAATTTTAGTTATAAG…
823	GGTTTTTTGAGCATAGAATTTTTTTTTTATCTTTATTTTATTTTTATTTTATTTTTATTTTGATTTTGTTTTTGGATTTTTTATGCAATTTAAGCTTTAATTTTGGGTTTGTAGTGTGTTTAGGATTTTGAGGGGAGAGGGATTTTGAAAGCTATGCTTTTTTTTTAGCTTTATCTTTTATGTTTGTGGTTTATGTGCTGTTAGGCTAAGAAATTTTATTGCTTTTTTTTCTTAGTGTAGCAAATAATTCGCTGATTGATTTTTTTTGTTTCGCGATTTTTTTGGCTATAGCTGAATGTTGTTATGGTAATTGTAATTTGTTGTGAAAGGGTTTTTAAGGAGTTTTTTGTTGTGTTTTTGTTGTTAGTATTTTTTGTGGTTTTTAATTTTAGTTATAAG…
824	GGTTTTTTGAGTATAGAATTTTTTTTTTATTTTTATTTTATTTTTATTTTATTTCTATTTTGATTTTGTTTTTGGATTTGTTATGTATTTTAAGCTTTATTTTTGGGTTTGTAGTGTGTTTAGTATCTTGTGGGGAGTGGGATTTTGAAAGTTATGCTTTTTTTTTAGCTTTATTTTTTATGTTTGTGGTTTATGTGTTGTTAGGCTAAGAAATCTTATTGCTTTTTTTTTTTAGTGTAGCAAATAATTTGCTGATTGATTTTTTTIGTTTTGCGATTTTTTCGGCTATAGCTGAATGTTGCTATGGCAATTGTAATTTGCTGTGAAAGGGTTTTTAAGGAGTTTTTTGTTGTGTTTTTGTTGTTAGTATTTTTTGTGGTTTTTAATTTTAGTTATAAG…
825	GGTTTTTTGAGTATAGAATTTTTTTTTTATTTTTATTTTATTTTTATTTTATTTTTATTTTGATTTTGTTTTTGGATTTGTTATGCAATTTAAGCTTTAATTTTGGGTTTGTAGTGTGTTTAGGATTTTGAGGGGAGAGGGATTTTGAAAGTTATGITCTTTTTTTAGITTTATTTTTTATGTTTGTGGTTCATGTGTTGTTAGGTTAAGAAATTTTATTGCTTTTTTTTTTTAGTGTAGCAAATAATTTGCTGATTGATTTTTTTTGTTTTGCGATTTTTTTGGCTATAGCTGAATGTTGTTATGGTAATTGTAATTTGCTGTGAAAGGGCTTTTAAGGAGTTTTTTGCTGTGCTTTTGCTGTTAGTATTTTTTGTGGTTTTTAATTTTAGTTATAAG…
826	GGTTTTTTGAGCATAGAATTTTTTTTTTATTTTTATTTTATTTTTATTTTATCTTTATTTTGATTTTTTTTTTGGATTTGTTATGTAATTTAAGTTTTAATTTTGGGTTTGTAGTGTGTTTAGGATTTTGAGGGGAGAGGGATTTTGAAAGTTATGTTTTTTTTTTAGTTTTATTTTTTATGTTTGTGGTTTATGTGTTGTTAGGCTAAGAAATTTTATTGCTTTTTTTTTTTAGTGTAGCAAATAATTTGCTGATTGATTTTTTTTGTTTTGCGATTTTTTTGGCTATAGCTGAATGTTGTTATGGTAATTGTAATTTGCTGTGAAAGGGCTTTTAAGGAGTTTTTTGCTGTGCTTTTGCTGTTAGCATTTTTTGTGGTTTTTAATTTTAGCTATAAG…
827	GGTTTTTTGAGTATAGAATTTTTTTTTTATTTTTATTTCATCTTTATTTTATTTTTATTTIGATTTTGTTTTTGGATTTGTTATGCAATTTAAGCTTTAATTTTGGGTTTGTAGTGTGTTTAGGATTTTGAGGGGAGAGGGATTTTGAAAGCTATGCTTTTTTTTTAGCTTTATTTTTTATGTTTGTGGTTTATGTGCTGTTAGGCTAAGAAATCTTATTGCTTTTTCTTCTTAGTGTAGCAAATAATTCGCTGATTGATTTTTTTTGTTTCGCGATTTTTTIGGCTATAGCTGAATGTTGTTATGGTAATTGTAATTTGCTGTGAAAGGGCTTTTAAGGAGTTTTTTGCTGTGCTTTTGCTGTTAGTATTTTTTGTGGTTTTTAATTTTAGTTATAAG…
828	GGTTTTTTGAGTATAGAATTTTTTTTTTATTTTTATTTTATTTTTATTTTATTTTTATTTTGATTTTGTTTTTGGATTTGTTATGTAATTTAAGCTTTATTTTTGGGTTTGTAGTGTGTTTAGGATTTTGAGGGGAGAGGGATTTTGTAAGTTATGTTTTTTTTTTAGCTTTATTTTTTATGTTTGTGGTTTATGTGTTGTTAGGCTAAGAAATCTTATTGCTTTTTTTTTTTAGTGTAGCAAACAATTTGCTGATTGATTTTTTTTGTTTCGCGATTTTCTCGGCTATAGCTGAATGTTGCTATGGCAATTGTAATTTGCTGTGAAAGGGCTTTTAAGGAGTTTTTTGTTGTGTTTTTGTTGTTAGTATTTTTTGTGGTTTTTAATTTTAGTTATAAG…
829	GGTTTTTTGAGTATAGAATTTTTTTTTTATTTTTATTTTATTTTTATTTTATTTTTATTTTGATTTTGTTTTTGGATTTGTTATGCAATTTATGCTTTAATTTTGGGTTTGTAGTGTGTTTAGGATTTTGAGGGGAGAGGTATTTTGAAAGCTATGCTTTTTTTTTAGCTTTATTTTTTATGTTTGTGGTTTATGTGTTGTTAGGCTAAGAAATTTTATTGCTTTTTTTTTTTAGTGTAGCAAATAATTTGCTGATTGATTTTTTTTGTTTTGCGATTTTTTTGGCTATAGCTGAATGTTGCTATGGCAATTGTAATTTGCTGTGAAAGGGTTTTTAAGGAGTTTTTTGTTGTGTTTTTGTTGTTAGTATTTTTTGTGGTTTTTAATTTTAGTTATAAG…
830	GGTTTTTTGAGTATAGAATTTTTTTTTIATTTTTATTTTATTTTTATTTTATTTTTATTTTGATTTTGTTTTTGGTTTTGTTATGTAATTTAAGTTTTAATTTTGGTTTTGTTGTGTGTTTTGGATTTTGTGGGGAGAGGTTTTTTGAAAGCTATGCTTTTTTTTTAGCTTTATTTTTTATGTTTGTGGTTTATGTGTTGTTAGGTTAAGAAATTTTTTTGTTTTTTTTTTTTAGTGTAGCAAATAATTCGCTGATTGATTTTTTTTGTTTTGCGATTTTTTTGGCTATAGCTGAATGTTGCTATGGCAATTGTAATTTGCTGTGAAAGGGCTTTTAAGGAGTTTTTTGCTGTGCTTTTGCTGTTAGTATTTTTTGTGGTTTTTAATTTTAGTTATAAG…
831	GGTTTTTTGAGTATAGAATTTTTTTTTTATTTTTATCTTATTTTTATTTTATTTTTATTTTGTTTTTGTTTTTGGATTTGTTATGCTATTTAAGCTTTAATTTTGGGTTTGTAGTGTGTTTAGGATTTTTTGGGGAGTGGGATTTTGAATGCTATGCTTTTTTTTTIGTTTTTTTTTTTGIGTTTITGGTTTATTTGTTTTTAGGTTAAGAAATTTTTTTGTTTTTTTTTTTTIGTTTTGCAATTATTTTGTTGATTGATTTTTTTTGTTTCGCGATTTTTTTGGCTATAGCTGAATGTTGCTATGGCAATTGTAATTTGCTGTGAAAGGGTTTTTAAGGAGTTTTTTGTTGTGTTTTTGTTGTTAGTATTTTTTGTGGTTTTTAATTTTAGTTATAAG…
832	GGTTTTTTGAGTATAGAATTTTTTTTTTATTTTTATTTTATTTTTTTTTTGTTTTTATTTTGTTTTTGTTTTTGGTTTTGTTTTGTATTTTATGTTTTATTTTTGGTTTTGTTGTGTGTTTTGGTTTTTGTGGGGAGAGGGTTTTTGATTGCTGTGTTTTTTTTTTAGTTTTATTTTTTATGTTTGTGGTTTATGTGCTGTTAGGCTAAGAAATTTTATTGCTTTTTTTTTIIAGTGTAGCAAATAATTTGCTGATTGATTTTTTTTGTTTTGCGATTTTTTTGGCTATAGTTGAATGTTGTTATGGTAATTGTAATTTGTTGTGAAAGGGTTTTTAAGGAGTTTTTTGTTGTGTTTTTGTTGTTAGTATTTTTTGTGGTTTTTAATTTTAGTTATAAG…
833	GGTTTTTTGAGTATAGAATTTTTTTTTTATTTTTATTTTATTTTTTTTTTATTTTTATTTTGATTTTTTTTTTGGATTTGTTATTTAATTTAAGTTTTATTTTTGGGTTTGTAGTGTGTTTAGGATTTTGTGGGGAGTGGGTTTTTGAATGCTATGCTTTTTTTTTAGCTTTATTTTTTTGGTTTGTGGTTTATGTGCTGTTAGGCTAAGAAATTTTATTGCTTTTTTTTTTTAGTGTAGCAAATAATTCGCTGATTGATTTTTTTTGTTTTGCGATTTTTTTGGCTATAGCTGAATGTTGTTATGGTAATTGTAATTTGCTGTGAAAGGGTTTTTAAGGAGTTTTTTGTTGTGTTTTTGTTGTTAGTATTTTTTGTGGTTTTTAATTTTAGCTATAAG…
834	GGTTTTTTGAGTATAGAATTTTTTTTTTATTTTTATTTTATTTTTATTTTATTTTTATTTTGTTTTTGTTTTTGGATTTGTTATGCAATTTAAGCTTTATTTTTGGGTTTGTAGTGTGTTTAGGATTTTGTGGGGAGAGGGATTTTGATAGCTATGCTTTTTTTTTAGCTTTATTTTTTGTGTTTGTGGTTTATGTGCTGTTAGGCTAAGAAATCTTATTGCTTTTTTTTTTTAGTGTAGCAAATAATTTGCTGATTGATTTTTTTTGTTTCGCGATTTTTTTGGCTATAGCTGAATGTTGCTATGGCAATTGTAATTTGCTGTGAAAGGGCTTTTAAGGAGTTTTTTGCTGTGCTTTTGCTGTTAGCATTTTTTGTGGTTTTTAATTTTAGCTATAAG…
835	GGTTTTTTGAGTATAGAATTTTTTTTTTATTTTTATTTTATTTTTATTTTATTTTTATTTTGATTTTGTTTTTGGTTTTGTTATGCAATTTAAGCTTTATTTTTGTGTTTTTTGTGTGTTTAGGATTTTGTGGGGAGAGGGATTTTGAATGTTATGITCTTTTTTTAGITTTATTTTTTATGTTTGTGGTTCATGTGTTGTTAGGCTAAGAAATTTTATTGCTTTTTTTTTTIAGTGTAGCAAATAATTTGCTGATTGATTTTTTTTGTTTTGCGATTTTTTTGGCTATAGCTGAATGTTGTTATGGTAATTGTAATTTGCTGTGAAAGGGCTTTTAAGGAGTTTTTTGCTGTGCTTTTGCTGTTAGTATTTTTTGTGGTTTTTAATTTTAGTTATAAG…
836	GGTTTTTTGAGTATAGAATTTTTTTTTTATTTTTATTTTTTTTTTTTTTTTTTTTTATTTTGTTTTTGTTTTTGTTTTTTTTTTTTATTTTATGTTTTATTTTTGGTTTTTTIGTGTGTTTTGTTTTTTTAGGGIAGIGGGTTTTTGAAIGTTTIGITTTTTTTTTAGTTTTATTTTTTGTGTTTTTGGTTTATGTGCTGTTTGGTTAAGAAATTTTATTGTTTTTTTTTTTTAGTGTAGTTAATAATTTGTTGATTGATTTTTTTTGTTTTGTGATTTTTTTGGTTATAGTTGAATGTTGTTATGGTAATTGTAATTTGTTGTGAAAGGGTTTTTAAGGAGTTTTTTGTTGTGTTTTTGTTGTTAGTATTTTTTGTGGTTTTTAATTTTAGTTATAAG…
837	GGTTTTTTGAGCATAGAATTTTTTTTTTATTTTTATTTTATTTTTATTTTATTTTTATTTTGATTTTGTTTTTGGATTTGTTATGTAATTTAAGTTTTAATTTTGGGTTTGTAGTGTGTTTAGGATTTTGAGGGGAGTGGGATTTTGAATGTTATGTTTTTTTTTTATTTTTTTTTTTTATGTTTGTGGTTTATGTGTTGTTAGGTTAAGATATTTTATTGCTTTTTTTTTTTAGTGTAGTAAATAATTTGCTGATTGATTTTTTTTGTTTTGCGATTTTTTTGGTTATAGCTGAATGTTGCTATGGTAATTGTAATTTGCTGTGAAAGGGCTTTTAAGGAGTTTTTTGTTGTGCTTTTGCTGTTAGCATTTTTTGTGGTTTTTAATTTTAGCTATAAG…
838	GGTTTTTTGAGTATAGACTTTTTTTTTIATATTTATTTTATTTTTATTTTATTTTTATTTTGATTTTITTTTTGIATTTTTTATGTAATTTACTTTTTAATTTTGGATTTGTTGTGTGTTTTGGATTTTGAGAACAGTGGAATTTTGATAGTTGTGITTTCTTTTTAGCTTTATTTTTTAIITTCGTTGTTTCTGTGTTGTTAGGCTAAGAAATTTTATTGTTTTTTTTTTTTAGTGTAGCAAATAATTTGCTGATTGATTTTTTTTGTTTCGCGATTTTTTTGGTTATAGCTGAATGTTGTTATGGCAATTGTAATCTGCTGTGAAAGGGATTTTAAGGAGTTTTTTGCTGTGCTTTTGCTGTTAGCATTTTTTGTGGTTTTTATTTTTCGTTATAAG…
839	GGTTTTTTGAGTATAGAATTTTTTTTTTATTTTTATTTTATTTTTATTTTATTTTTATTTTGATTTTGTTTTTGGATTTGTTATGTAATTTAAGTTTTAATTTTGGGTTTGTAGTGTGTTTAGGATTTTGAGGGGAGAGGGATTTTGAAAGCTATGCTTTTTTTTTAGCTTTATTTTTTATGTTTGTGGTTTATGTGTTGTTAGGCTAAGAAATTTTATTGCTTTTTTTTTTIAGTGTAGCAAATAATTCGCTGATTGATTTTTTTTGTTTTGCGATTTTTTTGGCTATAGCTGAATGTTGCTATGGCAATTGTAATTTGCTGTGAAAGGGCTTTTAAGGAGTTTTTTGCTGTGCTTTTGCTGTTAGTATTTTTTGTGGTTTTTAATTTTAGTTATAAG…
840	GGTTTTTTGAGCATAGAATTTTTTTTTTATTTTTATTTTATTTTTATTTTATTTTTATTTTAATTTTGATTTTAGTTTTATTATGTAATTTAATATTTCATTTTGGTTTTITAGTGTGTTTAGGATTTTGTGAGGTGAGTTATTTTGATAGCTATGCTTTTTTTTTAGCTTTATTTTTTATGTTTGTGGTTTATGTGTTGTTAGGCTAAGAAATTTTATTGCTTTTTTTTTTTAGTGTAGTAAATAATTTGTTGATTGATTTTTTTTGTTTTGTGATTTTTTTGGTTATAGTTGAATGTTGTTATGGTAATTGTAATTTGTTGTGAAAGGGTTTTTAAGGAGTTTTTTGTTGTGTTTTTGTTGTTAGTATTTTTTGTGGTTTTTAATTTTAGCTATAAG…
841	GGTTTTTTGAGTATAGAATTTTTTTTTTATTTTTATTTTATTTTTATTTTATTTTTATTTTGTTTTTGTTTTTTGTTTTGTTATGTAATTTAAGCTTTAATTTTGGGTTTGTTGTGTGTTTAGGATTTTGAGGGGAGAGGGATTTTGAAAGTTATGTTTTTTTTTTAGCTTTATTTTTTATGTTTGTGGTTTATGTGTTGTTAGGTTAAGAAATTTTATTGTTTTTTTTTTTTAGTGTAGTAAATAATTTGTTGATTGATTTTTTTTGTTTTGTGATTTTTTTGGCTATAGCTGAATGTTGTTATGGTAATTGTAATTTGTTGTGAAAGGGTTTTTAAGGAGTTTTTTGTTGTGCTTTTGTTGTTAGCATTTTTTGTGGTTTTTAATTTTAGTTATAAG…
842	GGTTTTTTGAGTATAGAATTTTTTTTTCATTTTTATCTTATCTTTATCTTATTTTTATTTTIATTTTGTTTTTGGATTTGTTATGCAATTTAAGCTTTAATTTTGGGTTTGTAGTGTTTTTAGGATCTTGAGGGGAGATGGATTTTGAAAGCTACGCTTTTTTTTTAGCTTTATTCTTTATGTTTGTGGTTTATGTGCTGTTAGGCTAAGAAATCTTATTGCTTTTTTTTTTTAGTGTAGCAAATAATTCGCTGATTGATTTTTTTTGTTTCGCGATTTTTTTGGCTATAGCTGAATGTTGCTATGGCAATTGTAATTTGCTGTGAAAGGGCTTTTAAGGAGTTTTTTGCTGTGCTTTTGCTGTTAGCATTTTTTGTGGTTTTTAATTTTAGTTATAAG…
843	GGTTTTTTGAGTATAGAATTTTTTTTTTATTTTTATTTTATTTTTATTTTATTTTTATTTTGATTTTGTTTTTGGATTTGTTATGCAATTTAAGCTTTTATTTTGGGTTTGTAGTGTGTTTCGGATTTTGAGGGGAGAGGGATTTTGTAAGCTATGCTTTTTTTTTAGCTTTATTTTTTCTGTTTGTGGTTTATGTGTTGTTAGGCTAAGAAATTTTATTGCTTTTTTTTTTTAGTGTAGCAAATAATTTGCTGATTGATTTTTTTTGTTTIGCGATTTTTTTGGCTATAGCTGAATGTTGCTATGGCAATTGTAATTTGCTGTGAAAGGGCTTTTAAGGAGTTTTTTGTTGTGTTTTTGTTGTTAGTATTTTTTGTGGTTTTTAATTTTAGTTATAAG…
844	GGTTTTTTGAGTATAGAATTTTTTTTTTATTTTTATTTTATTTTTATTTTATCTTTATTTIGATTTTGTTTTTGGATTTGTTATGCAATCTAAGCTTTATTTTTGGGTTTGTAGTGTGTTCAGGATCTTGAGGGGAGAGTGTTTTTGAAAGCTATGCTTTTTCTTTAGCTTTATTTTTTATGTTTGTGGTTTATGTGTTGTTAGGCTAAGAAATTTTATTGCTTTTTTTTTTTAGTGTAGCAAATAATTCGCTGATTGATTTTTTTTGTTTCGCGATTTTTTCGGCTATAGCTGAATGTTGCTATGGCAATTGTAATCTGCTGTGAAAGGGCTTTTAAGGAGTTTTTTGCTGTGCTTTTGTTGTTAGTATTTTTTGTGGTTTTTAATTTTAGTTATAAG…
845	GGTTTTTTGAGTATAGAATTTTTTTTTTATTTTTATTTTATTTTTATTTTATTTTTATTTTTATTTTTTTTTTGGATTTGTTATGTAATTTAAGCTTTAATTTTGGGTTTGTAGTGTGTTTAGGATTTTGAGGGGAGAGGGATTTTGAAAGCTATGCTTTTTTTTTAGCTTTATTTTTTATGTTTGTGGTTTATGTGTTGTTAGGCTAAGAAATTTTATTGCTTTTTTTTTTTAGTGTAGTAAATAATTTGTTGATTGATTTTTTTTGTTTTGTGATTTTTTTGGTTATAGTTGAATGTTGTTATGGTAATTGTAATTTGCTGTGAAAGGGCTTTTAAGGAGTTTTTTGTTGTGTTTTTGTTGTTAGTATTTTTTGTGGTTTTTAATTTTAGTTATAAG…
846	GGTTTTTTGAGTATAGAATTTTTTTTTTATTTTTATTTTATTTTTATTTTATTTTTATTTTGATTTTGTTTTTGGATTTGTTATGCAATTTAAGCTTTAATTTTGGGTTTGTAGTGTGTTCAGGATTTTGAGGGGAGAGGGATTTTGAAAGCTATGCTTTTTTTTTAGCTTTATTTTTTATGTTTGTGGTTTATGTGTTGTTAGGCTAAGAAATTTTATTGCTTTTTTTTCTTAGTGTAGCAAATAATTTGCTGATTGATTTTTTTTGTTTCGCGATTTTTTTGGCTATAGCTGAATGTTGCTATGGCAATTGTAATTTGCTGTGAAAGGGCTTTTAAGGAGTTTTTTGTTGTGTTTTTGTTGTTAGTATTTTTTGTGGTTTTTAATTTTAGTTATAAG…
847	GGTTTTTTGAGTATAGAATTTTTTTTTTATTTTTATTTTATTTTTATTTTATTTTTATTTTGATTTTGTTTTTGGATTTGTTATGTAATTTAAGTTTTATTTTTGGGTTTGTTGTGTGTTTAGGATTTTGTGGGGAGAGGGATTTTGAATGTTATGTTTTTTTTTTAGTTTTATTTTTTATGTTTGTGGTTTATGTGTTGTTAGTTTAATAAATTTTATTTTTTTTTTTTTTTAGTGTAGTAAATAATTTGTTGATTGATTTTTTTTGTTTTGTGATTTTTTTGGTTATAGTTGAATGTTGTTATGGTAATTGTAATTTGTTGTGAAAGGGTTTTTAAGGAGTTTTTTGTTGTGTTTTTGTTGTTAGTATTTTTTGTGGTTTTTAATTTTAGTTATAAG…
848	GGTTTTTTGAGTATAGAATTTTTTTTTTATTTTTATTTTATTTTTATCTTATTTTTATTTTGATTTTGTTTTTGGATTTGTTATGCAATTTAAGCTTTAATTTTGGGTTTGTAGTGTGTTTAGGATTTTGAGGGGAGAGGGATTTTGAAAGCTATGCTTTTTTTTTAGCTTTATTTTTTATGTTTGTGGTTTATGTGTTGTTAGGCTAAGAAATTTTATTGCTTTTTTTTTTTAGTGTAGCAAATAATTTGCTGATTGATTTTTTTTGTTTCGCGATTTTTTCGGCTATAGCTGAATGTTGCTATGGCAATTGTAATCTGCTGTGAAAGGGCTTTTAAGGAGTTTTTTGCTGTGCTTTTGCTGTTAGCATTTTTTGTGGTTTTTAATTTTAGTTATAAG…
849	GGTTTTTTGAGTATAGAATTTTTTTTTTATTTTTATTTTATTTTTATTTTATTTTTATTTTGATTTTGTTTTTGGATTTGTTATGTAATTTAAGCTTTAATTTTGGGTTTGTAGTGTGTTTAGGATTTTGAGGGGAGAGGGATTTTGAAAGTTATGTTTTTTTTTTAGCTTTATTTTTTATGTTTGTGGTTTATGTGTTGTTAGGCTAAGAAATCTTATTGCTTTTTTTTTTTAGTGTAGCAAACAATTTGCTGATTGATTTTTTTTGTTTCGCGATTTTCTCGGCTATAGCTGAATGTTGCTATGGCAATTGTAATTTGCTGTGAAAGGGCTTTTAAGGAGTTTTTTGTTGTGTTTTTGTTGTTAGTATTTTTTGTGGTTTTTAATTTTAGTTATAAG…
850	GGTTTTTTGAGTATAGAATTTTTTTTTTATTTTTATTTTATTTTTATTTTATTTTTATTTTGATTTTGTTTTTGGATTTGTTATGTAATTTAAGTTTTAATTTTGGGTTTGTAGTGTGTTTAGGATTTTGAGGGGAGAGGGATTTTGAAAGCTATGCTTTTTTTTTAGCTTTATTTTTTATGTTTGTGGTTTATGTGTTGTTAGGCTAAGAAATTTTATTGCTTTTTTTTTTTAGTGTAGCAAATAATTTGCTGATTGATTTTTTTTGTTTCGCGATTTTTTTGGCTATAGTTGAATGTTGTTATGGTAATTGTAATTTGCTGTGAAAGGGTTTTTAAGGAGTTTTTTGCTGTGCTTTTGCTGTTAGCATTTTTTGTGGTTTTTAATCTTAGCTATAAG…
851	GGTTTTTTGAGTATAGAATTTTTTTTTTATTTTTATTTTATTTCTATTTTATTTTTATTTTTATTTTGTTTTTGGATTTGTTATGCAATTTAATATTTAATTTTGGGTTTGTAGTGTGTTTAGGATCTTGAGAGGAGAGGGATTTTGAAAGCTATGCTTTTTTTTTAGCTTTATTTTTTATGTTTGTGGTTTATGTGCTGTTAGGCTAAGAAATTCTATTGCTTTTTTTTCTTAGTGTAGCAAATAATTTGCTGATTGATTTTTTTTGTTTTGCGATTTTTTTGGCTATAGTTGAATGTTGTTATGGTAATTGTAATTTGTTGTGAAAGGGTTTTTAAGGAGTTTTTTGTTGTGTTTTTGTTGTTAGTATTTTTTGTGGTTTTTAATTTTAGTTATAAG…
852	GGTTTTTTGAGCATAGAATTTTTTTTTTATTTTTATTTTATTTTTATTTTATTTTTATTTTGATTTTGTTTTTTGATTTGTTATGTAATTTAAGTTTTAATTTTTGTTTTTTTGTGTTTTTTGGATTTTTAGGGGAGTGGGATTTTGAAAGCTATGCTTTTTTTTTAGCTTTATTTTTTTTGTTTTTGGTTTATGTGCTGTTAGGCTAAGAAATTTTATTGCTTTTTCTTTTTAGTGTAGCAAATAATTCGCTGATTGATTTTTTTTGTTTCGCGATCTTTTCGGCTATAGCTGAATGTTGCTATGGCAACTGTAATCTGCTGTGAAAGGGCTTTTAAGGAGTTTTTTGCTGTGCTTTTGCTGTTAGTATTTTTTGTGGTTTTTAATTTTAGTTATAAG…
853	GGTTTTTTGAGTATAGAATTTTTTTTTTATTTCTATTTTATTTTTATTTTATTTTTATTTTGATTTTGTTTTTGGATTTGTTATGTAATTTAAGTTTTATTTTTGTGTTTGTAGTGTGTTTAGGATTTTGTGGGGAGAGGGATTTTGAAAGTTATGTTTTTTTTTTAGTTTTATTTTTTATGTTTGTGGTTTATGTGTTGTTAGGTTAAGAAATTTTATTGTTTTTTTTTTTTAGTGTAGTAAATAATTTGTTGATTGATTTTTTTTGTTTCGCGATTTTTTTGGCTACAGCTGAATGTTGCTATGGCAATTGTAATTTGCTGTGAAAGGGCTTTTAAGGAGTTTTTTGCTGTGCTTTTGTTGTTAGTATTTTTTGTGGTTTTTAATTTTAGTTATAAG…
854	GGTTTTTTGAGCATAGAATTGTTTTTTTATCTTTATCTTATTTTTATTTTATTTTTATTTTGATTTTGTTTTTGGATTTGTTATGCAATTTAAGCTTTAATTTTGGGTTTGTAGTGTGTTTAGGATTTTGAGGGGAGATGGATTTTGAAAGCTATGCTTTTTTTTTAGCTTTATTTTTTATGTTTGTGGTTTATGTGTTGTTAGGCTAAGAAATTTTATTGCTTTTTTTTTTIAGTGTAGTAAATAATTTGTTGATTGATTTTTTTTGTTTCGCGATTTTTTTGGCTATAGCTGAATGTTGCTATGGTAATTGTAATTTGCTGTGAAAGGGCTTTTAAGGAGTTTTTTGCTGTGCTTTTGTTGTTAGTATTTTTTGTGGTTTTTAATTTTAGTTATAAG…
855	GGTTTTTTGAGTATAGAATTTTTTTTTTATCTTTATTTTATTTTTATTTTATTTTTATTTTGATTTTGTTTTTGGATTTGTTATGCAATTTAAGCTTTAATTTTGGGTTTGTAGTGTGTTTAGGATCTTGAGGGGAGAGGGTTTTTGAAAGCTATGCTTTTTTTTTAGCTTTATTTTTTATGTTTGTGGTTTATGTGCTGTTAGGCTAAGAAATTCTATTGCTTTTTTTTCTTAGTGTAGCAAATAATTCGCTGATTGATTTTTTTTGTTTCGCGATTTTTTTGGCTATAGTTGAATGTTGTTATGGTAATTGTAATCTGCTGTGAAAGGGCTTTTAAGGAGTTTTTTGCTGTGCTTTTGCTGTTAGCATTTTTTGTGGTTTTTAATTTTAGCTATAAG…
856	GGTTTTTTGAGTATAGAATTTTTTTTTTATTTTTATTTTACTTTTATTTTATTTTTATTTTGATTTTTTTTTTGGTTTTGTTATGTATTTTAATTTTTTTTTTTGGGTTTGTTGTGTGTTTTGTATTTTGAGGGGAGTGGGATTTTGAAAGCTATGCTTTTTTTTTTGCTTTATTTTTTATGTTTGTGGTTTATGTGTTGTTAGGCTAAGAAATTTTATTGCTTTTTTTTTTIAGTGTAGCAAATAATTTGCTGATTGATTTTTTTTGTTTTGCGATTTTTTTGGCTATAGCTGAATGTTGTTATGGTAATTGTAATTTGCTGTGAAAGGGCTTTTAAGGAGTTTTTTGTTGTGTTTTTGTTGTTAGTATTTTTTGTGGTTTTTAATTTTAGTTATAAG…
857	GGTTTTTTGAGTATAGAATTTTTTTTTTATTCTTATTTTATCTTTATCTTATCTTCATTTIGATTTTGTTTTTGGATTTGTTATGCAATCTAAGCTTTAATTTTGGGTTTGTAGTGTGTTTAGGATCTTGTGGGGAGAGGGATTTTGAAAGCTATGCTTTTTTTTTAGCTTTATTTTTTATGTTTGTGGTTTATGTGTTGTTAGGCTAAGAAATTTTATTGCTCTTTTTTTTTAGTGTAGCAAATAATTTGCTGATTGATTTTTTTTGTTTTGCGATTTTTTCGGCTATAGCTGAATGTTGCTATGGCAATTGTAATCTGCTGTGAAAGGGCTTTTAAGGAGTTTTTCGCTGTGCTTTTGCTGTTAGCATCTTTTGTGGTTTTTAATTTTAGCTATAAG…
858	GGTTTTTTGAGCATAGAATTTTTTTTTTATTTTTATTTTATTTTTTTTTTATTTTTATTTTGTTTTTGTTTTTTTTTTTGTTATGCATTTTAAGTTTTATTTTTGTGTTTGTTGTGTGTTTTGGGTTTTTTTGGGAGTGTTTTTTTGAATGCTATGCCTTTTTTTTAGCTTTATTTTTTATGTTTGTGGTTTATGTGTTGTTAGGCTAAGAAATTTTATTGCTTTTTTTTTTTAGTGTAGCAAATAATTTGCTGATTGATTTTTTTTGTTTTGCGATTTTTTTGGCTATAGCTGAATGTTGTTATGGTAATTGTAATCTGCTGTGAAAGGGCTTTTAAGGAGTTTTTTGCTGTGCTTTTGCTGTTAGCATTTTTTGTGGTTTTTAATTTCAGTTATAAG…
859	GGTTTTTTGAGTATAGAATTTTTTTTTTATTTTTATTTTATTTTTITTTTATTTTTATTTTGATTTTGTTTTTGGTTTTGTTATGTAATTTAAGTTTTAATTTTGTGTTTGTAGTGTGTTTAGGATTTTGAGGGGAGAGGGATTTTGAAAGCTATGCTTTTTTTTTAGCTTTATTTTTTATGTTTGTGGTTTATGTGTTGTTAGGCTAAGAAATTTTATTGCTTTTTTTTTTTAGTGTAGCAAATAATTTGCTGATTGATTTTTTTTGTTTTGCGATTTTTTTGGCTATAGCTGAATGTTGTTATGGTAATTGTAATTTGCTGTGAAAGGGCTTTTAAGGAGTTTTTTGTTGTGTTTTTGTTGTTAGTATTTTTTGTGGTTTTTAATTTTAGTTATAAG…
860	GGTTTTTTGAGTATAGAATTTTTTTTTTATTTTTATTTTATTTTTATTTTATTTTTATTTTGCTTTTTTTTTTGGATTTGTTATGTAATTTAAGCTTTAATTTTGGGTTTGTAGTGTGTTTAGGATCTTGAGGGGAGAGGGATTTTGAAAGCTATGCTTTTTTTTIAGCTTTATTTTTTATGTTTGTGGTTTATGTGCTGTTAGGTTAAGAAATTTTATTGCTTTTTTTTTTTAGTGTAGCAAATAATTTGCTGATTGATTTTTTTTGTTTCGCGATTTTTTCGGCTATAGCTGAATGTTGCTATGGCAATTGTAATTTGCTGTGAAAGGGCTTTTAAGGAGTTTTTTGCCGTGCTTTTGCTGTTAGCATCTTTTGTGGTTTTTAATCTTAGCTATAAG…
861	GGTTTTTTGAGTATAGAATTTTTTTTTTATTTTTATTTCATCTTTATTTTATTTTTATTTIGATTTTGTTTTTGGATTTGTTATGCAATTTAAGCTTTAATTTTGGGTTTGTAGTGTGTTCAGGATCTTGAGGGGAGAGGGATTTTGAAAGCTATGCTTTTTCTTTAGCTTTATTTTTTATGTTTGTGGTTTATGTGTTGTTAGGCTAAGAAATCTTATTGCCCTTTTTTCTTAGTGTAGCAAATAATTCGCTGATTGATTTTTTTTGTTTCGCGATTTTTTCGGCTATAGCTGAATGTTGCTATGGCAATTGTAATCTGCTGTGAAAGGGCTTTTAAGGAGTTTTTTGTTGTGCTTTTGCTGTTAGCATTTTTTGTGGTTTTTAATTTTAGTTATAAG…
862	GGTTTTTTGAGTATAGAATTTTTTTTTTATTTTTATTTTATTTTTATTTTATTTTTATTTTGATTTTGTTTTTGGATTCGTTATGTAATTTAAGTTTTAATTTTGGGTTTGTAGTGTGTTTAGGATTTTGAGGGGAGAGGGATTTTGAAAGTTACGITTTTTTTTTAGTTTTATTTTTTATGTTTGTGGTTTACGTGTTGTTAGGTTAAGAAATTTTATTGTTTTTTTTTTTTAGTGTAGTAAATAATTCGTTGATTGATTTTTTTTGTTTTGTGATTTTTTTGGTTATAGCTGAATGTTGTTATGGTAATTGTAATTTGTTGTGAAAGGGTTTTTAAGGAGTTTTTTGTTGTGTTTTTGTTGTTAGTATTTTTTGTGGTTTTTAATTTTAGTTATAAG…
863	GGTTTTTTGAGCATAGAATTTTTTTTTTATTTTTATTTTATTTTTATTTTATTTTTATTTTGATTTTGTTTTTGGATTTGTTATGCAATTTAAGCTTTAATTTTGGGTTTGTAGTGTGTTTAGGATTTTGAGGGGAGAGGGATTTTGAAAGCTACGCTTTTTTTTTAGCTTTATTTTTTATGTTTGTGGTTTATGTGTTGTTAGGCTAAGAAATTTTATTGCTTTTTTCTTTTAGTGTAGCAAATAATTTGCTGATTGATTTTTTTTGTTTTGCGATTTTTTCGGCTATAGCTGAATGTTGCTATGGCAATTGTAATTTGCTGTGAAAGGGCTTTTAAGGAGTTTTTTGCTGTGCTTTTGCTGTTAGTATTTTTTGTGGTTTTTAATTTTAGTTATAAG…
864	GGTTTTTTGAGCATAGAATTTTTTTTTTATTTTTATTTTATTTTTATTTTATTTTTATTTTGATTTTGTTTTTGGATTTGTTATGCTATCTAATCTTTATTTTTGGGTTTTTTGTGTGTTTAGGATTTTGTGGGGAGTGGGATTTTGAAAGTTATGTTTTTTTTTTAGTTTTGTTTTTTAGGTTTTTGGTTTATTTGTTGTTAGGTTAAGAATTTTTATTGTTTTTTTTTTTTAGTGTAGCAAATAATTTGCTGATTGATTTTTTTTGTTTIGTGATTTTTTCGGCTATAGCTGAATGTTGTTATGGTAATTGTAATCTGCTGTGAAAGGGCTTTTAAGGAGTTTTTTGCTGTGCTTTTGCTGTTAGTATTTTTTGTGGTTTTTAATTTTAGTTATAAG…
865	GGTTTTTTGAGTATAGAATTTTTTTTTTATTTTTATTTTGTTTTTATTTTATTTTTATTTTGATTTTGTTTTTTGTTTTGTTTTGTTATTTAAGCTTTTATTTTGGGTTTGTTGTGTGTTTAGGATCTTGATGGGAGTGGTTTTTTGAAAGCTACGCTTTTTTTTTATCTTTATTTTTTATGTTTGTTGTTTATGTGCTGTTAGGCTAAGAAATTTTATTGCTTTTTTTTTTTAGTGTAGCAAATAATTTGCTGATTGATTTTTTTTGTTTCGCGATTTTTTTGGCTATAGCTGAATGTTGTTATGGTAATTGTAATCTGCTGTGAAAGGGCTTTTAAGGAGTTTTTTGCTGTGCTTTTGCTGTTAGCATCTTTTGTGGTTTTTAATTTTAGCTATAAG…
866	GGTTTTTTGAGTATAGAATTTTTTTTTTATTTTTATTTTATTTTTATTTTATCTTTATTTTGATTTTGTTTTTGGTTTTGTTATGCAATTTAAGCTTTAATTTTGGTTTTATAGTGTGTTTAGGATTTTGATGGGAGTGGGATTTTGAAAGCTATGCTTTTTTTTTAGCTTTATTTTTTATGTTTGTGGTTTATGTGTTGTTAGGCTAAGAAATTTTATTGCTTTTTTTTTTTAGTGTAGCAAATAATTCGCTGATTGATTTTTTTTGTTTCGCGATTTTTTTGGCTATAGCTGAATGTTGCTATGGCAATTGTAATTTGCTGTGAAAGGGCTTTTAAGGAGTTTTTTGCTGTGCTTTTGTTGTTAGTATTTTTTGTGGTTTTTAATTTTAGTTATAAG…
867	GGTTTTTTGAGTATAGAATTTTTTTTTTATCTTTATTTTATTTTTATTTTATTTTTATTTTGATTTTGTTTTTTGATTTGTTATGCAATTTAAGCTTTAATTTTGGGTTTGTAGTGTGTTTAGGATTTTGAGGGGAGAGGGATTTTGAAAGCTATGCTTTTTTTTTAGCTTTATCTTTTATGTTTGTGGTTTATGTGCTGTTAGGCTAAGAAATTTTATTGCTTTTTTTTCTTAGTGTAGCAAATAATTCGCTGATTGATTTTTTTTGTTTCGCGATTTTTTTGGCTATAGCTGAATGTTGTTATGGTAATTGTAATTTGTTGTGAAAGGGTTTTTAAGGAGTTTTTTGTTGTGTTTTTGTTGTTAGTATTTTTTGTGGTTTTTAATTTTAGTTATAAG…
868	GGTTTTTTGAGTATAGAATTTTTTTTTTATTTTTATTTTATTTTTATTTTATTTTTATTTTGATTTTGTTTTTGGATTTGTTATGTAATTTAAGTTTTAATTTTGGGTTTGTAGTGTGTTTAGGTTTTTGAGGGGATAGGGATTTTGAAGGTTATGTTTTTTTTTTAGCGTTCTTTTTTATGTTTGTGGTTTATGTGTTGTTAGGTTTCTATATTTTATTGTTTTTTTTTTTTAGTGTAGTAAATAATTTGTTGATTGATTTTTTTTGTTTTGTGATTTTTTTGGTTATAGTTGAATGTTGTTATGGTAATTGTAATTTGTTGTGAAAGGGTTTTTAAGGAGTTTTTTGTTGTGTTTTTGTTGTTAGTATTTTTTGTGGTTTTTAATTTTAGCTATAAG…
869	GGTTTTTTGAGTATAGAATTTTTTTTTTATCTTTATTTCATTTTTATTTTATTTTTATTTTTATTTTGTTTTTGGATTTGTTATGTAATTTAAGTTTTAATTTTGGGTTTGTAGTGTGTTTAGGATTTTGAGGGGAGAGGGATTTTGAAAGTTATGTTTTTTTTTTAGTTTTATTTTTTATGTTTGTGGTTTATGTGCTGTTAGGCTAAGAAATTTTATTGCTTTTTTTTTTIAGTGTAGCAAATAATTCGTTGATTGATTTTTTTTGTTTTGCGATTTTTTTGGCTATAGCTGAATGTTGCTATGGCAATTGTAATTTGCTGTGAAAGGGCTTTTAAGGAGTTTTTTGCTGTGCTTTTGCTGTTAGCATTTTTTGTGGTTTTTAATTTTAGCTATAAG…
870	GITTTTTTGAGTATAGAATTTTTTTTTTATCTTTATTTTATTTTTATTTTATTTTTATTTTGATTTTGTTTTTGGTTTTGTTATGCATTTTAAGCTTTAATTTTGGGTTTGTAGTGTGTTTAGGATCTTGAGGGGAGAGGGATTTTGAAAGCTATGCTTTTTTTTTAGCTTTATTCTTTATGTTTGTGGTTTATGTGCTGTTAGGCTAAGAAATCTTATTGCTTTTTTTTTTTAGTGTAGCAAATAATTCGCTGATTGATTTTTTTTGTTTCGCGATTTTTTTGGCTATAGCTGAATGTTGTTATGGTAATTGTAATTTGCTGTGAAAGGGCTTTTAAGGAGTTTTTTGCTGTGCTTTTGCTGTTAGCATCTTTTGTGGTTTTTAATTTTAGCTATAAG…
871	GGTTTTTTGAGTATAGAATTTTTTTTTTATTTTTATTTTATTTTTATTTTATTTTTATTTTGATTTTGTTTTTGGATTTGTTATGTAATTTAAGCTTTAATTTTGGGTTTGTAGTGTGTTTAGGATTTTGTGGGGAGTGGGATTTTGAAAGCTATGCTTTTTTTTTAGTTTTGTTTTTTATGTTTGTTGTTTATGTGGTGTTAGTCTAAGAAATTTTATTGCTTTTTTTTTTTAGTGTAGCAAATAATTTGTTGATTGATTTTTTTTGTTTTGCGATTTTTTIGGCTATAGCTGAATGTTGCTATGGCAATTGTAATTTGCTGTGAAAGGGTTTTTAAGGAGTTTTTTGTTGTGTTTTTGTTGTTAGTATTTTTTGTGGTTTTTAATTTTAGTTATAAG…
872	GGTTTTTTGAGCATAGAATTTTTTTTTTATTTTTATTTTATTTTTCTTTTATTTTTATTTTGTTTTTATTTTTGGCTTTGTTATGTAATTTATGCTTTTATTTTGGGTTTGTAGAGTGTTTCGGATTTTGAGGGGAGAGGAATTTCGTCAGCTATGCTTTTTTTTTAGCTTTATTTTTTAIGTTTGTGGTTTATGTGTTGTTAGGCTAAGAAATTTTATTGCTTTCTCTTTTTAGTGTAGCAAATAATTCGCTGATTGATTTTTTTTGTTTCGCGATTTTTTIGGCTATAGCTGAATGTTGTTATGGTAATTGTAATCTGCTGTGAAAGGGCTTTTAAGGAGTTTTTTGCTGTGCTTTTGCTGTTAGTATTTTTTGTGGTTTTTAATTTTAGTTATAAG…
873	GGTTTTTTGAGTATAGAATTTTTTTTTTATTTTTATTTTATTTTTATTTTATTTTTATTTTGATTTTGTTTTTGGATTTGTTATGCAATTTAAGCTTTACTTTTGGGTTTGTAGTGTGTTTAGGATTTTGAGGGGAGAGGGATTTTGAAAGCTATGCTTTTTTTTTAGCTTTATTTTTTATGTTTGTGGTTTATGTGCTGTTAGGCTAAGAAATCTTATTGCTTTTTCTTCTTAGTGTAGCAAATAATTCGCTGATTGATTTTTTTTGTTTCGCGATTTTTTIGGCTATAGCTGAATGTTGTTATGGTAATTGTAATTTGCTGTGAAAGGGCTTTTAAGGAGTTTTTTGCTGTGCTTTTGCTGTTAGTATTTTTTGTGGTTTTTAATTTTAGTTATAAG…
874	GGTTTTTTGAGTATAGAATTTTTTTTTTATTTTTATTTTATTTTTATTTCATTTTTATTTTTATTTTGTTTTTGGATTTGTTATGTAATTTAATTTTTAATTTTGGGTTTGTTGTGTGTTTAGGATTTTGTGGGGAGAGGGTTTTTGAAAGTTATGTTTTTTTTTTTGTTTTATTTTTTATGTTTGTGGTTTATGTGCTGTTAGGTTAAGATATTTTATTGCTTTTTTTTTTTAGTGTAGTAAATAATTTGTTGATTGATTTTTTTTGTTTTGTGATTTTTTTGGCTACAGTTGAATGTTGTTATGGTAATTGTAATTTGTTGTGAAAGGGTTTTTAAGGAGTTTTTTGTTGTGTTTTTGTTGTTAGTATTTTTTGTGGTTTTTAATTTTAGTTATAAG…
875	GGTTTTTTGAGTATAGAATTTTTTTTTTATTTTTATTTTATTTTTATTTTATTTTTATTTTGATTTTGTTTTTGGTTTTGTTATGTAATTTATGCTTTATTTTTGGGTTTGTAGTGTGTTTAGGTTTTTGAGGGGTGAGGGATTTTGAAAGCTATGCTTTTTTTTIAGCTTTATTTTTTATGTTTGTGGTTTATGTGTTGTTAGGTTAAGAAATTTTATTGTTTTTTTTTTTTAGTGTAGTAAATAATTTGTTGATTGATTTTTTTTGTTTTGTGATTTTTTTGGTTATAGCTGAATGTTGCTATGGCAATTGTAATTTGCTGTGAAAGGGCTTTTAAGGAGTTTTTTGCTGTGCTTTTGCTGTTAGCATTTTTTGTGGTTTTTAATTTTAGCTATAAG…
876	GGTTTTTTGAGTATAGAATTTTTTTTTTATTTTTATTTTATTTTTATTTTATTTTTATTTTGATTTTGTTTTTGGATTTGTTATGCAATTTAAGCTTTAATTTTGGGTTTGTAGTGTGTTTAGGATCTTGAGGGGAGAGGGATTTTGAAAGCTATGTTTTTTTTTTAGCTTTATTCTTTATGTTTGTGGTTTATGTGCTGTTAGGCTAAGAAATCTTATTGCTTTTTTTTTTTAGTGTAGCAAATAATTTGCTGATTGATTTTTTTTGTTTCGCGATTTTTTCGGCTATAGCTGAATGTTGCTATGGCAATTGTAATCTGCTGTGAAAGGGCTTTTAAGGAGTTTTTTGCTGCGCTTTTGTTGTTAGTATTTTTTGTGGTTTTTAATTTTAGTTATAAG…
877	GGTTTTTTGAGTATAGAATTTTTTTTTTATTTTTATCTTATTTTTATTTTATTTTTATTTTGATTTTGTTTTTGGATTTGTTATGCAATTTAAGCTTTAATTTTGGGTTTGTAGTGTGTTTAGGATTTTGAGGGGTGAGGGTTTTTGAAAGCTATGCTTTTTTTTTAGCTTTACTTTTTATGTTTGTGGTTTATGTGTTGTTAGGCTAAGAAATTTTATTGCTTTTTTTTTTIAGTGTAGCAAATAATTTGCTGATTGATTTTTTTTGTTTCGCGATTTTTTTGGCTATAGCTGAATGTTGCTATGGCAATTGTAATTTGCTGTGAAAGGGTTTTTAAGGAGTTTTTTGTTGTGTTTTTATTGTTAGTATTTTTTGTGGTTTTTAATTTTAGTTATAAG…
878	GGTTTTTTGAGCATAGAATTTTTTTTTTATTTTTATTTTATTTTTATTTTATTTTTATTTTGATTTTGTTTTTGGTTTTGTTATGCAATTTAAGTTTTATTTTTGTGTTTTTAGTGTGTTTAGGATCTTGAGGGGAGTGGGATTTTGTATGCTATGTTTTTTTTTTATCTTTITTTTTTATGTTTGTGGTTTATGTGCTGTTAGGCTAAGTAATCTTATTGCTTTTTTTTTTTAGTGTAGCAAATAATTTGCTGATTGATTTTTTTTGTTTCGCGATTTTTTCGGCTATAGCTGAATGTTGCTATGGCAATTGTAATCTGCTGTGAAAGGGCTTTTAAGGAGTTTTTTGCTGTGCTTTTGTTGTTAGTATTTTTTGTGGTTTTTAATTTTAGTTATAAG…
879	GTTTTTTTGAGTATAGAATTTTTTTTTCATTTTTATCTTATCTCTATTTTATTTTTATTTIGACTTTGTTTTTTGATTTGTTATGCAATTTAATCTTTAATTTTGGGGTTGTAGTGTGTGTAGGATCTTGAGGGGGGAGGGATTTTGAAAGCTACGCTTTTTTTTTAGCTTTATTCTTTATGTTTGTGGTTTATGTGCTGTTAGGCTAAGTAATCTTATTGCTTTTTTTTTTTAGTGTAGCAAATAATTCGCTGATTGATTTTTTTTGTTTCGCGATTTTTTTGGCTATAGCTGAATGTTGCTATGGCAATTGTAATTTGCTGTGAAAGGGCTTTTAAGGAGTTTTTTGCTGTGCTTTTGCTGTTAGCATTTTTTGTGGTTTTTAATTTTAGTTATAAG…
880	GGTTTTTTGAGTATAGAATTTTTTTTTTATTTTTATTTTATTTTTATTTTATTTTTATTTTGATTTTGTTTTTGGTTTTGTTATGTTATTTAAGTTTTTATTTTGGGTTTGTAGTGTGTTTAGGATTTTGTGGGGAGTGGGATTTTGATAGTTATGTTTTTTTTTTAGTTTTTTTTTTTATGTTTGTGGTTTATGTGTTGTTAGGTTAAGATATTTTATTGTTTTTTTTTTTTAGTGTAGTAAATAATTTGTTGATTGATTTTTTTTGTTTTGTGATTTTTTTGGTTATAGTTGAATGTTGTTATGGTAATTGTAATTTGTTGTGAAAGGGTTTTTAAGGAGTTTTTTGTTGTGTTTTTGTTGTTAGTATTTTTTGTGGTTTTTAATTTTAGTTATAAG…
881	GGTTTTTTGAGCATAGAATTTTTTTTTTATTTTTATTTTATTTTTATTTTATTTTTATTTTGATTTTGTTTTTTGATTTGTTATGCAATTTAATCTTTAATTTTGTGTTTGTAGTGTGTTTAGGATCTTGAGGGGAGAGGGATTTTGAAAGCTACGCTTTTTTTTTAGCTTTATTTTTTTTGTTTTTGGTTTATGTGCTGTTAGGCTAAGAAATTCTATTGCTTTTTTTTTTTAGTGTAGCAAATAATTCGCTGATTGATTTTTTTTGTTTTGCGATTTTTTIGGCTATAGCTGAATGTTGCTATGGCAATTGTAATCTGCTGTGAAAGGGCTTTTAAGGAGTTTTTTGCTGTGCTTTTGTTGTTAGTATTTTTTGTGGTTTTTAATTTTAGTTATAAG…
882	GGTTTTTTGAGTATAGAATTTTTTTTTTATTTTTATTTTATTTTTATTTTATTTTTATTTTGATTTTGTTTTTGGATTTGTTATGTAATTTAAGTTTTATTTTTGTGTTTGTAGTGTGTTTAGGATTTTGTGGGGAGAGGGTTTTTGAAAGTTACGTTTTTTTTTTATTTTTATTTTTTATGTTTGTGGTTTATGTGTTGTTAGGTTATGAATTTTTTTTGTTTTTTTTTTTTAGTGTAGTAAATAATTTGTTGATTGATTTTTTTTGTTTTGTGATTTTTTTGGTTATAGCTGAATGTTGTTATGGTAATTGTAATTTGTTGTGAAAGGGCTTTTAAGGAGTTTTTTGTTGTGCTTTTGTTGTTAGCATTTTTTGTGGTTTTTAATTTTAGTTATAAG…
883	GGTTTTTTGAGTATAGAATTTTTTTTTTATTTTTATCTTATTTTTATTTTATTTTTATTTTGATTTTGTTTTTGGATTTGTTATGCTATTTATGCTTTAATTTTGGTTTTGTAGTGTGTTTAGGTTTTTGAGGGGAGTGGGTTTTTGAATGCTATGCTTTTTTTTIAGCTTTACTTTTTATGTTTGTGGTTTATGTGTTGTTAGTCTAAGAAATTTTATTGCTTTTTTTTTTTAGTGTAGCAAATAATTTGCTGATTGATTTTTTTTGTTTCGCGATTTTTTTGGCTATAGCTGAATGTTGCTATGGCAATTGTAATTTGCTGTGAAAGGGTTTTTAAGGAGTTTTTTGTTGTGTTTTTGTTGTTAGTATTTTTTGTGGTTTTTAATTTTAGTTATAAG…
884	GGTTTTTTGAGTATAGAATTTTTTTTTTATTTTTATTTTATTTTTATCTTATTTTTATTTIGATTTTGTTTTTGGATTTGTTATGCAATCTAAGTTTTATTTTTGGGTTTGTAGTGTGTTTAGGATCTTGAGGGGAGTGGGATTTTGAAAGCTACGCTTTTTTTTTAGCTTTATCTTTTATGTTTGTGGTTTATGTGCTGTTAGGCTAAGAAATTTTATTGCTTTTTTTTTIIAGTGTAGCAAATAATTCGCTGATTGATTTTTTTTGTTTCGCGATTTTTTCGGCTATAGCTGAATGTTGCTATGGCAATTGTAATCTGCTGTGAAAGGGCTTTTAAGGAGTTTTTTGCTGTGCTTTTGCTGTTAGTATTTTTTGTGGTTTTTAATTTTAGTTATAAG…
885	GGTTTTTTGAGTATAGAATTTTTTTTTIATTTTTATTTTATTTTTATTTTATTTTTATTTTTATTTTGTTTTTTGATTTGTTATGTAATTTAAGTTTTAATTTTGGGTTTGTAGTGTGTTTAGGATTTTGAGGGGAGAGGGATTTTGAAAGCTATGCTTTTTTTTTAGCTTTATTTTTTATGTTTGTGGTTTATGTGTTGTTAGGCTAAGAAATTTTATTGCTTTTTCTTTTTAGTGTAGCAAATAATTTGCTGATTGATTTTTTTTGTTTCGCGATTTTTTTGGCTATAGCTGAATGTTGTTATGGTAATTGTAATTTGCTGTGAAAGGGCTTTTAAGGAGTTTTTTGCTGTGCTTTTGTTGTTAGTATTTTTTGTGGTTTTTAATTTTAGTTATAAG…
886	GGTTTTTTGAGTATAGAATTTTTTTTTTATTTTTATTTTATTTTTATTTTATTTTTATTTTGATTTTGTTTTTGGATTTGTTATGCAATTTAAGCTTTAATTTTGGGTTTGTAGTGTGTTTAGGATCTTGAGGGGAGAGGGATTTTGAAAGCTATGCTTTTTTTTTAGCTTTATTTTTTATGTTTGTGGTTTATGTGTTGTTAGGCTAAGAAATTTTATTGCTCTTTTTTCTTAGTGTAGCAAATAATTTGCTGATTGATTTTTTTTGTTTCGCGATTTTTTTGGCTATAGCTGAATGTTGTTATGGTAATTGTAATTTGCTGTGAAAGGGCTTTTAAGGAGTTTTTTGCTGTGCTTTTGCTGTTAGCATTTTTTGTGGTTTTTAATTTTAGTTATAAG…
887	GGTTTTTTGAGTATAGAATTTTTTTTTTATTTTTATTTTATTTTTATCTTATTTTTATTTTIATTTTGTTTTTGGATTTGTTATGCAATCTAAGCTTTAATTTTGGGTTTGTAGTGTGTTTAGGATCTTGAGGGGGGGGGGATTTTGAAAGTTACGCTTTTTTTTTGGCTTTATTTTTTTTTTTTGTGGTTTATGTGCTGTTGGGCTATGAAATTTTATTGCTTTTTTTTTTTAGTGTAGCAAATAATTCGCTGATTGATTTTTTTTGTTTCGCGATTTTTTCGGCTATAGCTGAATGTTGCTATGGCAATTGTAATCTGCTGTGAAAGGGCTTTTAAGGAGTTTTTTGCTGTGCTTTTGCTGTTAGTATTTTTTGTGGTTTTTAATTTTAGTTATAAG…
888	GGTTTTTTGAGTATAGAATTTTTTTTTTATTTTTATTTTATTTTTATTTTATTTTTATTTTGATTTTGTTTCTGGATTTGTTATGCAATTTAAGCTTTAATTTTGGGTTTGTAGTGTGTTTAGGATCTTGAGGGGGGAGGGATTTTGAAAGCTATGCTTTTTCTTTAGCTTTATTTTTTATGTTTGTGTTTTATGTGTTGTTAGGCTAAGAAATCTTATTGCTTTTTTTTTTTAGTGTAGCAAATAATTCGCTGATTGATTTTTTTTGTTTIGTGATTTTTTTGGCTATAGTTGAATGTTGTTATGGTAATTGTAATCTGCTGTGAAGGGGCTTTTAAGGAGTTTTTTGCTGTGCTTTTGCTGTTAGCATCTTTTGTGGTTTTTAATCTTAGCTATAAG…
889	GGTTTTTTGAGTATAGAATTTTTTTTTTATTTTTATTTTATTTTTATTTTATTTTTATTTTGATTTTGTTTTTGGATTTGTTATGTAATTTAAGCTTTAATTTTGGGTTTGTAGTGTGTTTAGGATTTTGAGGGGAGAGGGTTTTTGAAAGCTATGCTTTTTTTTTAGTTTTATTTTTTATGTTTGTGGTTTATGTGTTGTTAGGCTAAGATATCTTATTGCTTTTTTTTTTTTGTGTAGCAAATAATTTGCTGATTGATTTTTTTTGTTTCGCGATTTTTTIGGCTATAGCTGAATGTTGCTATGGCAATTGTAATCTGCTGTGAAAGGGTTTTTAAGGAGTTTTTTGCTGTGCTTTTGCTGTTAGCATTTTTTGTGGTTTTTAATTTTAGTTATAAG…
890	GGTTTTTTGAGTATAGAATTTTTTTTTTATTTTTATTTCATTTTTATTTTATTTTTATTTTGATTTTGTTTTTGGATTTGTTATGCAATTTAAGCTTTAATTTTGGGTTTGTAGTGTGTTTAGGATCTTGAGGGGAGAGGGATTTTGAAAGCCATGCTTTTTTTTTGGCTTTATTTTTTATGTTTGTGGTTTATGTGTTGTTAGGCTAAGAAATTTTATTGCTTTTTTTTTTTAGTGTAGCAAATAATTTGTTGATTGATTTTTTTTGTTTTGTGATTTTTTTGGTTATAGTTGAATGTTGTTATGGTAATTGTAATTTGTTGTGAAAGGGTTTTTAAGGAGTTTTTTGTTGTGTTTTTGCTGTTAGTATTTTTTGTGGTTTTTAATTTTAGCTATAAG…
891	GGTTTTTTGAGCATAGAATTTTTTTTTTATTTTTATTTTATTTTTATTTTATTTTTATTTIGATTTTGTTTTTGGATTTGTTATGCAATTTAAGCTTTAATTTTGGGTTTGTAGTGTGTTTAGGATCTTGAGGGGAGAGGTATTTTGAAAGCTATGCTTTTTCTTTAGCTTTATTCTTTATGTTTGTGGTTTATGTGCTGTTAGGCTAAGAAATTTTATTGCTTTTTTTTTTTAGTGTAGCAAATAATTCGCTGATTGATTTTTTTTGTTTIGCGATTTTTTCGGCTATAGCTGAATGTTGCTATGGCAATTGTAATTTGCTGTGAAAGGGCTTTTAAGGAGTTTTTTGCTGTGCTTTTGCTGTTAGTATTTTTTGTGGTTTTTAATTTTAGTTATAAG…
892	GGTTTTTTGAGCATAGAATTTTTTTTTTATTTTTATTTTATTTTTATTTTATTTTTATTTIGATTTTITTTTTGGATTTGTTATGCAATTTAAGCTTTAATTTTGGGTTTGTAGTGTGTTTAGGATCTTGAGGGGAGAGGGATTTTGAAAGCTACGCTTTTTCTTTAGCTTTATTTTTTATGTTTGTGGTTTATGTGTTGTTAGGCTAAGAAATCTTATTGCTTTTTTTTTTTAGTGTAGCAAATAATTCGCTGATTGATTTTTTTTGTTTCGCGATTTTTTCGGCTATAGCTGAATGTTGCTATGGCAATTGTAATTTGCTGTGAAAGGGCTTTTAAGGAGTTTTTTGCTGTGCTTTTGCTGTTAGCATTTTTTGTGGTTTTTAATTTTAGTTATAAG…
893	GGTTTTTTGAGTATAGAATTTTTTTTTTATTTTTATTTTATTTTTATTTTATTTTTATTTTGTTTTTGTTTTTGGATTTGTTATGTAATTTAAGTTTTAATTTTGGGTTTGTAGTGTGTTTAGGATTTTGAGGGGCGATGGTTTTTGAAAGTTATGITTTTTTTTTAGTTTTATTTTTTATGTTTGTGGTTTATGTGCTGTTAGGCTAAGAAATTTTATTGCTTTTTTTTTTTAGTGTAGCAAATAATTCGCTGATTGATTTTTTTTGTTTTGCGATTTTTTTGGCTATAGCTGAATGTTGCTATGGTAATTGTAATTTGTTGTGAAAGGGTTTTTAAGGAGTTTTTTGTTGTGTTTTTGTTGTTAGTATTTTTTGTGGTTTTTAATTTTAGTTATAAG…
894	GGTTTTTTGAGTATAGAATTTTTTTTTTATTTTTATTTTATTTTTATTTTATTTTTATTTTGATTTTGTTTTTGGCTTTGTTATTTAATTTATGTTTTTTTTTTGTGTTTGTAGTGTGTTTAGGATTTTGTGGGGATAGGGATTTTGACAGTTTTGTTTTTTTTTTTGTTTTATTTTTTATGTTTGTGGTTTATGTGCTGTTTGGTTAAGAAATTTTATTGTTTTTTTTTTTTAGTGTAGTAAATAATTTGTTGATTGATTTTTTTTGTTTTGTGATTTTTTTGGTTATAGTTGAATGTTGTTATGGTAATTGTAATTTGTTGTGAAAGGGTTTTTAAGGAGTTTTTTGTTGTGTTTTTGTTGTTAGTATTTTTTGTGGTTTTTAATTTTAGTTATAAG…
895	GGTTTTTTGAGCATAGAATTTTTTTTTTATTTTCATTTTATTTTTATTTTATTTTTATTTTGATTTTGTTTTTGGATTTGTTATGCAATTTAAGCTTTAATTTTGGGTTTGTAGTGTGTTTAGGATTTTGTGGGGAGTGGGATTTTGAAAGCTATGCTTTTTTTTTAGCTTTATTCTTTATGTTTGTGGTTTATGTGCTGTTAGGCTAAGAAATTTTATTGCTTTTTTTTTTTAGTGTAGCAAATAATTTGCTGATTGATTTTTTTTGTTTTGCGATTTTTTTGGCTATAGCTGAATGTTGTTATGGTAATTGTAATTTGTTGTGAAAGGGTTTTTAAGGAGTTTTTTGTTGTGTTTTTGTTGTTAGTATTTTTTGTGGTTTTTAATTTTAGTTATAAG…
896	GGTTTTTTGAGTATAGAATTTTTTTTTTATTTTTATTTTATTTTTATTTTATTTTTATTTTGATTTTGTTTCTGGATTTGTTATGCAATCTAAGCTTTAATTTTGGGTTTGTAGTGTGTTTAGGATCTTGAGGGGAGAGGGATTTTGAAAGCTATGCTTTTTTTTTAGCTTTATTTTTTATGTTTGTGGTTTATGTGTTGTTAGGCTAAGAAATCTTATTGCTTTCTTTTTTTAGTGTAGCAAATAATTTGCTGATTGATTTTTTTTGTTTTGCGATTTTTTTGGCTATAGCTGAATGTTGCTATGGCAATTGTAATTTGCTGTGAAAGGGCTTTTAAGGAGTTTTTTGTTGTGTTTTTGTTGTTAGTATTTTTTGTGGTTTTTAATTTTAGTTATAAG…
897	GGTTTTTTGAGCATAGAATTTTTTTTTTATTTTTATTTTATTTTTATTTTATTTTTATTTTGATTTTGTTTTTGGATTTGTTATGCAATTTAAGCTTTAATTTTGGGTTTGTAGTGTGTTTAGGATTTTGAGGGGAGAGGGATTTTGAAAGCTATGTTTTTTTTTTAGCTTTATTTTTTATGTTTGTGGTTTATGTGTTGTTAGGCTAAGAAATCTTATTGCTTTTTTTTTTIAGTGTAGCAAATAATTCGCTGATTGATTTTTTTTGTTTCGCGATTTTTTTGGCTATAGCTGAATGTTGCTATGGCAATTGTAATTTGCTGTGAAAGGGCTTTTAAGGAGTTTTTTGTTGTGCTTTTGTTGTTAGTATTTTTTGTGGTTTTTAATTTTAGTTATAAG…
898	GGTTTTTTGAGTATAGAATTTTTTTTTTATTTTTATTTTATTTTTATTTTATTTTTATTTTGATTTTGTTTTTGGATTTGTTATGTAATTTAAGTTTTAATTTTGGGTTTGTAGTGTGTTTAGGATTTTGAGGGGAGAGGGATTTTGAAAGCTATGCTTTTTTTTTAGCTTTATTTTTTATGTTTGTGGTTTATGTGTTGTTAGGCTAAGAAATTTTATTGCTTTTTTTTTTIAGTGTAGCAAATAATTTGCTGATTGATTTTTTTTGTTTTGCGATTTTTTTGGCTATAGTTGAATGTTGTTATGGTAATTGTAATTTGCTGTGAAAGGGCTTTTAAGGAGTTTTTTGTTGTGTTTTTGTTGTTAGTATTTTTTGTGGTTTTTAATTTTAGTTATAAG…
899	GGTTTTTTGAGCATAGAATTTTTTTTTTATTTTTATTTTATCTTTATTTTATTTTTATTTTGATTTTGTTTTTGGATTTGTTATGTAATTTAAGTTTTAATTTTGGGTTTGTAGTGTGTTTAGGATTTTGAGGGGAGAGGGATTTTGAAAGCTATGCTTTTTTTTTAGCTTTATTTTTTATGTTTGTGGTTTATGTGCTGTTAGGCTAAGAAATTTTATTGCTTTTTTTTTTTAGTGTAGCAAATAATTTGCTGATTGATTTTTTTTGTTTCGCGATTTTTTTGGCTATAGCTGAATGTTGTTATGGTAATTGTAATCTGCTGTGAAAGGGCTTTTAAGGAGTTTTTTGTTGTGTTTTTGTTGTTAGTATTTTTTGTGGTTTTTAATTTTAGTTATAAG…
900	GGTTTTTTGAGTATAGAATTTTTTTTTTATTTTTATTTTATTTTTATTTTATTTTTATTTTGATTTTGTTTCTGGATTTGTTATGCAATCTATGCTTTAATTTTGGGTTTGTAGTGTGTTTAGGATCTTGAGGGGAGAGGTATTTTGAAAGCTATGCTTTTTTTTTAGCTTTATTTTTTATGTTTGTGGTTTATGTGTTGTTAGGCTAAGAAATCTTATTGCTTTCTTTTTTTAGTGTAGCAAATAATTTGCTGATTGATTTTTTTTGTTTTGCGATTTTTTTGGCTATAGCTGAATGTTGCTATGGCAATTGTAATTTGCTGTGAAAGGGCTTTTAAGGAGTTTTTTGTTGTGTTTTTGTTGTTAGTATTTTTTGTGGTTTTTAATTTTAGTTATAAG…
901	GGTTTTTTGAGCATAGAATTTTTTTTTTATTTTTATTTTATTTTTATTTTATTTTTATTTTGATTTTGTTTTTGGTTTTGTTATGCTATTTAAGCTTTATTTTTGGGTTTGTAGTGTGTTTAGGATTTTGTGGGGAGAGGGATTTTGAATGCTATGCTTTTTTTTTAGCTTTATTTTTTATGTTTGTGGTTTATGTGCTGTTAGGCTAAGAAATCTTATTGCTTTTTCTTCTTAGTGTAGCAAATAATTCGCTGATTGATTTTTTTTGTTTCGCGATTTTTTIGGCTATAGCTGAATGTTGTTATGGTAATTGTAATTTGCTGTGAAAGGGCTTTTAAGGAGTTTTTTGCTGTGCTTTTGCTGTTAGTATTTTTTGTGGTTTTTAATTTTAGTTATAAG…
902	GGTTTTTTGAGTATAGAATTTTTTTTTTATCTTTATTTTATTTTTATTTTATTTTTATTTTGATTTTTTTTTTGGTTTTGTTATGCATTTTAAGTTTTAATTTTGGGTTTGTAGTGTGTTTAGGITTTTGTGGGGAGTGGGATTTGGAAAGCTATGCTTTTTTTTTGGATTTATTTTTTATGTTTGTGGTTTATGTGTTGTTAGGCTAAGAAATCTTATTGCTTTTTTTTTTIAGTGTAGCAAATAATTTGCTGATTGATTTTTTTTGTTTCGCGATTTTTTCGGCTATAGCTGAATGTTGTTATGGTAATTGTAATCTGCTGTGAAAGGGCTTTTAAGGAGTTTTTTGCTGTGCTTTTGCTGTTAGCATTTTTTGTGGTTTTTAATTTTAGTTATAAG…
903	GGTTTTTTGAGTATAGAATTTTTTTTTTATTTTTATTTTATCTTTATTTTATTTTTATTTTGACTTTGTTTCTGGATTTGTTATGTAATTTAAGCTTTAATTTTGGGTTTGTAGTGTGTTTAGGATTTTGAGGGGAGAGGGATTTTGAAAGTTATGCTTTTTTTTTAGTTTTATTTTTTATGTTTGTGGTTTATGTGTTGTTAGGTTAAGTAATTTTATTGTTTTTTTTTTTTAGTGTAGTAAATAATTTGTTGATTGATTTTTTTTGTTTTGTGATTTTTTIGGCTATAGCTGAATGTTGCTATGGCAATTGTAATTTGCTGTGAAAGGGCTTTTAAGGAGTTTTTTGTTGTGCTTTTGTTGTTAGTATTTTTTGTGGTTTTTAATTTTAGTTATAAG…
904	GGTTTTTTGAGTATAGAATTTTTTTTTTATTTTTATTTTATTTTCATTTTATTTTTATTTTGATTTTGTTTTTGGATTTGTTATGCAATTTAAGCTTTAATTTTGGGTTTGTAGTGTGTTTAGGATCTTGAGGGGAGAGGGATTTTGAAAGCTATGCTTTTTTTTTAGCTTTATTTTTTATGTTTGTGGTTTATGTGTTGTTAGGCTAAGAAATTTTATTGCTTTTTTTTTTTAGTGTAGCAAATAATTTGCTGATTGATTTTTTTTGTTTCGCGATTTTTTTGGCTATAGCTGAATGTTGCTATGGCAATTGTAATCTGCTGTGAAAGGGCTTTTAAGGAGTTTTTTGCTGTGCTTTTGCTGTTAGCATTTTTTGTGGTTTTTAATTTCAGCTATAAG…
905	GGTTTTTTGAGCATAGAATTTTTTTTTTATCTTTATCTTATTTTTATTTTATCTTTATTTTGATTTTGTTTTTGGATTTGTTATGCAATTTAAGCTTTAATTTTGTGTTTGTAGTGTGTTTAGGATCTTGAGGGGAGAGGGATTTTGAAAGCTATGCTTTTTTTTTAGCTTTATTTTTTATGTTTGTGGTTTATGTGTTGTTAGGCTAAGAAATTCTATTGCTTTTTTTTTTIAGTGTAGCAAATAATTTGCTGATTGATTTTTTTTGTTTTGCGATTTTTTTGGCTATAGCTGAATGTTGTTATGGTAATTGTAATCTGCTGTGAAAGGGCTTTTAAGGAGTTTTTTGTTGTGTTTTTGTTGTTAGTATTTTTTGTGGTTTTTAATTTTAGTTATAAG…
906	GGTTTTTTGAGTATAGAATTTTTTTTTTATTTTTATTTTATTTTTATTTTATTTTTATTTTGATTTTGTTTTTGTATTTGTTATGCAATTTAAGCTTTAATTTTGGGTTTGTTGTGTGTTTAGGATCTTGTGGGGAGAGGGATTTTGAAAGCTATGCTTTTTTTTTAGCTTTATTTTTTATGTTTGTGGTTTATGTGTTGTTAGGCTAAGAAATCTTATTGCTTTTTTTTTTTAGTGTAGCAAATAATTCGCTGATTGATTTTTTTTGTCTCGCGATTTTTTIGGCTATAGCTGAATGTTGCTATGGCAATTGTAATTTGCTGTGAAAGGGCTTTTAAGGAGTTTTTTGCTGTGTTTTTGTTGTTAGTATTTTTTGTGGTTTTTAATTTTAGTTATAAG…
907	GGTTTTTTGAGCATAGAATTTTTTTTTTATTTTTATTTTATTTTCATTTTATTTTTATTTTGATTTTGTTTTTGGATTTGTTATGCAATTTAAGCTTTAATTTTGGGTTTGTAGTGTGTTTAGGATCTTGAGGGGAGAGGGATTTTGAAAGCTATGCTTTTTTTTTAGCTTTATTCTTTATGTTTGTGGTTTATGTGCTGTTAGGCTAAGAAATCCTATTGCTCTTTTTTTTTAGTGTAGCAAATAATTCGCTGATTGATTTTTTTTGTTTCGCGATTTTTTIGGCTATAGCTGAATGTTGCTATGGCAATTGTAATTTGCTGTGAAAGGGCTTTTAAGGAGTTTTTTGCTGTGCTTTTGCTGTTAGCATCTTTTGTGGTTTTTAATTTTAGCTATAAG…
908	GGTTTTTTGAGTATAGAATTTTTTTTTTTTTTTTATTTTATGTTTGTTTGATTTTTATTTTTTTTTTGTTTTTGGTTTTATTGTGTTATTTAGGTTTTAITTTTGGGTTTGTAGTGTGTTTAGGGTTTTGCGTGGTGTGTGTTTTTGAGAGGTATGCTTTTTTTTTIGATTTGTTTTTTGGGTTTGTGGTTTATGTGTTGTTAGTCTAAGAAATTTTATTGCTTTTTTTTCTTAGTGTAGCAAATAATTTGCTGATTGATTTTTTTTGTTCCGCGATTTTTTCGGCTACAGCTGAATGTTGCTATGGCAATTGTAATCTGCTGTGAAAGGGCTTTTAAGGAGTTTTTTGCTGTGCTTTTGCTGTTAGCATTTTTTGTGGTTTTTAATTTTAGTTATAAG…
909	GGTTTTTTGAGTATAGAATTTTTTTTTTATCTTTATCTTATTTTTATTTTATCTTTATTTTGATTTTGTTTTTGGATTTGTTATGCAATTTAAGCTTTATTTTTGGGTTTGTAGTGTGTTTAGGATCTTGTGGGGAGTGGGTTTTTGCAAGCTATGCTTTTTTTTTATCTTTGTTTTTTATGTTTGTGGTTTATGTGTTGTTAGGCTAAGATATTCTATTGCTTTTTTTTTTTAGTGTAGCAAATAATTTGCTGATTGATTTTTTTTGTTTTGCGATTTTTTTGGCTATAGCTGAATGTTGTTATGGTAATTGTAATCTGCTGTGAAAGGGCTTTTAAGGAGTTTTTTGTTGTGTTTTTGTTGTTAGTATTTTTTGTGGTTTTTAATTTTAGTTATAAG…
910	GGTTTTTTGAGTATAGAATTTTTTTTTTATTTTTATTTTATTTTTATTTTATTTTTATTTTGATTTTGTTTTTGGATTTGTTATGCAATTTAAGCTTTAATTTTGGGTTTGTAGTGTGTTTAGGATCTTGAGGGGAGAGGGATTTTGAAAGCCATGCTTTTTTTTIAGCTTTATTTTTTATGTTTGTGGTTTATGTGTTGTTAGGCTAAGAAATCTTATTGCTTTTTTTTTTTAGTGTAGCAAATAATTTGCTGATTGATTTTTTTTGTTTTGCGATTTTTTTGGCTATAGCTGAATGTTGCTATGGCAATTGTAATTTGCTGTGAAAGGGCTTTTAAGGAGTTTTTTGTTGTGTTTTTGTTGTTAGTATTTTTTGTGGTTTTTAATTTTAGTTATAAG…
911	GGTTTTTTGAGTATAGAATTTTTTTTTTATTTTTATTTTATTTTTATTTTATTTTTATTTTGATTTTGTTTTTGGATTTGTTATGCAATTTAAGCTTTAATTTTGGGTTTGTAGTGTGTTTAGGATTTTGAGGGGAGAGGGATTTTGAAAGCTATGCTTTTTTTTTAGCTTTATTTTTTATGTTTGTGGTTTATGTGTTGTTAGGCTAAGAAATTTTATTGCTTTTTTTTTTTAGTGTAGCAAATAATTTGCTGATTGATTTTTTTTGTTTTGCGATTTTTTTGGCTATAGCTGAATGTTGTTATGGTAATTGTAATTTGTTGTGAAAGGGTTTTTAAGGAGTTTTTTGTTGTGTTTTTGTTGTTAGTATTTTTTGTGGTTTTTAATTTTAGTTATAAG…
912	GGTTTTTTGAGTATAGAATTTTTTTTTTATTTTTATTTTATTTTTTTTTTATTTTTATTTTGATTTTGTTTTTGGTTTTGTTTTTCTTTTTATTTTTTTTTTTTGGTTTTTTTGTGTGTTTAGGTTTTTGTGGGGTGTGGGTTTTTGAATGCTACGCTTTTTTTTTTGCTTTTTTTTTTATGTTTTTTGTTTATGTGTTGTTAGGTTAAGAATTTTTATTGTTTTTTTTTTTTATTGTAGAAAATAATTTGTTGTTTGTTTTTTTTTGTTTTGGGITTTTTTCGGCTATAGCTGAATGTTGCTATGGCAATTGTAATTTGCTGTGAAAGGGCTTTTAAGGAGTTTTTTGCTGTGCTTTTGCTGTTAGTATTTTTTGTGGTTTTTAATTTTAGTTATAAG…
913	GGTTTTTTGAGTATAGAATTTTTTTTTTATTTTTATTTTATTTTTATTTTACTTTTATTTIGTTTTTGTTTTTGGTTTTGTTTTGCAATTTAAGCTTTATTTTTGTTTTTGTAGTGTGTTTTGGITTTTGTGGGGAGTGGGTTTTTGAATGTTACGCTTTTTTTTTAGCTTTATCTTTTATGTTTTTGGTTTATGTGTTGTTAGGCTAAGAAATCCTATTGCCTTTTTTTTTTAGTGTAGCAAATAATTTGCTGATTGATTTTTTTTGTTTCGCGATTTTTTCGGCTATAGCTGAATGTTGCTATGGCAATTGTAATTTGCTGTGAAAGGGCTTTTAAGGAGTTTTTTGCTGTGCTTTTGCTGTTAGTATTTTTTGTGGTTTTTAATTTTAGTTATAAG…
914	GGTTTTTTGAGTATAGAATTTTTTTTTTATTTTTATTTTATTTTTATTCTACTTTTATTTTGTTTTTGTTTTTGGATTTGTTTTGCTATTTATGTTTTAATTTTGGTTTTGTTGTGTGTTTAGGITTTTGTGGGIAGTTGGATTTTGAAAGTTACGCTTTTTCTTTGGCTTTATCTTTTGTGTTTGTGGTTTATGTGCTGTTAGGCTAAGAAATCCTATTGCCTTTTTTTTTTAGTGTAGCAAATAATTTGCTGATTGATTTTTTTTGTTTCGCGATTTTTTCGGCTATAGCTGAATGTTGCTATGGCAATTGTAATTTGCTGTGAAAGGGCTTTTAAGGAGTTTTTTGCTGTGCTTTTGCTGTTAGTATTTTTTGTGGTTTTTAATTTTAGTTATAAG…
915	GGTTTTTTGAGTATAGAATTTTTTTTTTATTTTTATTTTATTTTTATTTTATTTTTATTTTGATTTTGTTTTTGGTTTTGTTATGTAATTTAAGTTTTAATTTTGGGTTTGTAGTGTGTTTAGGATTTTGAGGGGAGAGGGATTTTGAATGTTATGTTTTTTTTTTAGTTTTATTTTTTATGTTTTTGGTTTATGTGCTGTTAGGTTAAGAAATTTTATTTTTTTTTTTTTTTAGTGTAGTAAATAATTTGTTGATTGATTTTTTTTGTTTTGTGATTTTTTTGGTTATAGTTGAATGTTGTTATGGTAATTGTAATTTGTTGTGAAAGGGTTTTTAAGGAGTTTTTTGTTGTGTTTTTGTTGTTAGTATTTTTTGTGGTTTTTAATTTTAGTTATAAG…
916	GGTTTTTTGAGTATAGAATTTTTTTTTTATTTTTATTTTATTTTTATTTTATGTTTATTTTGATTTTGTTTTTGGATTTGTTATGTAATTTAAGTTTTAATTTTGGGTTTGTAGTGTGTTTAGGATTTTGAGGGGAGAGGGATTTTGAATGTTATGTTTTTTTTTTTGTTTTATTTTTTATGTTTTTGGTTTATGTGTTGTTAGGTTAAGAAATTTTATTGITTTTTTTTTTTAGTGTGGTAAATAATTTGTTGATTGATTTTTTTTGTTTCGTGATTTTTTTGGTTATAGTTGAATGTTGTTATGGTAATTGTAATTTGTTGTGAAAGGGTTTTTAAGGAGTTTTTTGTTGTGCTTTTGTTGTTAGTATTTTTTGTGGTTTTTAATTTTAGTTATAAG…
917	GGTTTTTTGAGTATAGAATTTTTTTTTTATTTTTATTTTATTTTTATTTTATTTTTATTTTGATTTTGTTTTTGGATTTGTTATGTAATTTAAGCTTTAATTTTGGGTTTGTAGTGTGTTTAGGATTTTGAGGGGAGAGGGATTTTGAAAGCTATGCTTTTTTTTTAGCTTTATTTTTTATGTTTGTGGTTTATGTGTTGTTAGGCTAAGAAATCTTATTGCTTTTTTTTTTTAGTGTAGCAAATAATTTGCTGATTGATTTTTTTTGTTTCGCGATTTTTTIGGCTATAGCTGAATGTTGCTATGGCAATTGTAATCTGCTGTGAAAGGGTTTTTAAGGAGTTTTTTGCTGTGCTTTTGCTGTTAGCATTTTTTGTGGTTTTTAATTTTAGTTATAAG…
918	GGTTTTTTGAGTATAGAATTTTTTTTTTATTTTTATTTTATTTTTATTTTATTTTTATTTTGATTTTGTTTTTGGATTTGTTATGCAATTTAAGCTTTAATTTTGGGTTTGTTGTGTGTTTAGGATTTTGAGGGGAGTGGGATTTTGATAGCTATGCTTTTTTTTTTTTTTTTTTTTTTTTGTTTGTGGTTTATGTGTTGTTAGGCTAAGAAATTTTATTGCTTTTTTTTTTIAGTGTAGCAAATAATTCGCTGATTGATTTTTTTTGTTTCGTGATTTTTTTGGCTATAGCTGAATGTTGCTATGGCAATTGTAATTTGCTGTGAAAGGGCTTTTAAGGAGTTTTTTGCTGTGCTTTTGCTGTTAGTATTTTTTGTGGTTTTTAATTTTAGTTATAAG…
919	GGTTTTTTGAGTATAGAATTTTTTTTTTTTTTTTTTTTTTTTTTTTTTTTTTTTTTTTTTIGTTTTTGTTTTGGGTTTTTTTTTTIAATTTAAGTTTTATTTTTGGGTTGGIAGGGGGGTTAAGATTTTGIGGGGAGGGGGGTTTTGAAGGTTTTGITTTTTTTTTIGCTTTTTTTTTTTTGTTGGTGGTTTATGTGTTGTTAGGCTAAGAAATTTTATTGCTTTTTTTTTTTAGTGTAGCAAATAATTCGCTGATTGATTTTTTTTGTTTCGCGATTTTTTTGGCTATAGCTGAATGTTGCTATGGCAATTGTAATTTGCTGTGAAAGGGCTTTTAAGGAGTTTTTTGTTGTGTTTTTGTTGTTAGTATTTTTTGTGGTTTTTAATTTTAGTTATAAG…
920	GITTTTTTGAGTATAGAATTTTTTTTTTATTTTTATTTTATTTTTATTTTATTTTTATTTTGATTTTGTTTTTGGATTTGTTATGTAATTTAAGTTTTAATTTTGGGTTTGTAGTGTGTTTAGGATTTTGAGGGGAGAGGGATTTTGAAAGCTATGCTTTTTTTTTAGCTTTATTTTTTATGTTTGTGGTTTATGTGTTGTTAGGCTAAGAAATCTTATTGCTTTCTTTTTTTAGTGTAGCAAATAATTTGCTGATTGATTTTTTTTGTTTTGTGATTTTTTTGGCTATAGTTGAATGTTGTTATGGTAATTGTAATTTGTTGTGAAAGGGTTTTTAAGGAGTTTTTTGTTGTGTTTTTGTTGTTAGTATTTTTTGTGGTTTTTAATTTTAGTTATAAG…
921	GGTTTTTTGAGTATAGAATTTTTTTTTTATTTTTATTTTATTTTTATTTTATTTTTATTTTGATTTTGTTTTTGGATTTGTTATGCAATTTAAGTTTTAATTTTGGGTTTGTAGTGTGTTTAGGATTTTGTGGGGAGAGGGTTTTTGATAGTTATGCTTTTTTTTTAGCTTTATTTTTTATGTTTGTGGTTTATGTGTTGTTAGGCTAAGAAATTTTATTGTTTTTTTTTTTTAGTGTAGCAAATAATTTGCTGATTGATTTTTTTTGTTTTGCGATTTTTTTGGCTATAGCTGAATGTTGTTATGGTAATTGTAATTTGTTGTGAAAGGGTTTTTAAGGAGTTTTTTGTTGTGTTTTTGTTGTTAGTATTTTTTGTGGTTTTTAATTTTAGTTATAAG…
922	GGTTTTTTGAGTATAGAATTTTTTTTTTATCTTTATCTTATCTTTATTTTATTTTTATTTTGATTTTGTTTTTGGATTTGTTATGCAATCTAAGCTTTAATTTTGGGTTTGTAGTGTGTTTAGGATCTTGAGGGGAGAGGGATTTTGAAAGCTATGCTTTTTCTTTAGCTTTATTTTTTATGTTTGTGGTTTATGTGTTGTTAGGCTAAGAAATCTTATTGCTTTTTTTTTTTAGTGTAGCAAATAATTTGCTGATTGATTTTTTTTGTTTIGCGATTTTTTTGGCTATAGCTGAATGTTGCTATGGCAATTGTAATTTGCTGTGAAAGGGCTTTTAAGGAGTTTTTTGTTGTGTTTTTGTTGTTAGTATTTTTTGTGGTTTTTAATTTTAGTTATAAG…
923	GGTTTTTTGAGTATAGAATTTTTTTTTTATTTTTATTTTATTTTTATTTTATTTTTATTTTGATTTTGTTTTTGGATTTGTTATGTAATTTAAGCTTTAATTTTGGGTTTGTAGTGTGTTTAGGACTTTGAGGGGAGAGGGATTTTGAAAGTTATGTTTTTTTTTTAGTTTTATTTTTTATGTTTGTGGTTTATGTGTTGTTAGGCTAAGAAATTTTATTGCTTTTTTTTTIIAGTGTAGTAAATAATTTGCTGATTGATTTTTTTTGTTTTGCGATTTTTTTGGTTATAGTTGAATGTTGTTATGGTAATTGTAATTTGTTGTGAAAGGGTTTTTAAGGAGTTTTTTGTTGTGTTTTTGTTGTTAGTATTTTTTGTGGTTTTTAATTTTAGTTATAAG…
924	GGTTTTTTGAGTATAGAATTTTTTTTTTATTTTTATTTTATTTTTATTCTATTTTTATTTCGATTTTGTTTTTGGATTTGTTATGCAATTTAAGCTTTATTTTTGGGTTTGTAGTGTGTTTAGGITTTTGAGGGGAGTGAGATTTTGAAAGCTACGCTTTTTTTTTAGCTTCATTTTTTATGTTTGTGGTTTATGTGTTGTTAGGCTAAGAAATCTTATTGCTCTTTTTTTTTAGTGTAGCAAATAATTTGCTGATTGATTTTTTTTGTTTTGCGATTTTTTTGGCTATAGCTGAATGTTGTTATGGTAATTGTAATTTGCTGTGAAAGGGCTTTTAAGGAGTTTTTTGCTGTGCTTTTGCTGTTAGTATTTTTTGTGGTTTTTAATTTTAGTTATAAG…
925	GGTTTTTTGAGTATAGAATTTTTTTTTTATTTTTATTTTATTTTTATTTTATTTTTATTTTGATTTTGTTTTTGGTTTTGTTTTGTTATTTTAGTTTTTTTTTTGGGTTTGTATTGTGTTTAGGITTTTGTGGGGAGAGGTATTTTGATTGTTATGTTTTTTTTTTTGTTTTGTTTTTTTTGTTTITGGTTTATGTGTTGTTTGGTTAAGTTTTTTTTTTGTTTTTTTTTTTTTTTGTAGTAAATAATTTGCTGATTGATTTTTTTTGTTTTGCGATTTTTTTGGTTATAGTTGAATGTTGTTATGGTAATTGTAATTTGTTGTGAAAGGGTTTTTAAGGAGTTTTTTGTTGTGTTTTTGTTGTTAGTATTTTTTGTGGTTTTTAATTTTAGTTATAAG…
926	GGTTTTTTGAGTATAGAATTTTTTTTTTATTTTTATTTTGTTTTTATTTTATTTTTATTTTGATTTTGTTTTTTGTTTTGTTATGTAATTTATGCTTTAATTTTGGGTTTGTAGTGTGTTTAGGATCTTGAGGGGAGAGGGATTTTGAAAGCTACGCTTTTTTTTTAGCTTTATTTTTTATGTTTGTGGTTTATGTGCTGTTAGGCTAAGAAATTTTATTGCTTTTTTTTTTTAGTGTAGCAAATAATTTGCTGATTGATTTTTTTTGTTTCGCGATTTTTTTGGCTATAGCTGAATGTTGTTATGGTAATTGTAATCTGCTGTGAAAGGGCTTTTAAGGAGTTTTTTGCTGTGCTTTTGCTGTTAGCATCTTTTGTGGTTTTTAATTTTAGCTATAAG…
927	GGTTTTTTGAGCATAGAATTTTTTTTTTATTTTTATTCTATTTTTATTTTATTTTTATTTIGATTTTGTTTTTTGATTTGTTATGCAATCTAAGCTTTAATTTTGGTTTTGTAGTGTGTTTAGGATCTTGTGGGGAGAGGGATTTTGAAAGCTATGCTTTTTTTTTAGCTTTATTTTTTATGTTTGTGGTTTATGTGTTGTTAGGCTAAGTAATCTTATTGCTTTTTTTTTTTAGTGTAGCAAATAATTTGCTGATTGATTTTTTTIGTTTCGCGATTTTTTTGGCTATAGCTGAATGTTGCTATGGCAATTGTAATTTGCTGTGAAAGGGCTTTTAAGGAGTTTTTTGCTGTGTTTTTGCTGTTAGTATTTTTTGTGGTTTTTAATTTTAGTTATAAG…
928	GGTTTTTTGAGTATAGAATTTTTTTTTTATTTTTATTTTATTTTTATTTTATTTTTATTTTTATTTTGTTTTTGGATTTGTTATGTAATTTAAGTTTTAACTTTGGGTTTGTAGTGTGTTTAGGATCTTGAGGGGAGAGGGATTTTGAAAGCTATGCTTTTTTTTTAGCTTTATTTTTTATGTTTGTGGTTTATGTGTTGTTAGGCTAAGAAATTCTATTGCTTTTTTTTTTTAGTGTAGCAAATAATTCGCTGATTGATTTTTTTTGTTTCGCGATTTTTTTGGCTATAGCTGAATGTTGTTATGGTAATTGTAATCTGCTGTGAAAGGGCTTTTAAGGAGTTTTTTGTTGTGCTTTTGTTGTTAGTATTTTTTGTGGTTTTTAATTTTAGTTATAAG…
929	GGTTTTTTGAGTGTAGAATTTTTTTTTTATTTTTATTTTATTTTTATTTTATTTTTATTTTGATTTTGTTTTTGGATTTGTTATGCAATTTAAGCTTTAATTTTGGGTTTGTAGTGTGTTTAGGATTTTGAGGGGAGAGGGATTTTGAAAGCTATGCTTTTTTTTTAGCTTTATTTTTTATGTTTGTGGTTTATGTGTTGTTAGGCTAAGAAATTTTATTGCTCTTTTTTTTTAGTGTAGCAAATAATTTGCTGATTGATTTTTTTTGTTTTGCGATTTTTTTGGCTATAGTTGAATGTTGCTATGGCAATTGTAATTTGCTGTGAAAGGGCTTTTAAGGAGTTTTTTGCTGTGCTTTTGCTGTTAGCATTTTTTGTGGTTTTTAATTTTAGCTATAAG…
930	GGTTTTTTGAGCATAGAATTTTTTTTTTATTTTTATTTTATTTTTTTTTTATTTTTATTTTGATTTTGTTTTTTGTTTTGTTTTGTAATTTATGTTTTTTTTTTGGGTTTTTAGTGTGTTTAGGATTTTGTGGGGAGTGGGTTTTTGATAGCTATGCGTTTTTTTTAGCTTTATTTTTTATGTTTGTGGTTTATGTGTTGTTAGGCTAAGAAATTTTATTGCTTTTTTTTTTTAGTGTAGTAAATAATTTGCTGATTGATTTTTTTTGTTTTGTGATTTTTTTGGCTATAGCTGAATGTTGTTATGGTAATTGTAATTTGTTGTGAAAGGGTTTTTAAGGAGTTTTTTGTTGTGTTTTTGTTGTTAGTATTTTTTGTGGTTTTTAATTTTAGTTATAAG…
931	GGTTTTTTGAGTATAGAATTTTTTTTTTATTTTTATTTTATTTTTATTTTATCTTTATTTTGATTTTGTTTTTGGATTTGTTATGCAATTTAAGCTTTATTTTTGGGTTTGTAGTGTGTTTAGGATTTTGAGGGGAGTGGGATTTTGAAAGCTATGCTTTTTTTTTAGCTTTATTTTTTATGTTTGTGGTTTATGTGTTGTTAGGCTAAGAAATTTTATTGCTTTTTTTTTTTAGTGTAGCAAATAATTCGCTGATTGATTTTTTTTGTTTCGCGATTTTTTTGGCTATAGCTGAATGTTGCTATGGCGATTGTAATTTGCTGTGAAAGGGCTTTTAAGGAGTTTTTTGCTGTGCTTTTGTTGTTAGTATTTTTTGTGGTTTTTAATTTTAGTTATAAG…
932	GGTTTTTTGAGTATAGAATTTTTTTTTTATTTTTATTTTTTTTTTTTTTTGTTTTTATTTTGTTTTTTTTTTTGTTTTTTTTATTTATTTTAATTTTTATTTTTGTGTTTTTTTTGTGTTTAGGTTTTTTTGTGGTTTGGGTTTTTGAAAGTTTTGCTTTTTTTTTAGTTTTTTTTTTTATGTTTGTGGTTTATGTGCTGTTAGGCTAAGAAATTTTATTGCTTTTTTTTTTTAGTGTAGCAAATAATTTGCTGATTGATTTTTTTTGTTTTGCGATTTTTTTGGCTATAGCTGAATGTTGTTATGGTAATTGTAATTTGCTGTGAAAGGGCTTTTAAGGAGTTTTTTGTTGTGTTTTTGTTGTTAGTATTTTTTGTGGTTTTTAATTTTAGTTATAAG…
933	GGTTTTTTGAGTATAGAATTTTTTTTTTATTTTTATTTTATTTTTATTTTATTTTTATTTTGATTTTGTTTTTGGATTTGTTATGCAATTTAAGTTTTATTTTTGGGTTTGTAGTGTGTTTAGGATCTTGTGGGGAGAGGGATTTTGAAAGCTATGCTTTTTTTTTAGCTTGATTTTTTATGTTTGTGGTTTATGTGCTGTTAGGCTAAGAAATCTTATTGCTTTTTTTTTTTAGTGTAGCAAATAATTTGCTGATTGATTTTTTTTGTTTCGCGATTTTTTTGGCTATAGCTGAATGTTGCTATGGCAATTGTAATTTGCTGTGAAAGGGCTTTTAAGGAGTTTTTTGCTGTGCTTTTGCTGTTAGCATTTTTTGTGGTTTTTAATTTTAGTTATAAG…
934	GGTTTTTTGAGTATAGAATTTTTTTTTTATTTTTATTTTATTTTTATTTTATTTTTATTTTGATTTTGTTTTTGGATTTGTTATGTAATTTAAGTTTTAATTTTGGGTTTGTAGTGTGTTTAGGATTTTGAGGGGAGAGGGATTTTGAAAGTTATGTTTTTTTTTTAGTTTTATTTTTTATGTTTGTGGTTTATGTGTTGTTAGGTTAAGAAATTTTATTGTTTTTTTTTTTTAGTGTAGTAAATAATTCGTTGATTGATTTTTTTTGTTTTGTGATTTTTTTGGCTATAGCTGAATGTTGTTATGGTAATTGTAATTTGTTGTGAAAGGGTTTTTAAGGAGTTTTTTGTTGTGTTTTTGTTGTTAGTATTTTTTGTGGTTTTTAATTTTAGTTATAAG…
935	GGTTTTTTGAGTATAGAATTTTTTTTTTATCTTTATTTTATTTTTATTTTATTTTTATTTTTATTTTGTTTTTGGATTTGTTATGTAATTTAAGCTTTAATTTTGGGTTTGTAGTGTGTTTAGGATCTTGAGGGGAGAGGGATTTTGAAAGCTATGCTTTTTCTTTAGCTTTATTTTTTATGTTTGTGGTTTATGTGTTGTTAGGCTAAGAAATTTTATTGCTTTTTTTTTTTAGTGTAGCAAATAATTCGCTGATTGATTTTTTTTGTTTCGCGATTTTTTTGGCTATAGCTGAATGTTGCTATGGCAATTGTAATTTGCTGTGAAAGGGCTTTTAAGGAGTTTTTTGTTGTGTTTTTGTTGTTAGTATTTTTTGTGGTTTTTAATTTTAGTTATAAG…
936	GGTTTTTTGAGTATAGAATTTTTTTTTTATTTTTATTTTATTTTTATTTTATTTTTATTTTGATTTTGTTTTTGGATTTGTTATGTAATTTAAGCTTTAATTTTGGGTTTGTAGTGTGTTTAGGATTTTGAGGGGAGTGGGTTTTTGAAAGTTATGCTTTTTTTTTAGTTTTATTTTTTATGTTTGTGGTTTATGTGTTGTTAGGCTAAGAAATCTTATTGCTTTTTTTTTTIAGTGTAGCAAATAATTTGCTGATTGATTTTTTTTGTTTTGCGATTTTTTTGGCTATAGCTGAATGTTGTTATGGTAATTGTAATCTGCTGTGAAAGGGCTTTTAAGGAGTTTTTTGCTGTGCTTTTGCTGTTAGTATTTTTTGTGGTTTTTAATTTTAGTTATAAG…
937	GGTTTTTTGAGTATAGAATTTTTTTTTTATTTTTATTTTATTTTTATTTTATTTTTATTTTGATTTTGTTTTTGGATTTGTTATTCTATTTAAGCTTTAATTTTGGGTTTGTAGTGTGTTTAGGATTTTGTGGGGAGTGGGATTTTGAATGCTATGCTTTTTTTTTAGCTTTATTTTTTATGTTTTTGGTTTATGTGTTGTTAGGCTAAGAAATTTTATTGCTTTTTTTTTTIAGTGTAGCAAATAATTTGCTGATTGATTTTTTTTGTTTTGCGATTTTTTTGGCTATAGCTGAATGTTGCTATGGCAATTGTAATTTGCTGTGAAAGGGTTTTTAAGGAGTTTTTTGTTGTGTTTTTGTTGTTAGTATTTTTTGTGGTTTTTAATTTTAGTTATAAG…
938	GGTTTTTTGAGTATAGAATTTTTTTTTTATTTTTATTTTATTTTTATTTTATCTTTATTTTGATTTTGTTTTTGGATTTGTTATGTAATTTAAGTTTTAATTTTGGGTTTGTAGTGTGTTTAGGATTTTGAGGGGTGAGGGATTTTGAAAGTTATGTTTTTTTTTTAGTTTTATTTTTTATGTTTGTGTTTTATTTGTTGTTAGGTTAAGATTTTTTTTTGCTTTTTTTTTTTAGTGTTGCAAATAATTTGCTGATTGATTTTTTTTGTTTTGCGATTTTTTTGGCTATAGCTGAATGTTGTTATGGTAATTGTAATTTGCTGTGAAAGGGCTTTTAAGGAGTTTTTTGCTGTGCTTTTGCTGTTAGCATTTTTTGTGGTTTTTAATTTTAGCTATAAG…
939	GGTTTTTTGAGTATAGAATTTTTTTTTTATTTTTATTTCATTTTTTTTTTATTTTTATTTTGTTTTTGTTTTTGGTTTTGTTATGCTATTTAAGTTTTATTTTTTGGTTTTTAGGGTGTTTTGGGTTTTGGGGGGTGTGTTTTTTTGAAAGCTATGCTTTTCTTTTAGGTTTATTTTTTATGTTTGTGGTTTATGTGTTGTTAGGTTAAGATATTTTATTGTTTTTTTTTTTTAGTGTAGTAAATAATTTGTTGATTGATTTTTTTTGTTTTGTGATTTTTTTGGTTATAGTTGAATGTTGTTATGGTAATTGTAATTTGCTGTGAAAGGGCTTTTAAGGAGTTTTTTGTTGTGTTTTTGCTGTTAGTATTTTTTGTGGTTTTTAATTTTAGTTATAAG…
940	GGTTTTTTGAGTATAGAATTTTTTTTTTITTTTTATTTTATTTTTATTTTATTTTTATTTCGTTTTTGTTTTTGGATTTGTTATGTAATTTATGCTTTAATTTTGGGTTTGTAGTGTGTTTAGGATTTTGAGGGGTGTGGGTTTTTGTAAGCTATGCTTTTTTTTTAGTTTTATTTTTTATGTTTGTGGTTTATGTGCTGTTAGGCTAAGAAATCTTATTGCTTTTTTTTTTIAGTGTAGCAAATAATTTGCTGATTGATTTTTTTTGTTTIGCGATTTTTTTGGCTATAGCTGAATGTTGCTATGGCAATTGTAATCTGCTGTGAAAGGGCTTTTAAGGAGTTTTTTGCTGTGCTTTTGCTGTTAGCATTTTTTGTGGTTTTTAATTTTAGTTATAAG…
941	GGTTTTTTGAGTATAGAATTTTTTTTTTATTTTTATTTTATTCTTATTTTATTTTTATTTTGATTTTITTTTTGGATTTGTTATGTAATTTAAGCTTTAATTTTGGGTTTGTAGTGTGTTCAGGATTTTGTGGGGAGTGGGTTTTTGAAAGCTATGCTTTTTTTTTAGCTTTATTTTTTATGTTTGTGGTTTATGTGTTGTTAGGCTAAGTAATCTTATTGCTTTTTTTTTTTAGTGTAGCAAATAATTTGCTGATTGATTTTTTTTGTTTTGCGATTTTTTTGGCTATAGCTGAATGTTGTTATGGCAATTGTAATTTGCTGTGAAAGGGCTTTTAAGGAGTTTTTTGTTGTGTTTTTGTTGTTAGTATTTTTTGTGGTTTTTAATTTTAGTTATAAG…
942	GGTTTTTTGAGTATAGAATTTTTTTTTTATTTTTATTTTATTTTTATTTTATTTTTATTTTGATTTTGTTTTTGGATTTGTTATGCAATTTAAGCTTTAATTTTGGGTTTGTAGTGTGTTTAGGATCTTGAGGGGAGAGGGATTTTGAAAGCTATGCTTTTTTTTTAGCTTTATTTTTTATGTTTGTGGTTTATGTGCTGTTAGGCTAAGAAATTTTATTGCTTTTTTTTTTIAGTGTAGCAAATAATTTGCTGATTGATTTTTTTTGTTTIGCGATTTTTTCGGCTATAGCTGAATGTTGCTATGGCAATTGTAATTTGCTGTGAAAGGGCTTTTAAGGAGTTTTTTGCTGTGCTTTTACTGTTAGTATTTTTTGTGGTTTTTAATTTTAGTTATAAG…
943	GGTTTTTTGAGTATAGAATTTTTTTTTTATTTTTATCTTATCTTTATCTTATTTTTATTTIGTTTTTGTTTTTGGATTTGTTATGCAATTTAAGCTTTAATTTTGGGTTTGTAGTGTGTTTAGGATCTTGAGGGGAGTGGGATTTTGAAAGCTACGCTTTTTTTTTAGCTTTATTCTTTATGTTTGTGGTTTATGTGCTGTTAGGCTAAGATATCTTATTGCTTTTTTTTTTTAGTGTAGCAAATAATTCGCTGATTGATTTTTTTTGTTTCGCGATTTTTTTGGCTATAGCTGAATGTTGCTATGGCAATTGTAATTTGCTGTGAAAGGGCTTTTAAGGAGTTTTTTGCTGTGCTTTTGCTGTTAGCATTTTTTGTGGTTTTTAATTTTAGTTATAAG…
944	GGTTTTTTGAGTATAGAATTTTTTTTTTATTTTTATTTTATTTTTATTTTATTTTTATTTTGATTTTGTTTTTGGATTTGTTATGCAATTTAAGCTTTAATTTTGGGTTTGTAGTGTGTTTAGGATTTTGAGGGGAGAGGGATTTTGAAAGCTATGCTTTTTTTTTAGCTTTATTTTTTATGTTTGTGGTTTATGTGTTGTTAGGCTAAGAAATTCTATTGCTTTTTTTTTTTAGTGTAGCAAATAATTTGCTGATTGATTTTTTTTGTTTTGCGATTTTTTTGGTTATAGTTGAATGTTGTTATGGTAATTGTAATTTGTTGTGAAAGGGTTTTTAAGGAGTTTTTTGTTGTGTTTTTGTTGTTAGTATTTTTTGTGGTTTTTAATTTTAGTTATAAG…
945	GGTTTTTTGAGTATAGAATTTTTTTTTTATTTTTATTTTATTTTTATTTTATTTTTATTTTGATTTTGTTTTTGGTTTTGTTTTTTATTTTAAGTTTTTTTTTTTGGTTTGTAGTGTGTTTAGGATTTTGAGGGGATAGGGTTTTTGAAAGTTATGTTTTTTTTTTATTTTTATTTTTTATGTTTGTGGTTTATGTGCTGTTAGGTTAAGTAATTTTATTGTTTTTTTTTTTTAGTGTAGTAAATAATTTGTTGATTGATTTTTTTTGTTTTGTGATTTTTTTGGTTATAGTTGAATGTTGTTATGGTAATTGTAATTTGTTGTGAAAGGGTTTTTAAGGAGTTTTTTGTTGTGTTTTTGTTGTTAGTATTTTTTGTGGTTTTTAATTTTAGTTATAAG…
946	GGTTTTTTGAGTATAGAATTTTTTTTTTATTTTTATTTTATTTTTATTTTATTTTTATTTTGATTTTGTTTTTGGATTTGTTATGTAACTTAAGTTTTATTTTTGGGTTTGTAGTGTTTTTAGGTTTTTGTGGGGAGAGGGATTTTGAAAGTTATGCTTTTTTTTTAGCTTTATTTTTTATGTTTTTGGTTTATGTGTTGTTAGGTTAAGTAATTTTATTGTTTTTTTTTTTTAGTGTAGTAAATAATTTGTTGATTGATTTTTTTTGTTTTGTGATTTTTTTGGTTATAGTTGAATGTTGTTATGGTAATTGTAATTTGTTGTGAAAGGGTTTTTAAGGAGTTTTTTGCTGTGCTTTTGCTGTTAGCATTTTTTGTGGTTTTTAATTTTAGCTATAAG…
947	GGTTTTTTGAGTATAGAATTTTTTTTTTATTTTTATTTTATTTTTATTTTATTTCTATTTTGATTTTGTTTTTGGATTTGTTATGCAATTTAAGCTTTAATTTTGGGTTTGTAGTGTGTTTAGGATCTTGTGGGGAGTGGGATTTTGAAAGTTATGCTTTTTTTTTAGCTTTATTTTTTATGTTTGTGGTTTATGTGTTGTTATGCTAATAAATCTTATTGCTTTTTTTTTTIAGTGTAGCAAATAATTTGCTGATTGATTTTTTTTGTTTCGCGATTTTTTTGGCTATAGCTGAATGTTGTTATGGTAATTGTAATTTGCTGTGAAAGGGCTTTTAAGGAGTTTTTTGCTGTGCTTTTGTTGTTAGTATTTTTTGTGGTTTTTAATTTTAGTTATAAG…
948	GGTTTTTTGAGCATAGAATTTTTTTTTTATTTTTATTTTATTTTTATTTTATTTTTATTTTGATTTTGTTTTTGGATTTGTTATGCAATTTAAGCTTTAATTTTGGGTTTGTAGTGTGTTTAGGATCTTGAGGGGAGAGGGATTTTGAAAGCTATGCTTTTTCTTTAGCTTTATTTTTTATGTTTGTGGTTTATGTGTTGTTAGGCTAAGAAATCTTATTGCTTTTTTTTTTTAGTGTAGCAAATAATTTGCTGATTGATTTTTTTTGTTTCGCGATTTTTTTGGCTATAGCTGAATGTTGCTATGGCAATTGTAATTTGCTGTGAAAGGGCTTTTAAGGAGTTTTTTGTTGTGTTTTTGTTGTTAGTATTTTTTGTGGTTTTTAATTTTAGTTATAAG…
949	GGTTTTTTGAGTATAGAATTTTTTTTTTATTTTTATTTTATTTTTATTTTATTTTTATTTTGATTTTTTTTTTGGATTCGTTATGTAATTTAAGTTTTAATTTTGTTTTTGTAGTGTGTTTAGGTTTTTGAGGGGAGAGGGATTTTGAAAGTTATGTTTTTTTTTTAGTTTTATTTTTTATGTTTGTGGTTTATGTGTTGTTAGGTTAAGAAATTTTATTGTTTTTTTTTTTTAGTGTAGTAAATAATTTGTTGATTGATTTTCTTTGTTTTGTGATTTTTTTGGTTATAGTTGAATGTTGTTATGGTAATTGTAATTTGTTGTGAAAGGGCTTTTAAGGAGTTTTTTGTTGTGTTTTTGTTGTTAGTATTTTTTGTGGTTTTTAATTTTAGTTATAAG…
950	GGTTTTTTGAGAATAGAATTTTTTTTTTATTATAATTTTATTTTTATTTTTTTTTTATTTTTTTTTTGTTTTTGGITTIGTIATGTAATTTAIGTTTTATTTTTGGATTTGTAGTGAGTTTATGTTTTTGAGGTGAGIGGGATTTTGAAAGATATGITGTTTTTTTAGCTAGGTTTATGATGATTGTGGTTTATGTGTTGTTAGGCCAAGAAATTTTATTGCTTTTTTTTTTTAGTGTAGCAAATAATTTGCTGATTGATTTTTTTTGTTTCGCGATTTTTTTGGCTATAGCTGAATGTTGTTATGGTAATTGTAATTTGCTGTGAAAGGGCTTTTAAGGAGTTTTTTGTTGTGCTTTTGTTGTTAGTATTTTTTGTGGTTTTTAATTTTAGTTATAAG…
951	GGTTTTTTGAGTATAGAATTTTTTTTTTATTTTTATTTTATTTTTATTTTATTTTTATTTTGATTTTGTTTTTGGTTTTGTTATGTTATTTATGTTTTAATTTTGTTTTTGTAGTGTGTTTAGGATTTTGTGTGGTGATGGTTTTTGAATGTTATGTTTTTTTTTTAGTTTTGTTTTTTATGTTTGTGGTTTATGTGTTGTTAGGTTAAGAAATTTTATTGTTTTTTTTTTTTAGTGTGGTAAATAATTTGTTGATTGATTTTTTTTGTTTCGTGATTTTTTTGGTTATAGTTGAATGTTGTTATGGTAATTGTAATTTGTTGTGAAAGGGTTTTTAAGGAGTTTTTTGTTGTGCTTTTGTTGTTAGTATTTTTTGTGGTTTTTAATTTTAGTTATAAG…
952	GGTTTTTTGAGTATAGAATTTTTTTTTTATTTTTATTTTATTTTTATTTTATTTTTATTTTGTTTTTTTTTTTGTATTTGTTATGCATTTTAAGCTTTAATTTTGGGTTTGTAGTGTGTTTAGGATCTTGAGGGGAGAGGGTTTTTGAAAGCTACGCTTTTTTTTIAGCTTTATTTTTTATGTTTGTGGTTTATGTGCTGTTAGGCTAAGAAATTCTATTGCTTTTTTTTTTTAGTGTAGCAAATAATTCGCTGATTGATTTTTTTTGTTTTGCGATTTTTTTGGCTATAGCTGAATGTTGCTATGGCAATTGTAATCTGCTGTGAAAGGGCTTTTAAGGAGTTTTTTGCTGTGCTTTTGTTGTTAGTATTTTTTGTGGTTTTTAATTTTAGTTATAAG…
953	GGTTTTTTGAGTATAGAATTTTTTTTTTATTTTTATTTTATTTTTATTTTATTTTTATTTTGATTTTTTTTTTGGATTTGTTATGTAATTTAAGCTTTAATTTTGGGTTTGTAGTGTGTTTAGGATTTTGAGGGGAGAGGGATTTTGAAAGCTATGCCTTTTTTTTAGCTTTATTTTTTATGTTTGTGGTTTATGTGTTGTTAGGCTAAGAAATTTTATTGCTTTTTTTTTTTAGTGTAGTAAATAATTTGCTGATTGATTTTTTTTGTTTTGTGATTTTTTTGGCTATAGCTGAATGTTGTTATGGTAATTGTAATTTGTTGTGAAAGGGTTTTTAAGGAGTTTTTTGTTGTGTTTTTGTTGTTAGTATTTTTTGTGGTTTTTAATTTTAGTTATAAG…
954	GGTTTTTTGAGTATAGAATTTTTTTTTTATTTTTATTTTATTTTTATTTTATTTTTATTTTGATTTTGTTTTTGGTTTTGTTTTGTTATTTATGTTTTTATTTTGGGTTTGTCGTGTGTTTAGGATTTTGAGGGGTGTTGGATTTTGAAAGCTCTGCTTTTTTTTTAGCTTTATTTTTTGTGTTTGTGGTTTATGTGTTGTTAGGCTAAGAAATTTTATTGCTTTTTTTTTTTAGTGTAGTAAATAATTTGCTGATTGATTTTTTTTGTTTCGCGATTTTTTTGGCTATAGTTGAATGTTGTTATGGTAATTGTAATTTGCTGTGAAAGGGTTTTTAAGGAGTTTTTTGCTGTGCTTTTGCTGTTAGCATTTTTTGTGGTTTTTAATCTTAGCTATAAG…
955	GGTTTTTTGAGTATAGAATTTTTTTTTTATTTTTATTTTATTTTTATTTTATTTTTATTTTGATTTTGTTTTTGGATTTGTTATGCAATTTAAGCTTTTATTTTGGGTTTGTAGTGTGTTTTGGATTTTGAGGGGAGAGGGATTTTGAATGCTATGCCTTTTTTTTAGTTTTATTTTTTATGTTTGTTGTTTATGTGTTGTTAGGCTAAGAAATTTTATTGCTTTTTTTTCTTAGTGTAGCAAATAATTTGCTGATTGATTTTTTTTGTTTTGCGATTTTTTTGGCTATAGCTGAATGTTGTTATGGTAATTGTAATCTGCTGTGAAAGGGCTTTTAAGGAGTTTTTTGCTGTGCTTTTGCTGTTAGCATTTTTTGTGGTTTTTAATTTCAGTTATAAG…
956	GGTTTTTTGAGCATAGAATTTTTTTTTTATCTTTATTTTATTTTTATTTTATTTTTATTTCGTTTTTGTTTTTGGATTTGTTATGTAATTTAATCTTTATTTTTGGGTTTGTAGTGTGTTTAGTATTTTGTGGGGTGTGGGTTTTTGAAAGTTATGCTTTTTTTTTAGTTTTATTTTTTATGTTTGTGGTTTATGTGCTGTTAGGCTAAGAAATCTTATTGCTTTTTTTTTTTAGTGTAGCAAATAATTTGCTGATTGATTTTTTTTGTTTIGCGATTTTTTTGGCTATAGCTGAATGTTGCTATGGCAATTGTAATCTGCTGTGAAAGGGCTTTTAAGGAGTTTTTTGCTGTGCTTTTGCTGTTAGCATTTTTTGTGGTTTTTAATTTTAGTTATAAG…
957	GGTTTTTTGAGCATAGAATTTTTTTTTTATTTTTATTTTATTTTTATTTTATTTTTATTTTGTTTTTGTTTTTGGTTTTTTTTTTTAATTTAAGTTTTATTTTTGGTTTTTTAGTGTGTTTAGGTTTTTGAGGGTATTGGTTTTTTGTATGCTATGCTTTTTCTTTAGCTTGGTCTTTTGTGTTTITGGTTTATGTGCTGTTAGGCTAAGAAGTTTTATTGCTTTTTTTTTTIAGTGTAGCAAATAATTCGCTGATTGATTTTTTTTGTTTTGCGATTTTTTTGGTTATAGTTGAATGTTGTTATGGTAATTGTAATTTGTTGTGAAAGGGTTTTTAAGGAGTTTTTTGTTGTGTTTTTGTTGTTAGTATTTTTTGTGGTTTTTAATTTTAGCTATAAG…
958	GGTTTTTTGAGTATAGAATTTTTTTTCTATTTTTATTTTATTTTTATTTTATTTTTATTTTGATTTTGTTTTTGGATTCGTTATGCAATTTAAGCTTTAATTTTGTGTTTTTAGTGTGTTTAGGATTTTGAGGGGAGAGGGATTTTGAAAGCTATGCTTTTTTTTTAGCTTTATTTTTTATGTTTGTGGTTTATGTGTTGTTTGGCTAAGAAATTTTATTGTTTTTTTTTTTTAGTGTAGTAAATAATTTGCTGATTGATTTTTTTTGTTTTGCGATTTTTTTGGCTATAGCTGAATGTTGCTATGGCAATTGTAATTTGCTGTGAAAGGGCTTTTAAGGAGTTTTTTGTTGTGTTTTTGTTGTTAGTATTTTTTGTGGTTTTTAATTTTAGTTATAAG…
959	GGTTTTTTGAGTATAGAATTTTTTTTTTATTTTTATTTTATTTTTATTTTATTTTTATTTTGATTTTGTTTTTGGATTTGTTATGTAATTTAAGCTTTATTTTTGGGTTTGTAGTGTGTTTAGGATTTTGTGGGGAGTGGGTTTTTGAAAGTTATGCTTTTTTTTTAGTTTTATTTTTTATGTTTGTGGTTTATGTGTTGTTAGGCTAAGTAATCTTATTGCTTTTTTTTTTTAGTGTAGCAAATAATTTGCTGATTGATTTTTTTTGTTTTGCGATTTTTTTGGCTATAGCTGAATGTTGTTATGGTAATTGTAATCTGCTGTGAAAGGGCTTTTAAGGAGTTTTTTGCTGTGCTTTTGCTGTTAGTATTTTTTGTGGTTTTTAATTTTAGTTATAAG…
960	GGTTTTTTGAGCATAGAATTTTTTTTTTATCTTTATTTCATTTTTATTTTATTTTTATTTTGATTTTGTTTTTGGATTTGTTATGTAATTTAAGTTTTAATTTTGGGTTTGTAGTGTGTTTAGGATTTTGAGGGGAGAGGGATTTTGAAAGTTATGTTTTTTTTTTAGTTTTATTTTTTATGTTTGTGGTTTATGTGCTGTTAGGCTAAGAAATTTTATTGCTTTTTTTTTTTAGTGTAGCAAATAATTCGTTGATTGATTTTTTTTGTTTTGCGATTTTTTTGGCTATAGCTGAATGTTGCTATGGCAATTGTAATTTGCTGTGAAAGGGCTTTTAAGGAGTTTTTTGCTGTGCTTTTGCTGTTAGCATTTTTTGTGGTTTTTAATTTTAGCTATAAG…
961	GGTTTTTTGAGTATAGAATTTTTTTTTTATTTTTATTTTATTTTTATTTTATTTTTATTTIGATTTTGTTTTTGGATTTGTTATGCAATCTAAGTTTTATTTTTGTGTTTGTTGTGTGTTTAGGATCTTGAGGGGTGAGGGATTTTGAAAGATATGCTTTTTCTTTAGCTTTATTTTTTGTGTTTCTGGTTTATGTGTTGTTAGGCTAAGAAATTTTATTGCTTTTTTTTTTTAGTGTAGCAAATAATTTGCTGATTGATTTTTTTTGTTTCGCGATTTTTTCGGCTATAGCTGAATGTTGCTATGGCAATTGTAACTTGCTGTGAAAGGGCTTTTAAGGAGTTTTTTGTTGTGTTTTTGTTGTTAGTATTTTTTGTGGTTTTTAATTTTAGTTATAAG…
962	GGTTTTTTGAGTATAGAATTTTTTTTTTCTTTTTATCTTATTTTTTTTTTATTTTTATTTTGATTTTGTTTTTGGATTTGTTATGTATTTTATGTTTTATTTTTGGGTTTGTTGTGTGTTTAGTATTTTGTGGGGIGAGGGTTTTTGAAAGCTATGCTTTTTCTTTATCTTTATTTTTTATGTTTGTGGTTTATGTGTTGTTAGGCTAAGAAATTTTATTGCCTTTTTTTCTTAGTGTAGCAAATAATTTGCTGATTGATTTTTTTTGTTTCGCGATTTTTTCGGCTATAGCTGAATGTTGCTATGGCAATTGTAATTTGCTGTGAAAGGGCTTTTAAGGAGTTTTTTGCTGTGCTTTTGTTGTTAGTATTTTTTGTGGTTTTTAATTTTAGTTATAAG…
963	GGTTTTTTGAGTATAGAATTTTTTTTTTATTTTTATTTTATTTTTATTTTATTTTTATTTTGATTTTGTTTTTGGATTTGTTATGTAATTTAAGCTTTAATTTTGGGTTTGTAGTGTGTTTAGGATTTTGAGGGGTGAGGGATTTTGAAAGCTATGCTTTTTTTTTAGCTTTATTTTTTATGTTTGTGGTTTATGTGTTGTTAGGCTAAGAAATTTTATTGCTTTTTTTTTTTAGTGTAGCAAATAATTCGCTGATTGATTTTTTTTGTTTIGCGATTTTTTTGGCTATAGCTGAATGTTGTTATGGTAATTGTAATTTGCTGTGAAAGGGTTTTTAAGGAGTTTTTTGTTGTGTTTTTGTTGTTAGTATTTTTTGTGGTTTTTAATTTTAGTTATAAG…
964	GGTTTTTTGAGTATAGAATTTTTTTTTTATTTTTATTTCATCTTTATTTTATTTTTATTTIGATTTTGTTTTTGGATTTGTTATGCAATTTAAGCTTTAATTTTGGGTTTGTAGTGTGTTCAGGATCTTGAGGGGAGAGGGATTTTGAAAGCTATGCTTTTTCTTTAGCTTTATTTTTTATGTTTGTGGTTTATGTGTTGTTAGGCTAAGAAATCTTATTGCCCTTTTTTCTTAGTGTAGCAAATAATTCGCTGATTGATTTTTTTTGTTTCGCGATTTTTTCGGCTATAGCTGAATGTTGCTATGGCAATTGTAATCTGCTGTGAAAGGGCTTTTAAGGAGTTTTTTGTTGTGCTTTTGCTGTTAGCATTTTTTGTGGTTTTTAATTTTAGTTATAAG…
965	GGTTTTTTGAGTATAGAATTTTTTTTTTATTTTTATTTTATTTTTATTTTATTTTTATTTIGATTTTGTTTTTGGATTTGTTATGCAATTTAAGCTTTAATTTTGGGTTTGTAGTGTGTTTAGGATCTTGAGGGGAGAGGGATTTTGAAAGCTATGCTTTTTCTTTAGCTTTATTCTTTATGTTTGTGGTTTATGTGCTGTTAGGCTAAGAAATTTTATTGCTTTTTTTTTTIAGTGTAGCAAATAATTCGCTGATTGATTTTTTTTGTTTIGCGATTTTTTCGGCTATAGCTGAATGTTGCTATGGCAATTGTAATTTGCTGTGAAAGGGCTTTTAAGGAGTTTTTTGCTGTGCTTTTGCTGTTAGTATTTTTTGTGGTTTTTAATTTTAGTTATAAG…
966	GGTTTTTTGAGTATAGAATTTTTTTTTTATTTTTATTTTATTTTTATTTCATTTTTATTTTGATTTTGTTTTTGGATTTGTTATGCAATTTAAGTTTTATTTTTGGGTTTGTAGTGTGTTTAGGATTTTGAGGGGAGAGGGATTTTGAAAGCTATGCTTTTTTTTTAGCTTTATTTTTTATGTTTGTGGTTTATGTGTTGTTAGGCTAAGAAATTTTATTGCTTTTTTTTCTTAGTGTAGCAAATAATTTGCTGATTGATTTTTTTTGTTTTGCGATTTTTTTGGCTATAGCTGAATGTTGCTATGGCAATTGTAATCTGCTGTGAAAGGGCTTTTAAGGAGTTTTTTGCTGTGCTTTTGCTGTTAGCATTTTTTGTGGTTTTTAATTTTAGCTATAAG…
967	GGTTTTTTGAGTATAGAATTTTTTTTTTATTTTTATTTTATTTTTATTTTATTTTTATTTTTATTTTGTTTTTGGATTTGTTATGCAATTTAAGCTTTAATTTTGGGTTTGTAGTGTGTTTAGGATTTTGAGGGGAGAGGGATTTTGAAAGCTATGTTTTTTTTTTAGCTTTATTTTTTATGTTTGTGGTTTATGTGTTGTTAGGCTAAGAAATCTTATTGCTTTTTTTTTTTAGTGTAGCAAATAATTCGCTGATTGATTTTTTTTGTTTCGCGATTTTTTTGGCTATAGCTGAATGTTGCTATGGCAATTGTAATTTGCTGTGAAAGGGCTTTTAAGGAGTTTTTTGTTGTGCTTTTGTTGTTAGTATTTTTTGTGGTTTTTAATTTTAGTTATAAG…
968	GGTTTTTTGACTATAGAATTTTTTTTTTATTTTTATTTCATCTTTATTTTATTTTTATTTIGATTTTGTTTTTGGATTTGTTATGCAATTTAAGCTTTAATTTTGGGTTTGTAGTGTGTTCAGGATCTTGTGGGGAGAGGGATTTTGAAAGCTATGCTTTTTCTTTAGCTTTATTTTTTATGTTTGTGGTTTATGTGTTGTTAGGCTAAGAAATCTTATTGCCCTTTTTTCTTAGTGTAGCAAATAATTCGCTGATTGATTTTTTTTGTTTCGCGATTTTTTCGGCTATAGCTGAATGTTGCTATGGCAATTGTAATCTGCTGTGAAAGGGCTTTTAAGGAGTTTTTTGTTGTGCTTTTGCTGTTAGCATTTTTTGTGGTTTTTAATTTTAGTTATAAG…
969	GGTTTTTTGAGTATAGAATTTTTTTTTTATTTTTATTTTATTTTTTTTTTATTTTTATTTTGTTTTTGTTTTTGTTTTTGTTATGTTATTTAAGTTTTATTTTTGTGTTTGTTGTGTGTTTAGGGTTTTTATGTGTGTGGTATTTTGAAAGTTATGTTTTTTTTTTCGCTTTITTTTTTATGTTTGTGGTTTATGTGCTGTTAGGTTAAGAAATTTTTTTTTTTTTTTTTTTTAGTGTAGTAAATAATTTGTTGATTGATTTTTTTTGTTTTGTGATTTTTTTGGTTATAGTTGAATGTTGTTATGGTAATTGTAATTTGTTGTGAAAGGGTTTTTAAGGAGTTTTTTGTTGTGTTTTTGTTGTTAGTATTTTTTGTGGTTTTTAATTTTAGCTATAAG…
970	GGTTTTTTGAGTATAGAATTTTTTTTTTATTTTTATTTTATTTTTATTTTATTTTTATTTTGATTTTGTTTTTGGATTTGTTATGTATTTTTATTTTTATTTTTGTGTTTGTTGTGTGTTTAGGATTTTGTGGGGAGTGGGTTTTTGAATGCTATGCTTTTTGTTTAGCTTTATTTTTTATGTTTGTGGTTTATGTGTTGTTAGGCTAAGAAATTTTATTGCTTTTTTTTCTTAGTGTAGCAAATAATTTGCTGATTGATTTTTTTTGTTCCGCGATTTTTTCGGCTACAGCTGAATGTTGCTATGGCAATTGTAATCTGCTGTGAAAGGGCTTTTAAGGAGTTTTTTGCTGTGCTTTTGCTGTTAGCATTTTTTGTGGTTTTTAATTTTAGTTATAAG…
971	GGTTTTTTGAGTATAGAATTTTTTTTTTATTTTTATTTTATTTTTATTTTATTTTTATTTTGATTTTGTTTTTGGATTTGTTATGTAATTTAAGTTTTAATTTTGGGTTTGTAGTGTGTTTAGGATTTTGAGGGGAGAGGGATTTTGCAAGTTATGTTTTTTTTTTAGTTTTATTTTTTATGTTTGTGGTTTATGTGTTGTTAGTCTATGATATTTTATTGTTTTTTTTTTTTATTGTAGTAAATAATTTGTTGATTGATTTTTTTTGTTTTGTGATTTTTTTGGTTATAGTTGAATGTTGTTATGGTAATTGTAATTTGTTGTGAAAGGGTTTTTAAGGAGTTTTTTGTTGTGTTTTTGTTGTTAGTATTTTTTGTGGTTTTTAATTTTAGCTATAAG…
972	GITTTTTTGAGTATAGAATTTTTTTTTTATTTTTATTTTATTTTTATTTTATTTTTATTTTGATTTTGTTTTTGGATTTGTTATGCAATTTAAGCTTTAATTTTGGGTTTGTTGTGTGTTTAGGATTTTGAGGGGAGAGGGATTTTGAAAGCTATGCTTTTTTTTCAGCTTTATTTTTTATGTTTGTGGTTTATGTGTTGTTAGGCTAAGAAATCTTATTGCTTTTTTTTTTIAGTGTAGCAAATAATTTGCTGATTGATTTTTTTTGTTTTGCGATTTTTTTGGCTATAGCTGAATGTTGCTATGGCAATTGTAATTTGCTGTGAAAGGGCTTTTAAGGAGTTTTTTGTTGTGTTTTTGTTGTTAGTATTTTTTGTGGTTTTTAATTTTAGTTATAAG…
973	GGTTTTTTGAGTATAGAATTTTTTTTTTATTTTTATTTTATTTTTATTTTATCTTTATTTIGTTTTTGTTTTTGTTTTTGTTTTGTATTTTAATTTTTATTTTTGGGTTTGTTGTGTGTTTAGGTTTTTGAGGGGAGTGGTATTTTGAAAGTTATGCTTTTTTTTTAGTTTTTTTTTTTTTGTTTGTGGTTTATGTGTTGTTAGGCTAAGAAATCTTATTGCTTTTTTTTTTTAGTGTAGCAAATAATTTGCTGATTGATTTTTTTTGTTTCGCGATTTTTTCGGCTATAGCTGAATGTTGCTATGGCAATTGTAATCTGCTGTGAAAGGGCTTTTAAGGAGTTTTTTGCTGTGCTTTTGCTGTTAGCATTTTTTGTGGTTTTTAATTTTAGTTATAAG…
974	GGTTTTTTGAGTATAGAATTTTTTTTTTATTTTTATTTTATTTTTATTTTATTTTTATTTTGATTTTGTTTTTTGATTTGTTATGTAATTTAAGTTTTAATTTTGGTTTTGTAGTGTGTTTAGGATCTTGAGGGGAGTGGGATTTTGAAAGCTATGCTTTTTTTTTTGTTTTATTTTTTATGTTTGTTGTTTTTGTGTTTTTAGGTTAAGAAATTTTATTGCTTTTTTTTTTTAGTGTAGCAAATAATTCGCTGATTGATTTTTTTTGTTTCGCGATTTTTTTGGCTATAGCTGAATGTTGTTATGGTAATTGTAATCTGCTGTGAAAGGGCTTTTAAGGAGTTTTTTGTTGTGCTTTTGTTGTTAGTATTTTTTGTGGTTTTTAATTTTAGTTATAAG…
975	GGTTTTTTGAGTATAGAATTTTTTTTTTATTTTTATTTTATTTTTATTTTATTTTTATTTTGATTTTGTTTTTGGTTTTGTTATGTAATTTAAGTTTTATTTTTGGGTTTGTTGTGTGTTTAGGTTTTTGTGGGGAGTGGGTTTTTGAAAGCTTTGCTTTTTTTTTAGTTTTGTTTTTTATGTTTGTGGTTTATGTGTTGTTAGGTTAAGTTATTTTATTGCTTTTTTTTTTTAGTGTAGCAAATAATTTGCTGATTGATTTTTTTTGTTTTGCGATTTTTTTGGCTATAGCTGAATGTTGTTATGGTAATTGTAATTTGCTGTGAAAGGGTTTTTAAGGAGTTTTTTGTTGTGTTTTTGTTGTTAGTATTTTTTGTGGTTTTTAATTTTAGTTATAAG…
976	GGTTTTTTGAGTATAGAATTTTTTTTTTATTTTTATTTTATTTTTATTTTATTTTTATTTTGTTTTTGTTTTTGGTTTTGTTATGCTATCTAAGCTTTAATTTTGGGTTTGTTGTGTGTTTAGGITTTTGTGGGGAGAGGGTTTTTTATTGCTATGCTTTTTCTTTAGCTTTATTTTTTATGTTTGTGGTTTACGTGCTGTTAGGCTAAGAAATCTTATTGCTTTCTTTTTTTAGTGTAGCAAATAATTCGCTGATTGATTTTTTTTGTTCCGTGATTTTTTCGGCTATAGCTGAATGTTGCTATGGCAATTGTAATCTGCTGTGAAAGGGCTTTTAAGGAGTTTTTTGTTGTGTTTTTGTTGTTAGTATTTTTTGTGGTTTTTAATTTTAGTTATAAG…
[truncated: 75 more rows]

## Sheet: WT_ZT06_rep2
	0
[truncated: 1,052 more rows]

## Sheet: WT_ZT06_rep3
	0
[truncated: 1,052 more rows]

## Sheet: BMKO_ZT06_rep1
	0
[truncated: 1,052 more rows]

## Sheet: BMKO_ZT06_rep2
	0
[truncated: 1,052 more rows]

## Sheet: BMKO_ZT06_rep3
	0
[truncated: 1,052 more rows]
